# Supplementary material for: A multi-OMIC characterisation of biodegradation and microbial community succession within the PET plastisphere
Source: Microbiome. 2021 Jun 21;9:141. doi: 10.1186/s40168-021-01054-5 (PMC8215760; doi:10.1186/s40168-021-01054-5)
Supplement: Supplementary file 2 — Additional file 1: Figure S1. DNA yields from all PET succession experiment mesocosms and the inoculum. The DNA concentration in all negative extraction controls was too low to measure aside from day 30 (0.04 ng μL-1). Where DNA yields were significantly (two sample T-test p<0.05) higher than the no carbon control these days are marked with an asterisk. Figure S2. Relative abundances of taxa within all samples, with each bar representing the mean of three biological replicates. Each row shows taxa grouped to a different taxonomic level (shown on y label) and other represents all that were present at below 0.5% relative abundance at that level. ASVs are classified to species level where possible: ASV1 Vibrio, ASV2 Alteromonas, ASV3 Bacillus, ASV4 Vibrio, ASV5 Sediminibacterium salmoneum, ASV6 Pseudoalteromonas, ASV7 Sunxiuqinia, ASV8 Alcanivorax, ASV9 Thiobacimonas profunda, ASV10 Thalassospira lucentensis, ASV11 Methylophaga, ASV12 Pseudoalteromonas, ASV13 Vibrio, ASV14 Thalassospira, ASV15 Alcanivorax, ASV16 Thalassospira, ASV17 Vibrio alginolyticus, ASV18 Halomonas, ASV19 Catenococcus, ASV20 Pseudomonas, ASV21 Pseudoalteromonas, ASV22 Thalassospira, ASV23 Shewanella, ASV26 Exiguobacterium, ASV28 Roseivirga, ASV31 Alteromonas, ASV34 Oricola cellulosilytica, ASV36 Lysobacter maris, ASV39 Catenococcus, ASV40 Exiguobacterium, ASV42 Tistlia, ASV43 Azomonas, ASV45 Rhizobiaceae, ASV46 Maritimibacter, ASV48 Catenococcus, ASV49 Halomonadaceae, ASV53 Vibrionaceae, ASV54 Oricola, ASV55 Catenococcus, ASV56 Sphingomonas, ASV63 Vibrionaceae, ASV64 Parvibaculum, ASV65 Catenococcus, ASV70 Catenococcus, ASV73 Catenococcus, ASV75 Vibrionaceae, ASV76 Aestuariibacter aggregatus, ASV78 Catenococcus, ASV85 Hyphobacterium, ASV145 Tenacibaculum litoreum, ASV153 Mesoflavibacter zeaxanthinifaciens, ASV203 Tenacibaculum. Figure S3. Diversity for all samples across 42 days of incubation. Showing Simpsons index of diversity (top) and species richness (bottom). Figure S4. Fourier transform inf [file 40168_2021_1054_MOESM2_ESM.zip]

Archive with 7 entries (7 files):
- Table S10. Community metabolomics.xlsx
- Table S13. Details of PETases and ASVs containing them.xlsx
- Table S4. Genomic analysis.xlsx
- Table S7. Peptides and protein groups.xlsx
- Table S8. Proteomic analysis.xlsx
- Table S9. Isolates metabolomics.xlsx
- The PET Plastisphere supplementary.doc
