# Supplementary material for: A multi-OMIC characterisation of biodegradation and microbial community succession within the PET plastisphere
Source: Microbiome. 2021 Jun 21;9:141. doi: 10.1186/s40168-021-01054-5 (PMC8215760; doi:10.1186/s40168-021-01054-5)
Supplement: Supplementary file 2 — Additional file 1: Figure S1. DNA yields from all PET succession experiment mesocosms and the inoculum. The DNA concentration in all negative extraction controls was too low to measure aside from day 30 (0.04 ng μL-1). Where DNA yields were significantly (two sample T-test p<0.05) higher than the no carbon control these days are marked with an asterisk. Figure S2. Relative abundances of taxa within all samples, with each bar representing the mean of three biological replicates. Each row shows taxa grouped to a different taxonomic level (shown on y label) and other represents all that were present at below 0.5% relative abundance at that level. ASVs are classified to species level where possible: ASV1 Vibrio, ASV2 Alteromonas, ASV3 Bacillus, ASV4 Vibrio, ASV5 Sediminibacterium salmoneum, ASV6 Pseudoalteromonas, ASV7 Sunxiuqinia, ASV8 Alcanivorax, ASV9 Thiobacimonas profunda, ASV10 Thalassospira lucentensis, ASV11 Methylophaga, ASV12 Pseudoalteromonas, ASV13 Vibrio, ASV14 Thalassospira, ASV15 Alcanivorax, ASV16 Thalassospira, ASV17 Vibrio alginolyticus, ASV18 Halomonas, ASV19 Catenococcus, ASV20 Pseudomonas, ASV21 Pseudoalteromonas, ASV22 Thalassospira, ASV23 Shewanella, ASV26 Exiguobacterium, ASV28 Roseivirga, ASV31 Alteromonas, ASV34 Oricola cellulosilytica, ASV36 Lysobacter maris, ASV39 Catenococcus, ASV40 Exiguobacterium, ASV42 Tistlia, ASV43 Azomonas, ASV45 Rhizobiaceae, ASV46 Maritimibacter, ASV48 Catenococcus, ASV49 Halomonadaceae, ASV53 Vibrionaceae, ASV54 Oricola, ASV55 Catenococcus, ASV56 Sphingomonas, ASV63 Vibrionaceae, ASV64 Parvibaculum, ASV65 Catenococcus, ASV70 Catenococcus, ASV73 Catenococcus, ASV75 Vibrionaceae, ASV76 Aestuariibacter aggregatus, ASV78 Catenococcus, ASV85 Hyphobacterium, ASV145 Tenacibaculum litoreum, ASV153 Mesoflavibacter zeaxanthinifaciens, ASV203 Tenacibaculum. Figure S3. Diversity for all samples across 42 days of incubation. Showing Simpsons index of diversity (top) and species richness (bottom). Figure S4. Fourier transform inf [file 40168_2021_1054_MOESM2_ESM.zip › Table S10. Community metabolomics.xlsx]

## Sheet: Sample names
Table S10A. Samples that metabolomics analyses were performed on.
Sample name	Plastic	Inoculum	Day of incubation	Sample name in other sheets	Combined sample names
Cont	None	None	0
Cont	None	None	0
Cont	None	None	0
LC	Amorphous PET	None	0
LC	Amorphous PET	None	0
LC	Amorphous PET	None	0
PET	PET powder	None	0
PET	PET powder	None	0
PET	PET powder	None	0
W. PET	Weathered PET powder	None	0	D00WPET_01	00_W-PET_N
W. PET	Weathered PET powder	None	0	D00WPET_02
W. PET	Weathered PET powder	None	0	D00WPET_03
BHET	BHET	None	0
BHET	BHET	None	0
BHET	BHET	None	0
D42 1	None	None	42	D42_01	42_N_N
D42 2	None	None	42	D42_02
D42 3	None	None	42	D42_03
D42 4	None	Community	42	D42_04	42_N_C
D42 5	None	Community	42	D42_05
D42 6	None	Community	42	D42_06
D42 7	Amorphous PET	None	42	D42_07	42_LC-PET_N
D42 8	Amorphous PET	None	42	D42_08
D42 9	Amorphous PET	None	42	D42_09
D42 10	Amorphous PET	Community	42	D42_10	42_LC-PET_C
D42 11	Amorphous PET	Community	42	D42_11
D42 12	Amorphous PET	Community	42	D42_12
D42 13	PET powder	None	42	D42_13	42_PET_N
D42 14	PET powder	None	42	D42_14
D42 15	PET powder	None	42	D42_15
D42 16	PET powder	Community	42	D42_16	42_PET_C
D42 17	PET powder	Community	42	D42_17
D42 18	PET powder	Community	42	D42_18
D42 19	Weathered PET powder	None	42	D42_19	42_W-PET_N
D42 20	Weathered PET powder	None	42	D42_20
D42 21	Weathered PET powder	None	42	D42_21
D42 22	Weathered PET powder	Community	42	D42_22	42_W-PET_C
D42 23	Weathered PET powder	Community	42	D42_23
D42 24	Weathered PET powder	Community	42	D42_24
D42 25	BHET	None	42	D42_25	42_BHET_N
D42 26	BHET	None	42	D42_26
D42 27	BHET	None	42	D42_27
D42 28	BHET	Community	42	D42_28	42_BHET_C
D42 29	BHET	Community	42	D42_29
D42 30	BHET	Community	42	D42_30

## Sheet: Summary of results
Table S10B. Summary of metabolomics results averaged over each sample type (for full results see Table S5C).
Name	Predicted Formula	Molecular Weight	RT [min]	Area (Max.)	No carbon control				Amorphous PET				PET powder				Weathered PET powder				BHET
					No inoculum	Community	Log2 fold change no inoculum/community	Log2 fold change P value	No inoculum	Community	Log2 fold change no inoculum/community	Log2 fold change P value	No inoculum	Community	Log2 fold change no inoculum/community	Log2 fold change P value	No inoculum	Community	Log2 fold change no inoculum/community	Log2 fold change P value	No inoculum	Community	Log2 fold change no inoculum/community	Log2 fold change P value
					Avg. Norm. Area: 42_N_N	Avg. Norm. Area:42_N_C	Log2 Fold Change: 42_N_C / 42_N_N	p-value: 42_N_C / 42_N_N	Avg. Norm. Area:42_LC-PET_N	Avg. Norm. Area:42_LC-PET_C	Log2 Fold Change: 42_LC-PET_C / 42_LC-PET_N	p-value: 42_LC-PET_C / 42_LC-PET_N	Avg. Norm. Area:42_PET_N	Avg. Norm. Area:42_PET_C	Log2 Fold Change: 42_PET_C / 42_PET_N	p-value: 42_PET_C / 42_PET_N	Avg. Norm. Area:42_W-PET_N	Avg. Norm. Area:42_W-PET_C	Log2 Fold Change: 42_W-PET_C / 42_W-PET_N	p-value: 42_W-PET_C / 42_W-PET_N	Avg. Norm. Area:42_BHET_N	Avg. Norm. Area:42_BHET_C	Log2 Fold Change: 42_BHET_C / 42_BHET_N	p-value: 42_BHET_C / 42_BHET_N
c01	C22 H20 O9	428.11	16.432	580657	16924.1	13460.2	-0.330373	0.323579	10870.2	9546.56	-0.187323	0.437458	19525.8	14685.5	-0.410991	0.0251465	17316	12097.4	-0.517401	0.0480927	252919	354581	0.487441	0.443039
c02	C10 H10 N6 O P2 S2	355.983	13.78	945252	5618.01	4434.26	-0.341367	0.255326	3583.65	3060.14	-0.227833	0.308542	6889.41	5317.12	-0.373735	0.0948032	6197.42	4051.73	-0.613128	0.0381653	1.08452e+06	1.02587e+06	-0.0802051	0.597074
c03	C8 H5 Cl N6 O4 P2	345.954	13.787	537092	4863.05	3866.08	-0.330992	0.267642	3111.04	2650.06	-0.231369	0.301294	5980.84	4608.11	-0.376172	0.0929205	5417.17	3517.4	-0.623032	0.0387307	486967	537326	0.141972	0.272555
c04	C9 H6 O8 S3	337.923	13.781	587412	4386.71	3462.61	-0.341279	0.263406	2790.44	2390.49	-0.223189	0.324197	5395.01	4139.52	-0.382163	0.0870521	4853.12	3132.61	-0.631551	0.0371758	419947	598213	0.510452	0.00655247
c05	C7 H17 N9 O P2 S	337.074	14.069	623907	23787.6	19019.8	-0.322708	0.382312	15833.2	13345.6	-0.246596	0.374803	27452	20164.5	-0.445096	0.0438707	23604.7	16123.9	-0.549873	0.0381561	915913	552182	-0.730066	0.000408034
c06	C13 H3 Cl2 N2 O3 P	335.926	13.777	1.28741e+06	4089.18	3236.9	-0.3372	0.265016	2562.43	2215.28	-0.210019	0.34539	5025.64	3858.75	-0.381173	0.0886898	4523.96	2920.13	-0.631551	0.0371758	904739	1.33698e+06	0.563401	0.000793998
c07	C12 H3 O5 P S	289.944	1.04	1.99223e+06	3.59663e+06	3.56204e+06	-0.0139437	0.917068	3.02547e+06	3.2388e+06	0.0983003	0.457583	4.05593e+06	3.6671e+06	-0.145393	0.01639	3.86824e+06	3.43083e+06	-0.17312	0.291431	1.94918e+06	1.61635e+06	-0.270126	0.0927433
c08	C8 H10 N2 O9	278.04	13.783	1.92191e+06	6039.9	4787.81	-0.335159	0.25775	3852.76	3289.94	-0.227833	0.308542	7406.77	5741.2	-0.367491	0.0946871	6708.71	4393.43	-0.610687	0.03993	2.08251e+06	2.11066e+06	0.0193724	0.922775
c09	C2 H N2 O8 P S2	275.889	0.169	3.00429e+06	4.01638e+06	5.02896e+06	0.324364	0.699937	1.29822e+06	1.11127e+06	-0.224331	0.838134	1.14586e+06	3.91948e+06	1.77424	0.201346	3.04344e+06	3.2218e+06	0.0821611	0.941516	1.52055e+06	1.7112e+06	0.170412	0.888588
c10	C12 H12 O7	268.058	14.294	1.08091e+06	5507.49	4399.12	-0.324182	0.274033	3493.82	2980.32	-0.229338	0.297441	6647.54	5084.04	-0.386846	0.0573628	5809.6	4075.78	-0.511363	0.0290532	8729.74	1.17954e+06	7.07807	8.4448e-05
c11	C12 H14 O6	254.079	14.062	2.33666e+06	16158.9	12880	-0.327192	0.37938	10586.5	9014.06	-0.231976	0.389373	18162.7	13697.7	-0.407045	0.0524013	16034.6	10873.4	-0.560396	0.036053	2.70684e+06	1.81226e+06	-0.578819	0.0349985
c12		244.066	1.037	2.70287e+06	3.76648e+06	4.09632e+06	0.121113	0.544582	3.89136e+06	4.3736e+06	0.168548	0.169306	4.18863e+06	3.9323e+06	-0.0911056	0.333892	4.10094e+06	4.1315e+06	0.010712	0.957001	2.06663e+06	1.94621e+06	-0.0866088	0.553557
c13		221.878	1.193	730487	911330	761464	-0.259196	0.275558	839155	838777	-0.000650069	0.997561	1.79442e+06	960221	-0.902076	0.101781	1.34135e+06	1.08463e+06	-0.306488	0.615062	611674	323749	-0.91789	0.0711943
c14	C8 H5 N6 P	216.031	0.255	2.80049e+06	2.06976e+06	965746	-1.09975	0.360089	2.16823e+06	1.93602e+06	-0.163424	0.781559	5.65762e+06	1.12424e+06	-2.33125	0.114092	4.54566e+06	2.76797e+06	-0.715661	0.432628	2.01936e+06	1.24113e+06	-0.70225	0.482533
c15	C2 H5 N2 O4 P S2	215.943	1.062	1.08537e+06	1.66691e+06	1.78722e+06	0.100537	0.40766	1.50417e+06	1.68121e+06	0.160534	0.239222	1.87536e+06	1.75488e+06	-0.095798	0.0636022	1.82745e+06	1.63669e+06	-0.15905	0.165756	908641	840307	-0.112794	0.38821
c16	C10 H N O5	214.986	1.041	1.60605e+06	2.29387e+06	2.42876e+06	0.082434	0.596494	2.44609e+06	2.69422e+06	0.139387	0.233088	2.52584e+06	2.31856e+06	-0.123538	0.267083	2.45422e+06	2.63873e+06	0.104579	0.617904	1.26271e+06	1.12433e+06	-0.167468	0.285642
c17		210.072	13.78	3.27819e+07	4643.79	3675.92	-0.3372	0.265016	2964.57	2530.58	-0.228351	0.30925	5782.43	4382.11	-0.400049	0.0722532	5137.54	3316.19	-0.631551	0.0371758	2.00867e+07	3.30881e+07	0.720068	0.0346594
c18	C10 H10 O5	210.052	14.294	1.95878e+06	5533.38	4419.79	-0.324182	0.274033	3510.24	2994.33	-0.229338	0.297441	6678.78	5107.93	-0.386846	0.0573628	5836.9	4094.93	-0.511363	0.0290532	39613.2	1.90762e+06	5.58965	7.33374e-07
c19	C10 H8 O4	192.042	14.061	1.44669e+07	16073	12811.5	-0.327192	0.37938	10530.2	8966.14	-0.231976	0.389373	18549	13624.9	-0.445096	0.0438707	15949.4	10815.5	-0.560396	0.036053	1.82029e+07	1.13585e+07	-0.680399	0.0235752
c20	C12 H13 P	188.074	1.041	880877	1.11533e+06	1.24775e+06	0.16186	0.26808	1.19908e+06	1.38461e+06	0.207558	0.181675	1.31309e+06	1.14908e+06	-0.19249	0.0617092	1.153e+06	1.35341e+06	0.231211	0.263106	612050	575899	-0.0878339	0.577918
c21	C5 H15 Cl N2 O3	186.077	1.038	6.58285e+06	8.61557e+06	9.63797e+06	0.161783	0.318261	9.0185e+06	1.04664e+07	0.214801	0.0638683	9.98292e+06	1.02303e+07	0.0353136	0.785711	9.78412e+06	1.02267e+07	0.0638303	0.698507	4.9181e+06	4.5493e+06	-0.112455	0.537687
c22	C4 H12 Cl N5 O	181.071	1.034	944646	1.15978e+06	1.16056e+06	0.000970096	0.994483	1.20553e+06	1.40962e+06	0.225636	0.0673088	1.18954e+06	1.14144e+06	-0.0595574	0.620301	1.17685e+06	1.18845e+06	0.0141524	0.924782	608431	540297	-0.171341	0.271693
c23		171.995	0.265	4.90528e+06	3.09202e+06	3.55741e+06	0.202276	0.855826	2.87637e+06	1.24832e+06	-1.20427	0.297041	3.75975e+06	6.26358e+06	0.736351	0.435309	2.85598e+06	1.82751e+06	-0.644102	0.609616	4.41703e+06	2.37206e+06	-0.896936	0.264221
c24		163.923	1.34	6.88081e+06	8.63559e+06	8.47659e+06	-0.0268113	0.877566	1.10684e+07	1.07147e+07	-0.0468518	0.65764	7.92257e+06	8.30489e+06	0.0679933	0.602883	8.02492e+06	7.76579e+06	-0.0473542	0.598356	4.29315e+06	4.33595e+06	0.0143103	0.934462
c25	C5 H5 N7	163.061	1.038	5.83784e+06	7.74568e+06	8.67909e+06	0.164153	0.333501	8.33768e+06	9.47157e+06	0.183956	0.0736201	8.77874e+06	8.55057e+06	-0.0379925	0.629978	8.53911e+06	8.79379e+06	0.0423989	0.749154	4.39019e+06	3.89038e+06	-0.174372	0.256433
c26	C4 H5 N2 O P S	159.985	1.056	1.7184e+06	2.29656e+06	2.46393e+06	0.10149	0.450612	2.42321e+06	2.73748e+06	0.175929	0.0983027	2.61475e+06	2.30088e+06	-0.184489	0.00244818	2.46736e+06	2.33054e+06	-0.0823028	0.577538	1.23991e+06	1.13913e+06	-0.122296	0.255388
c27		155.934	1.317	3.40649e+06	5.65997e+06	5.64258e+06	-0.00443884	0.989361	5.84282e+06	4.41761e+06	-0.403398	0.155801	5.29152e+06	5.3004e+06	0.00241891	0.991658	6.62303e+06	4.24035e+06	-0.643307	0.0561183	2.93032e+06	2.91235e+06	-0.00887345	0.96992
c28	C4 H10 N2 S2	150.028	1.046	3.32318e+06	4.4513e+06	5.03074e+06	0.176545	0.192947	4.80294e+06	5.54844e+06	0.208164	0.0685737	5.21411e+06	4.96163e+06	-0.0716046	0.398586	5.10412e+06	5.07259e+06	-0.00894138	0.953846	2.59343e+06	2.36214e+06	-0.134767	0.372107
c29	C8 H4 O3	148.016	13.781	1.18685e+06	35169.9	27940.1	-0.332008	0.137137	24586.5	18608.8	-0.401879	0.0937634	42809.2	32475.8	-0.398555	0.00334314	36207.8	26140	-0.470043	0.358653	921899	1.106e+06	0.262676	0.0901506
c30	C8 H4 O3	148.016	14.062	1.50049e+06	41580	36503.2	-0.187869	0.484074	28594.9	25088.4	-0.18874	0.278755	53513	42159.3	-0.344038	0.030703	47186.3	35842.2	-0.396709	0.0114677	1.83989e+06	1.18216e+06	-0.638202	0.0295005
c31		147.945	0.357	8.57306e+06	1.06018e+07	5.30732e+06	-0.998259	0.35808	7.66786e+06	5.48955e+06	-0.482136	0.517553	4.28753e+06	7.30078e+06	0.767904	0.510006	3.61664e+06	8.72993e+06	1.27132	0.2043	3.7205e+06	3.1377e+06	-0.245792	0.852564
c32		141.941	1.31	8.93518e+06	1.18339e+07	1.1305e+07	-0.065961	0.673491	1.4519e+07	1.36529e+07	-0.0887355	0.361287	1.09e+07	1.11568e+07	0.0335891	0.807145	1.1015e+07	1.03028e+07	-0.096446	0.314715	5.7626e+06	5.83553e+06	0.0181439	0.917943
c33	C3 H4 N6 O	140.044	1.04	4.5135e+06	5.62113e+06	6.06678e+06	0.110072	0.55792	5.86054e+06	6.65846e+06	0.184154	0.150712	6.20839e+06	6.08812e+06	-0.0282231	0.779119	6.1093e+06	6.18266e+06	0.0172208	0.917046	3.10638e+06	2.85075e+06	-0.123894	0.386929
c34		139.061	14.064	1.77084e+06	428197	356768	-0.263288	0.126424	285370	253747	-0.169441	0.215732	555144	417194	-0.412144	0.00743078	492842	361887	-0.445584	0.0133237	2.68945e+06	1.47509e+06	-0.866507	0.000307809
c35	C2 H N5 O2	127.012	1.044	3.15109e+06	4.04267e+06	4.41641e+06	0.127565	0.31607	4.17355e+06	4.90035e+06	0.231612	0.0125237	4.3919e+06	4.30516e+06	-0.0287782	0.639041	4.39725e+06	4.5792e+06	0.0584954	0.584974	2.25362e+06	2.132e+06	-0.0800363	0.513695
c36		122.035	13.784	1.80457e+06	7067.14	5457.37	-0.372921	0.147676	4172.22	3559.79	-0.229024	0.267559	8166.49	6035.64	-0.43621	0.114108	6658.29	4022.59	-0.727028	0.00100722	1.39038e+06	1.72626e+06	0.312168	0.0121378
c37		120.953	1.365	1.47634e+06	1.96674e+06	1.86546e+06	-0.0762704	0.63008	2.16455e+06	2.24023e+06	0.0495798	0.635087	2.20382e+06	1.94609e+06	-0.179421	0.014056	2.15085e+06	2.05575e+06	-0.0652426	0.637454	1.05495e+06	950374	-0.150603	0.445838
c38	C H3 N O5	109.001	1.044	4.683e+06	6.08185e+06	6.75526e+06	0.151503	0.268529	6.60403e+06	7.5395e+06	0.191123	0.0552621	7.02643e+06	6.73909e+06	-0.0602394	0.432259	7.21433e+06	6.89834e+06	-0.064615	0.684761	3.51129e+06	3.18813e+06	-0.13929	0.299058
c39		108.015	0.285	3.86238e+06	2.07224e+06	2.55972e+06	0.304795	0.817112	1.84926e+06	1.06184e+06	-0.800387	0.344958	1.57531e+06	2.52871e+06	0.682766	0.557216	1.32954e+06	3.32802e+06	1.32374	0.255096	605522	503511	-0.266155	0.428931
c40		97.9773	1.31	3.43752e+06	5.11639e+06	4.3764e+06	-0.225382	0.0586576	4.82007e+06	4.1144e+06	-0.228373	0.00954839	4.70105e+06	4.25839e+06	-0.142675	0.41138	4.68085e+06	3.67468e+06	-0.34915	0.0122056	2.34987e+06	2.09269e+06	-0.167226	0.371954
c41		96.5076	0.268	4.35345e+06	3.48197e+06	4.39956e+06	0.337455	0.736322	2.09229e+06	2.02285e+06	-0.0486937	0.947017	2.56988e+06	1.29508e+06	-0.988661	0.0160712	3.9035e+06	3.9859e+06	0.0301379	0.972906	2.01007e+06	1.45828e+06	-0.462984	0.663891
c42		81.0069	1.039	4.00739e+06	5.08524e+06	5.52657e+06	0.120068	0.515619	5.50798e+06	6.30609e+06	0.195222	0.104136	5.65468e+06	5.52678e+06	-0.0330069	0.702013	5.59539e+06	5.66691e+06	0.0183219	0.904326	2.87263e+06	2.64172e+06	-0.120896	0.408717

## Sheet: Compounds
Table S10C. All metabolomics results including compounds detected, predicted formula of compounds and peak area in each sample.
Name	Predicted Formula	Molecular Weight	RT [min]	Area (Max.)	Area: D42_01a	Area: D42_01b	Area: D42_03a	Area: D42_03b	Area: D42_04a	Area: D42_04b	Area: D42_06a	Area: D42_06b	Area: D42_07a	Area: D42_07b	Area: D42_08a	Area: D42_08b	Area: D42_09a	Area: D42_09b	Area: D42_10a	Area: D42_10b	Area: D42_11a	Area: D42_11b	Area: D42_12a	Area: D42_12b	Area: D42_13a	Area: D42_13b	Area: D42_15a	Area: D42_15b	Area: D42_16a	Area: D42_16b	Area: D42_18a	Area: D42_18b	Area: D42_19a	Area: D42_19b	Area: D42_21a	Area: D42_21b	Area: D42_22a	Area: D42_22b	Area: D42_24a	Area: D42_24b	Area: D42_25a	Area: D42_25b	Area: D42_27a	Area: D42_27b	Area: D42_28a	Area: D42_28b	Area: D42_30a	Area: D42_30b	Area: D00WPET_01a
c01	C22 H20 O9	428.11	16.432	580657	5780.86	4651.34	5668.16	4447.59	5653.03	4472.51	5755.51	4642.93	5641.43	4583.27	5369.31	4634.35	5724.07	4661.46	5637.63	4668.76	6034.2	4663.49	5940.07	4582.88	5566.74	4520.64	5424.32	4466.23	5250.89	4616.37	5427.6	4461.03	5735	4431.55	5337.1	4431.84	5177.95	4568.16	5181.54	4430.34	144754	139725	152076	159573	110311	111120	509691	580657	5660.07
c02	C10 H10 N6 O P2 S2	355.983	13.78	945252	1866.22	1580.75	1840.7	1561.01	1854.81	1552.43	1816.7	1571.37	1799.14	1558.35	1746.57	1580.48	1887.87	1546.51	1883.29	1536.37	1842.3	1541.53	1803.11	1539.46	1961.54	1538.46	2003.67	1540.33	2003.24	1494.38	2084.75	1551.76	2070.16	1515.11	1992.91	1547.15	1786.67	1505.29	1698.7	1500.26	693498	609221	616995	638058	864320	807286	886767	945252	1842.52
c03	C8 H5 Cl N6 O4 P2	345.954	13.787	537092	1620.11	1350.92	1597.95	1355.14	1610.2	1382.65	1577.12	1364.14	1561.87	1352.84	1516.23	1372.05	1638.9	1342.56	1634.92	1333.75	1599.34	1338.23	1544.22	1336.44	1702.86	1335.57	1739.43	1337.2	1730.67	1295.13	1809.81	1347.11	1797.15	1315.3	1770.77	1343.11	1551.04	1306.78	1474.68	1302.41	287997	296940	293665	270680	409591	438894	537092	461864	1599.53
c04	C9 H6 O8 S3	337.923	13.781	587412	1461.42	1218.6	1441.43	1222.41	1452.48	1195.05	1422.63	1230.52	1408.88	1220.32	1367.71	1219.71	1478.37	1178.72	1474.78	1203.11	1442.69	1207.15	1392.96	1205.54	1536.06	1204.75	1569.05	1206.22	1536.5	1170.23	1632.54	1215.16	1621.12	1186.47	1560.62	1211.55	1316.79	1178.78	1330.23	1174.84	230034	245189	265904	247782	423889	496100	554032	587412	1442.86
c05	C7 H17 N9 O P2 S	337.074	14.069	623907	8378.63	6060.22	8160.68	6114.19	8527.05	6122.55	8086.94	6228.23	8592.67	6501.59	8408	6287.6	8131.66	6342.43	8007.32	6469	8532.82	6092.62	8521.78	6364.27	7864.88	6084.76	7913.6	6198.62	7731.95	5989.41	7443.33	5931.48	7680.74	6049.96	7303.49	6160.84	6742.5	5994.86	6950.75	6027.03	512885	623907	502353	545059	338332	391932	599407	607426	8546.36
c06	C13 H3 Cl2 N2 O3 P	335.926	13.777	1.28741e+06	1362.29	1135.94	1343.67	1139.49	1353.96	1133.24	1326.14	1147.06	1313.33	1137.56	1274.95	1136.99	1276.36	1098.77	1374.75	1121.51	1332.98	1125.27	1298.49	1089.21	1431.88	1119.15	1462.63	1124.4	1432.28	1090.86	1521.81	1132.74	1511.17	1105.99	1454.77	1129.38	1227.48	1098.82	1240.01	1095.15	507438	523647	537507	569101	1.01303e+06	1.03446e+06	1.2729e+06	1.28741e+06	1344.99
c07	C12 H3 O5 P S	289.944	1.04	1.99223e+06	998273	1.08708e+06	1.13424e+06	1.24719e+06	1.33844e+06	1.58944e+06	1.25572e+06	1.40045e+06	1.48905e+06	1.58733e+06	1.38521e+06	1.33539e+06	1.3556e+06	1.54394e+06	1.98418e+06	1.99223e+06	1.66653e+06	1.72286e+06	1.64973e+06	1.86579e+06	1.06012e+06	1.11218e+06	980163	1.00903e+06	1.22681e+06	1.25513e+06	1.23797e+06	1.22374e+06	1.10984e+06	1.15229e+06	1.12878e+06	1.08535e+06	1.46638e+06	1.42042e+06	1.24597e+06	1.36828e+06	1.09682e+06	1.12216e+06	1.18149e+06	1.19802e+06	1.29053e+06	1.26224e+06	1.43989e+06	1.55175e+06	1.08437e+06
c08	C8 H10 N2 O9	278.04	13.783	1.92191e+06	2006.37	1699.45	1978.93	1678.23	1994.09	1712.3	1953.12	1689.38	1934.25	1675.37	1877.72	1699.17	2029.64	1662.64	2024.71	1651.74	1980.65	1657.29	1938.52	1655.07	2108.85	1654	2154.13	1656.01	2153.68	1643.15	2241.3	1668.29	2225.62	1628.89	2192.95	1663.33	1920.84	1671.82	1826.26	1623.91	1.06055e+06	1.12917e+06	1.3929e+06	1.30302e+06	1.81936e+06	1.61274e+06	1.85574e+06	1.92191e+06	1980.89
c09	C2 H N2 O8 P S2	275.889	0.169	3.00429e+06	117012	2.3618e+06	2.50801e+06	320808	267632	2.69276e+06	2.58722e+06	2.3144e+06	322572	3.00429e+06	258067	248520	261003	349699	249713	289634	272259	2.50099e+06	317660	304069	238890	341798	286717	307561	2.325e+06	166342	230670	2.44598e+06	336568	285112	340233	2.84939e+06	2.31595e+06	414578	2.32036e+06	325160	294670	177963	2.36971e+06	371324	364468	2.54121e+06	2.68145e+06	352862	305362
c10	C12 H12 O7	268.058	14.294	1.08091e+06	1806.89	1552.3	1800.29	1563.14	1833.02	1474.13	1809.5	1603.57	1794.18	1552.1	1727.94	1477.7	1822.95	1484.28	1806.23	1581.51	1717.32	1485.41	1774.94	1545.48	1904.64	1505.38	1881.73	1506.91	1890.79	1523.26	1931.3	1486.67	1835.01	1556.63	1774.72	1532.67	1776.67	1557.37	1663.18	1532.47	9204.35	9118.43	1590.76	1538.6	1.02889e+06	1.08091e+06	955319	915850	1871.36
c11	C12 H14 O6	254.079	14.062	2.33666e+06	5691.58	4116.69	5543.53	4153.35	5792.4	4074.61	5493.44	4230.82	5836.98	4416.51	5386.48	4228.77	5523.82	4308.4	5439.35	4394.38	5796.33	4138.7	5788.82	4117.92	4836.48	4133.36	5375.69	4210.71	5252.3	4068.59	5056.24	4029.24	5217.51	4109.72	4961.25	4185.04	4580.16	4003.85	4721.63	4040.23	1.60291e+06	1.71471e+06	1.42815e+06	1.70072e+06	969742	950406	2.22939e+06	2.33666e+06	5805.52
c12		244.066	1.037	2.70287e+06	1.11255e+06	997595	1.21317e+06	1.3117e+06	1.63321e+06	1.66885e+06	1.5243e+06	1.53967e+06	2.12578e+06	2.12925e+06	1.52351e+06	1.68068e+06	1.95184e+06	1.85338e+06	2.56099e+06	2.70287e+06	2.09441e+06	2.21434e+06	2.59101e+06	2.55675e+06	1.14724e+06	1.19052e+06	973871	995729	1.31644e+06	1.21965e+06	1.33504e+06	1.41528e+06	1.18922e+06	1.21919e+06	1.19958e+06	1.13492e+06	1.629e+06	1.61676e+06	1.62035e+06	1.69062e+06	1.18524e+06	1.08717e+06	1.23793e+06	1.35614e+06	1.48824e+06	1.4361e+06	1.941e+06	1.85905e+06	1.18764e+06
c13		221.878	1.193	730487	291262	233411	280216	309729	295628	372626	291731	241039	445890	378964	410927	447447	332057	373084	478032	730487	350197	451691	372683	467260	303923	678181	236683	627233	353388	346406	276425	321038	346200	680861	279724	236366	357657	323838	320725	646019	553862	263648	293298	318973	207419	289657	313127	307469	208762
c14	C8 H5 N6 P	216.031	0.255	2.80049e+06	331941	2.03396e+06	290036	207183	428486	314820	396667	333584	357304	2.17802e+06	316217	1.83227e+06	382517	1.89628e+06	381055	2.16527e+06	397398	1.78223e+06	298244	1.93116e+06	441840	2.80049e+06	2.44887e+06	270535	367793	525103	380297	258640	533805	2.08068e+06	2.16485e+06	369667	251993	1.82276e+06	1.99853e+06	353880	387561	1.90045e+06	504437	2.31465e+06	2.60574e+06	468906	369957	440301	2.03839e+06
c15	C2 H5 N2 O4 P S2	215.943	1.062	1.08537e+06	471752	527647	519600	551575	725840	825909	563976	704955	738468	754001	576990	661325	810690	805618	1.00662e+06	1.08537e+06	844459	855712	945520	902233	488002	533987	459678	445786	598051	589258	587143	590210	492553	545698	533449	548809	741119	712073	589984	607765	499832	501449	531604	614798	626329	654154	827554	791536	533355
c16	C10 H N O5	214.986	1.041	1.60605e+06	609679	653392	748312	839022	977312	1.04788e+06	821109	956890	1.32729e+06	1.48369e+06	1.01417e+06	1.07202e+06	1.12122e+06	1.08112e+06	1.53743e+06	1.60605e+06	1.38066e+06	1.41919e+06	1.53835e+06	1.56907e+06	690726	731999	573375	602812	763225	700209	812756	838270	697985	716616	710112	719525	1.07627e+06	972195	1.03079e+06	1.10207e+06	714128	694366	770824	794607	914614	800717	1.11729e+06	1.04325e+06	786538
c17		210.072	13.78	3.27819e+07	1547.06	1290.01	1525.91	1294.05	1537.6	1286.94	1506.01	1302.64	1491.45	1291.84	1447.87	1291.2	1565.01	1282.03	1561.21	1273.62	1527.23	1277.9	1474.6	1276.19	1626.08	1275.36	1661	1344.31	1626.55	1238.81	1728.22	1286.38	1716.13	1256	1652.08	1282.55	1393.96	1247.86	1408.19	1243.69	1.55042e+07	1.56789e+07	3.0966e+06	1.53466e+07	2.49666e+07	2.45461e+07	3.27819e+07	3.20787e+07	1527.42
c18	C10 H10 O5	210.052	14.294	1.95878e+06	1815.38	1559.6	1808.75	1570.49	1841.63	1481.06	1818.01	1611.1	1802.62	1559.39	1736.07	1484.64	1831.52	1491.25	1814.72	1588.95	1725.39	1492.39	1783.28	1552.75	1913.59	1512.46	1890.57	1513.99	1899.68	1530.42	1940.38	1493.65	1843.64	1563.94	1783.06	1539.87	1785.01	1564.68	1671	1539.67	27934.8	32877.4	16419	18513.4	1.58092e+06	1.37067e+06	1.95878e+06	1.65861e+06	1880.15
c19	C10 H8 O4	192.042	14.061	1.44669e+07	5661.33	4094.81	5514.06	4131.27	5761.61	4052.95	5464.23	4208.33	5805.95	4393.04	5357.85	4206.29	5494.45	4285.5	5410.44	4371.02	5765.51	4116.7	5758.05	4096.03	5314.19	4111.39	5347.11	4188.33	5224.37	4046.96	5029.36	4007.82	5189.77	4087.87	4934.87	4162.8	4555.81	3982.57	4696.53	4018.75	1.15403e+07	1.15662e+07	9.97427e+06	1.00922e+07	5.86879e+06	6.14792e+06	1.44669e+07	1.42117e+07	5774.66
c20	C12 H13 P	188.074	1.041	880877	257863	345636	379355	417673	476584	557881	434416	488462	690937	647987	516152	451265	605917	529694	779090	865964	682168	663318	794714	880877	348749	383323	298687	319837	352284	382618	421313	390937	348739	369901	322216	289149	530217	577239	587651	474225	385019	331430	354007	371039	473245	376900	600846	542053	339917
c21	C5 H15 Cl N2 O3	186.077	1.038	6.58285e+06	2.31619e+06	2.46222e+06	2.7664e+06	3.15852e+06	3.79793e+06	4.11192e+06	3.32843e+06	3.82806e+06	4.72534e+06	5.36547e+06	3.58729e+06	3.85935e+06	4.31798e+06	4.37098e+06	6.00405e+06	6.58285e+06	4.96493e+06	5.22862e+06	6.26944e+06	6.20442e+06	2.52833e+06	3.03011e+06	2.4164e+06	2.30748e+06	3.55931e+06	3.02991e+06	3.96055e+06	3.18875e+06	2.82642e+06	2.97807e+06	2.89523e+06	2.60249e+06	4.36426e+06	4.11505e+06	4.12568e+06	3.80422e+06	2.76026e+06	2.53847e+06	3.1592e+06	3.071e+06	3.39212e+06	3.20155e+06	4.88179e+06	4.32095e+06	2.7431e+06
c22	C4 H12 Cl N5 O	181.071	1.034	944646	325776	343963	372507	395164	449075	514842	404568	450968	585883	710425	511460	548790	556131	584097	778138	944646	659624	689406	853019	826688	351032	285800	286716	294168	373169	370242	420708	372056	338887	350487	319797	356937	499089	512448	422269	473793	345025	317514	343412	432326	377778	443811	528849	515374	365683
c23		171.995	0.265	4.90528e+06	2.19172e+06	520213	438403	248843	365893	2.62233e+06	335609	2.6541e+06	431656	422688	316974	4.52282e+06	387125	2.70932e+06	367103	310375	515792	377701	351083	2.57046e+06	2.86423e+06	326941	441992	263166	403331	2.36855e+06	2.95853e+06	2.70503e+06	379692	318787	325481	2.53243e+06	2.44382e+06	504873	338183	159928	218435	4.90528e+06	2.87023e+06	2.87481e+06	2.98524e+06	88391.4	2.21647e+06	2.94825e+06	308748
c24		163.923	1.34	6.88081e+06	2.03942e+06	2.41401e+06	3.12778e+06	3.1932e+06	3.65176e+06	4.03943e+06	2.64795e+06	3.0866e+06	6.12093e+06	6.88081e+06	3.51533e+06	4.75429e+06	5.47605e+06	5.88433e+06	6.6268e+06	6.59034e+06	4.87572e+06	5.32118e+06	6.11091e+06	6.64187e+06	1.84961e+06	1.95018e+06	1.98838e+06	2.28813e+06	2.80169e+06	2.77023e+06	2.91294e+06	2.70291e+06	2.37868e+06	2.3595e+06	2.29007e+06	2.2576e+06	3.80489e+06	3.78466e+06	2.5978e+06	2.60802e+06	2.3153e+06	2.18554e+06	2.76698e+06	2.80158e+06	3.26343e+06	3.15591e+06	4.43957e+06	4.15288e+06	2.90778e+06
c25	C5 H5 N7	163.061	1.038	5.83784e+06	2.17129e+06	2.25223e+06	2.53533e+06	2.63131e+06	3.72118e+06	3.63504e+06	2.92731e+06	3.28217e+06	4.41998e+06	4.93186e+06	3.39118e+06	3.6799e+06	3.72903e+06	4.09645e+06	5.39006e+06	5.83784e+06	4.53256e+06	4.89977e+06	5.52126e+06	5.74992e+06	2.37422e+06	2.53646e+06	2.13931e+06	1.98618e+06	3.18582e+06	2.7827e+06	2.76522e+06	2.78317e+06	2.36731e+06	2.52007e+06	2.46888e+06	2.54826e+06	3.8382e+06	3.60579e+06	3.391e+06	3.30971e+06	2.45838e+06	2.40074e+06	2.69721e+06	2.78047e+06	2.882e+06	3.08805e+06	3.84094e+06	3.60526e+06	2.35434e+06
c26	C4 H5 N2 O P S	159.985	1.056	1.7184e+06	639569	711421	736093	764842	986338	1.09322e+06	882957	898339	1.25708e+06	1.4017e+06	965789	1.04988e+06	1.12242e+06	1.25199e+06	1.6155e+06	1.7184e+06	1.28767e+06	1.35033e+06	1.57463e+06	1.68535e+06	668553	707062	686329	620556	796247	836030	741049	734749	715635	730707	704142	706831	910800	1.04062e+06	943482	846156	704675	737701	722993	768665	862470	881604	1.14671e+06	1.03882e+06	714394
c27		155.934	1.317	3.40649e+06	2.12729e+06	1.49687e+06	1.43655e+06	1.79579e+06	1.81897e+06	2.08022e+06	2.18904e+06	2.58863e+06	2.28024e+06	2.85473e+06	3.20979e+06	2.32896e+06	3.40649e+06	2.30486e+06	2.14283e+06	2.83105e+06	1.85063e+06	2.39831e+06	3.24556e+06	2.4623e+06	1.00304e+06	1.83047e+06	1.31102e+06	1.31187e+06	2.0583e+06	2.38478e+06	1.43526e+06	1.34002e+06	2.2202e+06	2.11791e+06	1.26231e+06	2.11141e+06	1.63397e+06	1.82074e+06	2.23987e+06	1.14674e+06	2.05203e+06	2.10477e+06	1.48333e+06	1.34296e+06	2.60601e+06	2.29832e+06	3.19356e+06	1.84356e+06	1.59897e+06
c28	C4 H10 N2 S2	150.028	1.046	3.32318e+06	1.22381e+06	1.33056e+06	1.44938e+06	1.521e+06	1.97174e+06	2.30266e+06	1.74097e+06	1.89558e+06	2.58674e+06	2.64227e+06	1.87517e+06	2.06827e+06	2.37173e+06	2.37853e+06	3.19205e+06	3.32318e+06	2.67875e+06	2.95672e+06	3.28583e+06	3.24311e+06	1.44484e+06	1.52597e+06	1.17259e+06	1.22515e+06	1.53061e+06	1.69125e+06	1.73662e+06	1.72687e+06	1.49771e+06	1.43639e+06	1.50315e+06	1.47149e+06	2.18122e+06	1.99138e+06	2.05217e+06	1.90533e+06	1.3633e+06	1.44037e+06	1.51528e+06	1.81966e+06	1.94663e+06	1.69612e+06	2.28365e+06	2.20299e+06	1.41774e+06
c29	C8 H4 O3	148.016	13.781	1.18685e+06	10227.9	10229.6	12521.1	10310.5	11570.1	11932.6	8914.35	11376.3	9918.65	10911	13095.4	11580.2	12922	10738	9426.81	11445.4	10175.5	10273.1	9389.67	11981.1	11479.3	10362.8	11482.6	10460.9	10210.9	12359.2	11048.9	10294.2	5666.83	15228.3	11604.9	9501.1	11699.3	11394.1	4079.51	14434.6	474037	600854	546210	569196	877335	802674	939608	1.18685e+06	8580.38
c30	C8 H4 O3	148.016	14.062	1.50049e+06	14180.1	12561.7	12093.8	12019.9	15461.6	12508.5	13028.2	15113.1	13687.1	16294.4	13188.4	13719.4	11292.3	14522.8	14954.9	13271.2	16094.5	14092.7	11662	13263.8	14320.9	12636.3	12973.1	14682.2	15409.7	14720.9	14373.8	12390.9	13688.7	12528.1	13715.6	14857.3	15864.3	14868.7	13644	13392.7	1.17949e+06	1.18094e+06	1.03214e+06	964822	625821	673485	1.50049e+06	1.4237e+06	17291.9
c31		147.945	0.357	8.57306e+06	479434	7.41428e+06	1.06434e+06	5.8372e+06	1.09222e+06	7.09204e+06	883696	786656	1.15171e+06	7.24098e+06	863405	7.09469e+06	1.04488e+06	7.33985e+06	982543	928937	1.29112e+06	8.57306e+06	1.05177e+06	7.16889e+06	1.17835e+06	1.05942e+06	1.16682e+06	987634	984433	7.44204e+06	912927	1.05361e+06	1.21621e+06	963571	1.03753e+06	952577	7.45629e+06	7.10464e+06	833159	872561	947267	7.33038e+06	590673	983500	1.24e+06	6.99143e+06	1.10561e+06	659884	1.0013e+06
c32		141.941	1.31	8.93518e+06	2.88414e+06	3.40747e+06	4.14814e+06	4.32319e+06	4.84617e+06	5.44004e+06	3.50249e+06	4.13587e+06	7.88546e+06	8.93518e+06	4.83875e+06	6.31414e+06	7.05181e+06	7.68715e+06	8.39317e+06	7.95857e+06	6.3208e+06	6.8938e+06	7.91638e+06	8.57897e+06	2.45249e+06	2.67034e+06	2.81735e+06	3.16476e+06	3.73875e+06	3.75587e+06	3.88547e+06	3.65309e+06	3.27292e+06	3.29816e+06	3.10818e+06	3.06379e+06	5.06671e+06	4.9825e+06	3.46439e+06	3.45883e+06	3.09488e+06	2.93317e+06	3.73596e+06	3.74779e+06	4.41613e+06	4.25635e+06	5.95846e+06	5.56309e+06	3.91061e+06
c33	C3 H4 N6 O	140.044	1.04	4.5135e+06	1.62535e+06	1.52664e+06	1.84218e+06	1.93563e+06	2.48573e+06	2.51981e+06	2.22313e+06	2.2209e+06	3.00002e+06	3.26601e+06	2.40805e+06	2.58405e+06	2.8464e+06	2.85563e+06	3.77695e+06	4.5135e+06	3.18103e+06	3.28021e+06	3.92881e+06	3.72333e+06	1.73176e+06	1.68038e+06	1.458e+06	1.50435e+06	2.06477e+06	1.87269e+06	2.2273e+06	2.01835e+06	1.77366e+06	1.82326e+06	1.73549e+06	1.74178e+06	2.48744e+06	2.53384e+06	2.47657e+06	2.37705e+06	1.75413e+06	1.64752e+06	1.82345e+06	2.10377e+06	2.14077e+06	2.15637e+06	2.83382e+06	2.71708e+06	1.77578e+06
c34		139.061	14.064	1.77084e+06	121500	132904	126350	151629	129313	151404	123124	153264	143005	141939	129005	139093	128675	136845	143679	138809	136919	155951	127977	149745	136161	136629	145137	148878	139193	139322	142225	141269	131243	151324	140616	149057	164758	146044	126127	145299	1.64362e+06	1.7247e+06	1.29397e+06	1.77084e+06	1.12611e+06	856517	1.56478e+06	1.60698e+06	127045
c35	C2 H N5 O2	127.012	1.044	3.15109e+06	1.06531e+06	1.25285e+06	1.36076e+06	1.3541e+06	1.75882e+06	2.06849e+06	1.57754e+06	1.54894e+06	2.23698e+06	2.7186e+06	1.15651e+06	2.03333e+06	1.9902e+06	2.29521e+06	2.64839e+06	2.94548e+06	2.37876e+06	2.70139e+06	2.73631e+06	3.15109e+06	1.22867e+06	1.27126e+06	989776	1.03121e+06	1.35633e+06	1.59087e+06	1.4098e+06	1.45892e+06	1.23709e+06	1.2238e+06	1.18097e+06	1.48223e+06	2.0303e+06	1.97758e+06	1.70574e+06	1.68893e+06	1.16962e+06	1.41876e+06	1.347e+06	1.40965e+06	1.64078e+06	1.81079e+06	1.98485e+06	1.86578e+06	1.30011e+06
c36		122.035	13.784	1.80457e+06	2274.87	2255.18	1988.86	2193.9	2674.14	2116.89	1935.61	1750.82	2650.86	2163.25	1657.01	1702.41	1696.03	2219.69	2662.97	2207.86	1532.56	1282.35	2038.38	2258.09	1631.75	1936.79	2732.82	2019.77	1632.22	2095.56	2132.19	2272.36	1722.11	2186.57	1657.84	2201.2	2013.7	1561.32	1703.86	1281.67	826196	847221	689918	955361	1.27765e+06	1.28234e+06	1.60285e+06	1.80457e+06	2344.76
c37		120.953	1.365	1.47634e+06	514368	589427	623544	725128	771422	775887	596217	773912	1.07565e+06	1.29195e+06	776751	950677	1.1077e+06	1.12876e+06	1.42059e+06	1.47634e+06	961217	1.11842e+06	1.2104e+06	1.39676e+06	534924	633982	544574	549229	611926	694680	654063	665442	628889	605492	601356	660688	853001	852322	824654	766776	629848	589483	688224	562901	782390	666390	984715	844790	604470
c38	C H3 N O5	109.001	1.044	4.683e+06	1.65845e+06	1.81446e+06	2.02091e+06	2.05383e+06	2.63831e+06	3.08724e+06	2.36828e+06	2.52328e+06	3.54991e+06	3.66984e+06	2.55518e+06	2.92122e+06	3.16743e+06	3.31715e+06	4.29515e+06	4.4932e+06	3.61228e+06	4.01367e+06	4.34027e+06	4.683e+06	1.9484e+06	2.02358e+06	1.59453e+06	1.66363e+06	2.09969e+06	2.3096e+06	2.34951e+06	2.32339e+06	2.18581e+06	1.93701e+06	2.17078e+06	2.04861e+06	2.98267e+06	2.75849e+06	2.72889e+06	2.60101e+06	1.85591e+06	2.01422e+06	2.0501e+06	2.39654e+06	2.56901e+06	2.38265e+06	3.09452e+06	2.92165e+06	1.96289e+06
c39		108.015	0.285	3.86238e+06	293062	2.18834e+06	241374	181131	389459	3.86238e+06	331121	312080	316478	2.31803e+06	273547	2.17642e+06	427922	441612	353578	325652	413470	1.988e+06	258994	355028	394959	365104	422576	423455	2.36132e+06	445098	344911	239357	468742	290786	401041	373011	3.78782e+06	1.97739e+06	307459	253495	224565	563426	319926	367467	415450	554009	333468	377991	228872
c40		97.9773	1.31	3.43752e+06	1.36003e+06	1.67211e+06	1.51039e+06	1.86013e+06	1.69338e+06	2.03856e+06	1.54489e+06	1.6113e+06	2.46248e+06	2.80132e+06	1.91718e+06	2.17175e+06	2.22903e+06	2.44515e+06	2.24522e+06	2.47864e+06	1.88725e+06	2.63208e+06	2.1692e+06	2.54006e+06	951081	1.164e+06	1.29125e+06	1.37891e+06	1.34478e+06	1.61388e+06	1.37563e+06	1.42324e+06	1.35918e+06	1.44582e+06	1.25012e+06	1.3736e+06	1.63174e+06	1.76388e+06	1.27112e+06	1.31954e+06	1.15577e+06	1.29362e+06	1.52425e+06	1.55798e+06	1.61393e+06	1.66393e+06	1.9999e+06	1.91718e+06	1.58574e+06
c41		96.5076	0.268	4.35345e+06	582171	3.37558e+06	443181	407858	3.40773e+06	3.05358e+06	591676	356998	740764	3.38983e+06	532945	578779	501625	1.04952e+06	80107.6	512149	600511	2.86197e+06	445590	2.86419e+06	655834	572652	763307	629313	450671	204265	683978	379101	607422	552941	573445	3.07e+06	3.25728e+06	3.06272e+06	542164	470086	490675	3.39075e+06	641340	663331	755930	2.83645e+06	633788	470027	464829
c42		81.0069	1.039	4.00739e+06	1.47027e+06	1.45001e+06	1.65545e+06	1.70284e+06	2.35543e+06	2.29705e+06	2.02829e+06	1.93046e+06	2.97694e+06	3.05069e+06	2.18692e+06	2.40797e+06	2.71838e+06	2.60608e+06	3.67512e+06	4.00739e+06	3.02763e+06	3.32594e+06	3.62664e+06	3.56302e+06	1.57921e+06	1.5282e+06	1.28992e+06	1.40658e+06	1.83239e+06	1.80405e+06	1.97146e+06	1.8321e+06	1.59088e+06	1.68308e+06	1.56908e+06	1.64458e+06	2.3085e+06	2.34456e+06	2.26667e+06	2.14917e+06	1.56732e+06	1.54458e+06	1.72331e+06	1.94115e+06	1.92376e+06	2.05246e+06	2.65538e+06	2.5003e+06	1.58786e+06
[truncated: 106 more columns]
