# Supplementary material for: A multi-OMIC characterisation of biodegradation and microbial community succession within the PET plastisphere
Source: Microbiome. 2021 Jun 21;9:141. doi: 10.1186/s40168-021-01054-5 (PMC8215760; doi:10.1186/s40168-021-01054-5)
Supplement: Supplementary file 2 — Additional file 1: Figure S1. DNA yields from all PET succession experiment mesocosms and the inoculum. The DNA concentration in all negative extraction controls was too low to measure aside from day 30 (0.04 ng μL-1). Where DNA yields were significantly (two sample T-test p<0.05) higher than the no carbon control these days are marked with an asterisk. Figure S2. Relative abundances of taxa within all samples, with each bar representing the mean of three biological replicates. Each row shows taxa grouped to a different taxonomic level (shown on y label) and other represents all that were present at below 0.5% relative abundance at that level. ASVs are classified to species level where possible: ASV1 Vibrio, ASV2 Alteromonas, ASV3 Bacillus, ASV4 Vibrio, ASV5 Sediminibacterium salmoneum, ASV6 Pseudoalteromonas, ASV7 Sunxiuqinia, ASV8 Alcanivorax, ASV9 Thiobacimonas profunda, ASV10 Thalassospira lucentensis, ASV11 Methylophaga, ASV12 Pseudoalteromonas, ASV13 Vibrio, ASV14 Thalassospira, ASV15 Alcanivorax, ASV16 Thalassospira, ASV17 Vibrio alginolyticus, ASV18 Halomonas, ASV19 Catenococcus, ASV20 Pseudomonas, ASV21 Pseudoalteromonas, ASV22 Thalassospira, ASV23 Shewanella, ASV26 Exiguobacterium, ASV28 Roseivirga, ASV31 Alteromonas, ASV34 Oricola cellulosilytica, ASV36 Lysobacter maris, ASV39 Catenococcus, ASV40 Exiguobacterium, ASV42 Tistlia, ASV43 Azomonas, ASV45 Rhizobiaceae, ASV46 Maritimibacter, ASV48 Catenococcus, ASV49 Halomonadaceae, ASV53 Vibrionaceae, ASV54 Oricola, ASV55 Catenococcus, ASV56 Sphingomonas, ASV63 Vibrionaceae, ASV64 Parvibaculum, ASV65 Catenococcus, ASV70 Catenococcus, ASV73 Catenococcus, ASV75 Vibrionaceae, ASV76 Aestuariibacter aggregatus, ASV78 Catenococcus, ASV85 Hyphobacterium, ASV145 Tenacibaculum litoreum, ASV153 Mesoflavibacter zeaxanthinifaciens, ASV203 Tenacibaculum. Figure S3. Diversity for all samples across 42 days of incubation. Showing Simpsons index of diversity (top) and species richness (bottom). Figure S4. Fourier transform inf [file 40168_2021_1054_MOESM2_ESM.zip › Table S13. Details of PETases and ASVs containing them.xlsx]

## Sheet: PETases in JGI genomes
Table S13A. Results of the potential PETases detected by the Hidden Markov Model search of the downloaded JGI genomes.Grey shading indicates that these potential matches were above the more stringent E-value cut-off of 1 x 10-4.
E-value	Score	Bias	JGI genome ID	Start position	End position
2.8e-170	580.8	85.7	2541047451	1105423	1104634
3.2e-170	580.6	85.7	2731957678	740603	741392
2.4e-164	561.2	26.7	2545824678	3357736	3356857
1.4e-163	558.7	88.4	2541047451	1103958	1103169
1.5e-162	555.3	89.2	2731957678	742068	742857
5.7e-159	543.4	0.5	2548876808	2768678	2767781
7.9e-159	543	74.6	2606217201	37382	38200
7.9e-159	543	74.6	644736404	3029885	3030703
1.5e-155	532.1	83	2648501326	2791111	2790261
3e-152	521.2	81.4	2508501012	3949356	3950153
4.1e-152	520.8	27.7	2667527388	991847	992669
1.2e-151	519.2	112.8	2503754044	1778011	1778797
4.2e-151	517.4	21.1	2663762778	2537917	2538713
1.2e-150	515.9	79	2508501044	1619847	1620643
2.4e-150	514.9	42.7	2667527383	1325455	1326289
3.1e-150	514.6	91.9	2517093017	2786988	2787809
7.3e-150	513.4	28.2	2619618872	1499854	1500650
9.4e-150	513	0.2	2574180188	179344	180231
1.4e-149	512.4	77.8	2508501119	3327110	3327908
2.4e-149	511.7	80.4	2513237078	6151915	6151131
2.8e-149	511.4	36.8	2663762775	1798665	1799466
5.1e-149	510.6	120.2	2503754044	1776628	1777410
9.6e-149	509.7	81.3	2512564010	26322	27106
3.5e-148	507.8	73.9	2667527405	3491038	3490195
3.8e-148	507.7	104.8	646311963	442237	443047
3.9e-148	507.6	88.2	2517093016	3986392	3985599
6.8e-148	506.9	88.1	2508501013	3881820	3882616
8.4e-148	506.5	15.8	2667527220	1786217	1785430
2.6e-147	504.9	83.4	2517287016	560444	559625
3.1e-147	504.7	5.1	2667527456	862668	861775
4.2e-147	504.2	105.4	646311963	1459019	1459868
8.6e-147	503.2	102.6	2663762755	5379981	5379197
1.1e-146	502.9	66.8	2509276054	3671195	3670397
1.3e-146	502.6	72.2	2512564011	4737799	4738592
2e-146	502	76.5	2634166327	2587775	2586966
2e-146	502	76.5	2728369078	4305388	4304579
4.6e-146	500.8	67.2	2615840661	4119548	4120368
8.9e-146	499.8	84.8	2728369483	4377453	4378263
9.4e-146	499.8	75	2585427649	2766036	2765230
1.6e-145	499	81	2517287016	561621	560800
1.7e-145	499	27.8	2663763599	2536708	2537504
1.9e-145	498.8	73.7	2515154179	3874862	3875649
2e-145	498.6	94.1	2517093016	3985175	3984386
7.5e-145	496.8	78.4	2675903051	3088766	3087986
9.7e-145	496.4	86.4	2634166339	8700307	8699500
3.8e-144	494.5	88.9	2671180041	699575	698794
5.6e-144	493.9	97.6	2731957590	5245514	5246294
9.2e-144	493.2	93.3	2622736531	3270075	3269297
1.1e-143	493	99.4	2654587880	5029039	5028265
1.3e-143	492.7	20.3	2675902958	2940700	2941500
1.4e-143	492.6	96.8	2518285526	493256	492527
1.6e-143	492.4	101.3	2700988714	7694100	7694876
2.4e-143	491.8	88.5	2718217639	2006178	2005400
2.9e-143	491.6	83.9	2634166275	636715	635910
3.6e-143	491.2	102.8	2724679241	2268898	2268135
3.8e-143	491.2	79.2	2561511175	5809773	5810578
4e-143	491.1	78	2596583659	2496844	2497634
7.2e-143	490.2	93.4	2663762722	3956708	3955974
7.2e-143	490.2	93.4	2681813211	6359692	6358958
8.7e-143	490	99.7	2693429651	1270753	1270020
9.7e-143	489.8	58.4	2595698251	7564520	7563748
1.1e-142	489.7	87.6	2596583533	4123899	4123121
1.1e-142	489.6	85.1	2630968572	2135386	2136165
1.2e-142	489.5	94.5	2744054841	1083433	1084211
1.3e-142	489.4	92.5	2751185868	4234836	4234060
1.4e-142	489.3	80.8	2684623091	4197786	4198560
1.5e-142	489.2	102.6	2687453220	3239838	3240616
1.8e-142	488.9	93.4	2687453805	4210011	4209233
1.8e-142	488.9	18.1	2667527386	3061116	3060301
1.9e-142	488.8	81.7	2561511169	10039691	10040465
2.1e-142	488.7	84.3	2617271025	4737125	4737855
2.2e-142	488.6	91.4	2619619033	593571	592795
2.2e-142	488.6	89.3	2663762721	1031902	1032679
2.9e-142	488.2	98.7	2724679243	4868423	4869195
3.5e-142	488	60.6	2595698251	9774678	9775492
3.8e-142	487.9	83.8	2561511190	1030266	1031045
3.9e-142	487.8	96.2	2671180628	124976	125707
4.8e-142	487.5	88.6	2515154165	2068115	2068892
4.8e-142	487.5	88.6	2523533511	1652398	1651621
4.8e-142	487.5	88.6	2657245702	5226157	5226934
5.1e-142	487.4	101.9	2687453197	7093506	7094236
5.8e-142	487.2	102.3	2675903138	2808794	2808020
8.4e-142	486.7	11.8	2615840681	1817336	1818150
9.1e-142	486.6	99.6	2671180271	4885168	4884438
9.7e-142	486.5	105.7	2751185736	6821073	6820321
1e-141	486.4	88.4	2582581028	4037140	4037920
1e-141	486.4	88.4	2684623203	4236429	4237209
1.6e-141	485.8	92.7	2657245711	3779764	3779026
2e-141	485.5	107	2724679244	5991273	5990503
2.1e-141	485.4	104.4	2597490182	839506	838729
2.1e-141	485.4	104.4	2740891805	7780009	7780786
2.7e-141	485	103.6	2657245705	639266	639994
2.7e-141	485	103.6	2657245712	4268487	4269215
3e-141	484.9	97.2	2724679104	1525214	1524437
3.3e-141	484.7	104.8	2731957574	7740358	7741137
3.7e-141	484.6	91	2718217663	3036193	3036956
4.1e-141	484.4	81.1	2515154095	5594129	5593351
5.2e-141	484.1	97.6	2721755614	3712355	3713132
5.4e-141	484	106.1	2597490034	3653385	3654163
6.1e-141	483.9	111	2634166348	4613319	4612519
6.7e-141	483.7	93.4	2606217189	3224937	3225715
7.6e-141	483.5	88.5	2551306672	5251498	5252275
9e-141	483.3	102.2	2585427723	2949595	2948820
1.4e-140	482.7	94.4	2700988730	10050619	10051347
1.4e-140	482.7	90.7	2690315652	4571413	4572183
1.7e-140	482.4	93.7	2639762877	6583998	6583220
1.8e-140	482.3	97.8	2751185736	6557886	6558663
2e-140	482.2	96.5	2623620609	23492	24266
2.2e-140	482	119	2731957594	8520535	8519748
2.4e-140	481.9	96.8	2645728072	6959484	6960261
2.7e-140	481.7	52.6	2515154016	5421178	5420400
2.8e-140	481.7	96.9	2648501849	6722210	6722985
2.8e-140	481.7	96.9	2684623203	3932950	3933725
3.4e-140	481.4	100.4	2731957573	1177148	1176379
4.3e-140	481.1	93.9	2718217663	717956	718733
4.9e-140	480.9	97.7	2568526584	6476341	6477120
5.1e-140	480.8	100.8	2515154105	2218262	2219042
6.5e-140	480.5	10.3	2551306523	253442	252557
6.8e-140	480.4	107.9	2724679240	7080524	7079751
8.9e-140	480	96.4	646311938	1209705	1210481
9.1e-140	480	82.5	2751185805	3949312	3948524
1e-139	479.8	21.3	2675902958	2939269	2940064
1.2e-139	479.6	111.5	2675903060	4191789	4192564
1.5e-139	479.2	98.8	2675903065	343887	343124
1.6e-139	479.2	77.8	2671180087	785738	786473
1.7e-139	479.1	111.3	2521172626	4738309	4739087
2.1e-139	478.8	100.1	2740892359	5995893	5996621
2.1e-139	478.8	92.9	2675903059	2642833	2642063
2.1e-139	478.8	101.8	2706794553	7780322	7779545
2.2e-139	478.7	90.4	2585427560	3615910	3615135
2.3e-139	478.6	94.4	2576861049	4834556	4833777
2.8e-139	478.4	119.2	2585427525	1935746	1934973
3e-139	478.3	119.4	2524614639	4019336	4018563
3.5e-139	478.1	97.2	2634166331	7644407	7643628
3.5e-139	478	100.8	2501939600	6719570	6718793
4.3e-139	477.7	96	2515154166	775428	776164
4.7e-139	477.6	96.6	2524023215	212514	213294
4.8e-139	477.6	99.5	2619619011	493854	494631
4.9e-139	477.6	110.3	2515154141	7545075	7544300
5.7e-139	477.4	88.3	2636416124	1709069	1709800
6.2e-139	477.2	90	2671180174	8385508	8386284
7.2e-139	477	98.7	2657245720	4238922	4239697
9.2e-139	476.7	14.9	2554235135	4087650	4088454
1.3e-138	476.2	98.4	2681813563	1770897	1770124
1.5e-138	475.9	100.8	2687453570	832886	832112
1.8e-138	475.7	102.3	2675903066	322835	323580
1.9e-138	475.6	96.5	2724679801	188071	187293
1.9e-138	475.6	114.2	2623620569	6309735	6310515
2.4e-138	475.3	97.8	2639762784	104078	104808
2.4e-138	475.3	97.6	2515154102	2785942	2786720
2.5e-138	475.2	97.9	2657245729	1913901	1913126
2.6e-138	475.2	104.9	2585427943	3072084	3071307
2.8e-138	475.1	102.1	2554235005	4815505	4814730
4e-138	474.6	88	2657245710	1183478	1184251
4.8e-138	474.3	92	2740891881	6538830	6538087
5.9e-138	474	11.4	2667527386	3062316	3061505
8.1e-138	473.5	80.3	2675903140	635759	635018
1.2e-137	473	87.4	2663762750	1300817	1301592
1.4e-137	472.8	98.3	2524614673	2370727	2369952
1.4e-137	472.8	73.4	2599185150	160922	161691
1.8e-137	472.4	94.3	2596583533	3935478	3936262
1.9e-137	472.3	87.4	2728369465	3596978	3597756
2e-137	472.3	104	2602041572	6112393	6111662
3.2e-137	471.5	89.5	646311958	6034994	6035769
4.3e-137	471.1	82.1	2663762751	6020446	6019701
4.5e-137	471.1	101.5	2622736535	3415896	3416664
6.2e-137	470.6	89.2	2639763142	21093	21820
6.8e-137	470.5	93.6	2622736613	5809473	5810253
6.8e-137	470.5	105.7	2623620611	57270	58042
7e-137	470.4	105.8	2600254989	526873	527639
7.2e-137	470.4	104.1	2531839708	4174697	4173927
7.9e-137	470.3	81.2	2675903226	1919066	1919846
8.2e-137	470.2	96.9	2751185840	5998299	5997532
1.2e-136	469.7	102.1	2657245700	4687849	4688577
1.2e-136	469.6	95.8	2554235391	7840627	7841405
1.4e-136	469.4	94	2582581313	211720	212498
1.5e-136	469.3	99	2623620612	5641370	5642143
2.2e-136	468.8	93.1	2585427557	4563982	4563202
2.8e-136	468.4	81	2585427562	3229441	3230219
3.2e-136	468.3	13.4	2615840697	2217720	2216907
4.4e-136	467.8	100.6	2687453302	4896559	4895789
4.5e-136	467.8	98.9	2634166340	4266275	4267005
5.8e-136	467.4	82.5	646564557	5438887	5439665
6.3e-136	467.3	103.8	2623620557	1907798	1908590
7.5e-136	467	110.9	2623620567	2281843	2282575
1e-135	466.6	98.9	2523533532	4076899	4076123
1.1e-135	466.5	86.1	2513237120	1745250	1745998
1.3e-135	466.3	92.5	2623620610	4164865	4165631
1.3e-135	466.3	108.6	2622736612	2589528	2590280
1.9e-135	465.7	85.9	2554235027	2765916	2765138
3.8e-135	464.7	106.6	2622736606	4949951	4950727
5.1e-135	464.3	82.4	2627854128	1217120	1216349
5.8e-135	464.1	101.2	2728369266	5450109	5450892
6.3e-135	464	110	2622736513	242838	243613
6.8e-135	463.9	108.1	2657245703	4472641	4473370
6.8e-135	463.9	109.2	2622736432	850111	849340
8e-135	463.6	84.7	2554235028	71576	72356
8.2e-135	463.6	101.1	2515154150	6775256	6775986
9.7e-135	463.4	99.3	2585427558	2605622	2604851
1e-134	463.3	103.6	2627854289	3747516	3748295
1.3e-134	463	106	2739367903	2178062	2177295
1.4e-134	462.9	106.6	2619619644	269043	268268
1.5e-134	462.8	109.4	2547132081	1893920	1893191
1.8e-134	462.5	101.8	2728369515	5035255	5036016
1.8e-134	462.5	85	2523533535	2469764	2470510
2.3e-134	462.1	48	2617271235	5909772	5909001
2.5e-134	462	106.2	2597489910	463372	464100
3.4e-134	461.6	107.4	2645728019	2772572	2773300
3.6e-134	461.5	98.1	2690315863	4984232	4984959
6.4e-134	460.6	89.9	2737472056	5384913	5384144
7.7e-134	460.4	93.3	2675903134	6982695	6981938
8.4e-134	460.3	98.4	2695420963	193949	193170
1.1e-133	459.9	109.5	2684623102	1092037	1092766
1.2e-133	459.7	93.4	2700989401	666182	666924
1.4e-133	459.5	96.4	2728369520	1636754	1635960
1.8e-133	459.1	105.4	2501939600	6519	7290
2.9e-133	458.5	118.6	2728369483	8119676	8120467
3.2e-133	458.3	125.6	2590828683	3956193	3956968
4.2e-133	457.9	80.3	2731957603	4516967	4516192
4.4e-133	457.9	100	2657245726	4863977	4864765
4.4e-133	457.9	94.9	2617270899	3421024	3420262
7.5e-133	457.1	92.7	2740891880	1747520	1746744
8.7e-133	456.9	98.4	2516653028	8430983	8430204
1.1e-132	456.6	91.9	2554235034	6144542	6143761
1.2e-132	456.5	106.7	2619619011	4837911	4837140
1.2e-132	456.5	51.9	2615840637	3889695	3888923
1.2e-132	456.5	103.8	2724679777	7179887	7180654
1.2e-132	456.4	107.5	2739367861	2256825	2256051
1.5e-132	456.1	104.5	2617270872	1076388	1077156
1.9e-132	455.8	103.2	2619619644	1803691	1804472
2.6e-132	455.3	65	2684623157	2994719	2995510
2.7e-132	455.3	121.2	649633034	1312647	1313394
2.8e-132	455.3	102.6	2622736513	5232931	5232204
3.3e-132	455	83.5	2667527405	3492047	3491272
7e-132	453.9	84.7	2728369520	16266	17040
1.1e-131	453.3	74.8	2596583537	649421	648648
1.4e-131	452.9	105.3	2675903218	1838799	1838029
2e-131	452.4	94.7	2724679919	6905917	6906682
2.1e-131	452.3	118.7	2623620569	4949460	4948692
2.3e-131	452.2	80.7	2731957597	4867997	4868774
2.4e-131	452.1	106.3	2585427558	49433	48650
2.8e-131	451.9	101.4	2681812892	621386	622161
4.2e-131	451.3	114.3	2657245709	4817325	4816550
1e-130	450.1	123.7	2531839181	7679271	7678543
1e-130	450	118.1	2675903218	230591	231345
1.7e-130	449.4	52.2	2675903267	2367609	2366808
2.5e-130	448.8	94.3	2728369518	3946760	3945984
3.6e-130	448.2	113.2	2622736534	2930813	2931542
5.6e-130	447.6	95.6	2513237176	5129337	5128558
7.3e-130	447.2	86.2	2643221585	1042023	1041255
8.9e-130	447	119	2634166338	4467400	4468160
1.9e-129	445.9	95.8	2643221883	298372	299114
2.3e-129	445.6	104.9	2622736591	5526233	5525495
2.6e-129	445.4	102.2	2690315655	2322968	2323736
3.4e-129	445	110	2623620551	3408483	3407711
4e-129	444.8	108.6	2623620567	887248	886521
5.3e-129	444.4	104.5	2728369518	8212735	8211983
9.2e-129	443.6	106.9	644736323	2179624	2178899
1.2e-128	443.2	96.8	2751185805	5368676	5369457
1.3e-128	443.2	108.9	2739367861	3729399	3730127
1.3e-128	443.1	112.9	2642422517	3066739	3065951
5.5e-128	441	94.6	2675903153	9806967	9807760
1.1e-127	440.1	90.2	2634166899	8690400	8691178
1.3e-127	439.8	73.7	2596583569	2952453	2951687
1.3e-127	439.8	73.7	2596583604	3111013	3111779
3.8e-127	438.3	104.1	2634166338	1815732	1816508
5.9e-127	437.6	91.2	2744054958	4586616	4587394
6.6e-127	437.5	99.8	2630968262	3489530	3488799
1.3e-126	436.5	89.3	2634166338	439465	440242
2.8e-126	435.4	99.9	2675903134	3554702	3553927
5.3e-126	434.5	94.4	2582581014	808118	807341
5.8e-126	434.4	92.4	2751185502	4375371	4374594
7.2e-126	434	72.8	2596583595	1471816	1471040
1.9e-125	432.7	95	2724679919	2765459	2766233
2.2e-125	432.5	76.5	2515075013	6747189	6747977
3.1e-125	432	96.5	2724679777	4616381	4617144
3.1e-125	432	121.1	2695420963	7010033	7009291
3.9e-125	431.6	111.9	2643221690	2867444	2866659
1e-124	430.2	71.2	2651870121	5951563	5950798
1e-124	430.2	109.6	2623620609	2207620	2208342
1.3e-124	429.9	92.3	2695420963	7969788	7969072
1.8e-124	429.4	92.9	2511231181	9863271	9864047
1.8e-124	429.4	92.9	2517093034	8288579	8289355
1.8e-124	429.4	92.9	2609460149	4576662	4575886
2.5e-124	429	102	2751185783	9178955	9179736
2.6e-124	428.9	116.8	2675903133	3801672	3800895
3.3e-124	428.6	101.4	2513237176	3618597	3617849
3.6e-124	428.4	74.4	2596583529	3230063	3230835
8.2e-124	427.2	64	2684623157	2992907	2993678
1.9e-123	426.1	108.8	2731639219	3944689	3943954
3.5e-123	425.2	95.6	2634166484	4072173	4071438
8.2e-123	423.9	70.9	2751185780	6613446	6614118
8.4e-123	423.9	104.1	2523533533	8827624	8826846
1.3e-122	423.3	84.2	2506381019	3281342	3280548
1.8e-122	422.8	118.7	2576861791	943231	944016
1.8e-122	422.8	84.8	2645727714	9684945	9684153
5.5e-122	421.2	76.9	2517093007	5925474	5926252
6.9e-122	420.9	123.6	2622736584	603731	604502
1.9e-121	419.4	103.7	2643221900	3124547	3123809
4.8e-121	418.1	93.4	2511231151	3178448	3177718
8.6e-121	417.3	61.4	2585428062	1366272	1365504
1.5e-120	416.5	97.6	2599185358	1252971	1252211
3.3e-120	415.3	100.5	2643221878	1618937	1618206
7.8e-120	414.1	2.4	2568526656	2404229	2403427
1.5e-119	413.1	112.9	2636415928	2088010	2087239
1.9e-119	412.8	3.1	2724679429	3219880	3219070
2.6e-119	412.4	71.6	2651870121	5433732	5434471
4.7e-119	411.5	104.3	2751185783	7543416	7544170
4.9e-119	411.5	108.9	2695420953	1091763	1092531
6.9e-119	411	3.8	2576861830	2635287	2636090
7.4e-119	410.9	4	2576861785	2079825	2079021
1e-118	410.4	109.8	2622736531	5129614	5128885
2.2e-118	409.3	88.5	2708742384	1765285	1766075
2.5e-118	409.1	130.7	2630968772	5337526	5338297
8.2e-118	407.4	83.4	2651870121	4721592	4722383
1.7e-117	406.3	89.3	2667528164	3744467	3745251
3.8e-117	405.2	111.3	2599185187	977565	976797
6e-117	404.6	111.5	2724679686	1095609	1094841
1.8e-116	403	100.9	2675903053	2105346	2104655
2.1e-116	402.7	103.2	2643221694	166135	166877
2.2e-116	402.7	80	2687453533	2762793	2763567
2.9e-116	402.3	84.6	2519899649	4103589	4102847
1.2e-115	400.2	125.2	2622736592	2854506	2855279
8.5e-115	397.5	102.9	2713896823	2219149	2218425
1.1e-114	397.1	99.5	2695420963	3909968	3910683
1.3e-114	396.8	76.8	2663762943	5588579	5587820
1.8e-114	396.4	106	2590828817	484179	484892
3.6e-114	395.4	114.5	2724679791	4019321	4020170
3.6e-114	395.4	113.8	2505679089	412701	411970
4.4e-113	391.8	107.7	2731957583	3864203	3864916
7.8e-113	391	93.7	2643221697	3012977	3013713
2.3e-112	389.4	61.3	2634166275	517364	516605
6.1e-112	388	60.7	2585427649	2641985	2641226
7.9e-112	387.6	62.4	2561511175	3272087	3271332
8e-112	387.6	100.1	2731957594	7663839	7663064
4.5e-110	381.8	99.5	2634166348	513951	514679
4.7e-110	381.8	82.4	2515075013	8626048	8625262
5.2e-110	381.6	104	646311963	5235508	5234780
6e-110	381.4	103	2675903218	9940166	9940885
8.7e-110	380.9	92.6	2700988713	1783596	1782840
3.9e-109	378.7	84.6	2576861049	7141931	7142658
3.9e-109	378.7	84.6	2634166331	3430952	3430225
6e-109	378.1	62.9	2515075013	194421	195157
7.8e-109	377.7	106.4	2651870117	1651978	1651208
9.6e-109	377.4	3	2574180112	1901023	1900292
7.8e-108	374.4	110.6	2651870117	2811273	2810539
1.3e-107	373.7	115.6	2599185195	3179630	3178863
1.9e-107	373.2	104.3	2728369518	8977878	8978600
2.1e-107	373	75.4	2642422517	4557974	4557254
4.8e-107	371.8	80.6	2731957574	568790	569525
5.6e-107	371.6	78.8	2693429751	3682578	3683327
1.1e-106	370.6	17.5	644736376	2046776	2046033
2.5e-106	369.4	9.9	2524614800	970776	971573
5.2e-106	368.4	72	2634166339	8577061	8576262
5.7e-106	368.3	84.8	2700988713	577889	577111
1.8e-105	366.6	128.8	2751185736	2580611	2581390
9.3e-105	364.3	83.5	2645728084	3674714	3675434
9.5e-105	364.2	29	2524614800	2633813	2634603
2.2e-104	363	88.8	2684622998	1597246	1596464
1.3e-103	360.5	89.6	2634166338	1651227	1651945
9.6e-103	357.6	80.2	2519899649	714632	713855
1.5e-102	357	85.8	2590828683	5102082	5102817
1.6e-102	356.8	102.1	2619619033	6130434	6129673
3.8e-102	355.6	85.8	2654587794	2701966	2701186
4.5e-102	355.4	96.1	2663762721	2965294	2964535
5.9e-101	351.7	85.7	2582581014	2632045	2632767
2.6e-100	349.6	111.7	2751185868	7055227	7054513
4.8e-100	348.7	102.4	2596583533	8406621	8405860
2.6e-99	346.3	112.2	2590828683	3557956	3558674
1.8e-98	343.5	130.1	2596583655	4166793	4167516
3.1e-98	342.7	110.5	2700988714	1808294	1807556
3.7e-98	342.5	10.5	2657245033	410933	410133
5e-98	342	119.9	2519899649	4684263	4685023
6.7e-98	341.6	10.9	2524023208	1430535	1431334
7.5e-98	341.4	75	2651870121	5420030	5420759
2.3e-97	339.8	104.1	2518645623	4247231	4247961
2.1e-96	336.7	83.3	2590828683	4522949	4523676
2.5e-96	336.4	85.9	2518645623	228099	227344
4.1e-95	332.4	127.2	2739367654	4228067	4228796
6.3e-95	331.8	94.3	2651870117	2613624	2612872
7.5e-95	331.5	132.4	2522572130	5669708	5670431
1.8e-92	323.6	121.4	2507525000	4425392	4426102
4.3e-91	319.1	89.6	2590828683	5552349	5553075
2.1e-90	316.8	74.1	2519899649	3101871	3101118
5.5e-90	315.4	95.7	2558860141	1913846	1914569
1.5e-88	310.7	96.3	2675903140	11547928	11547180
1.7e-88	310.5	74.8	2619619033	334139	333366
8.7e-88	308.2	88.7	2590828683	3193428	3192777
6.3e-87	305.3	70.4	2740891880	5000913	5000110
3.3e-86	302.9	69	2675903138	3887870	3887064
3.9e-86	302.7	87.5	2695420963	6009176	6008416
4.3e-86	302.6	70.2	2558860141	1094	364
1.4e-85	300.8	72.4	2693429860	1654463	1653677
3.7e-85	299.5	90.8	2675903059	7729977	7730734
6e-85	298.8	78.1	2751185840	2310142	2310898
3.4e-84	296.3	86.9	2718217663	8409182	8409930
7.8e-84	295.1	87.9	2731957516	1437959	1437188
2.5e-83	293.5	117.6	2590828683	546630	545902
2.5e-83	293.4	72.3	2623620612	6844154	6844960
3.6e-83	292.9	95	2728369518	10096190	10095428
4.3e-83	292.7	88.2	2724679801	640601	641338
7.2e-83	291.9	79.1	2531839708	4666883	4667651
8.1e-83	291.7	93.7	2693429860	3816294	3815591
3.1e-82	289.8	77.3	2663762750	6358352	6359161
3.9e-82	289.5	69	2630968981	3233312	3232578
4.2e-82	289.4	69.4	2739368068	1965771	1966572
4.5e-82	289.3	92	2623620551	3629652	3628856
8.8e-82	288.3	94	2622736591	6435890	6435107
1.4e-81	287.7	76.7	2623620610	3668202	3667405
1.1e-79	281.4	79.9	2517434013	2358103	2357322
1.1e-79	281.4	95.7	2630968772	1048795	1049547
1.6e-78	277.6	96.6	2622736584	5229225	5229967
5.8e-78	275.7	89	2675903134	10905050	10904310
8.8e-78	275.1	98.5	2622736592	3497069	3496324
1e-77	274.8	80.6	2511231181	7438940	7439718
1e-77	274.8	80.6	2517093034	4006089	4006867
1e-77	274.8	80.6	2609460149	5954873	5954095
1.3e-76	271.2	2.1	2579778551	1101700	1101209
3.7e-76	269.7	87	2675903223	10956269	10955485
4.6e-76	269.4	82.2	2622736591	7174767	7174004
9.8e-76	268.3	52.3	2690316023	4966563	4967002
2.8e-75	266.8	82.2	2558860141	4822318	4821559
4e-74	263	68.5	2660238121	7779702	7780460
2e-73	260.7	86.2	2751185782	4296090	4296812
4.2e-73	259.6	29.9	2630968981	3140054	3139304
3.4e-72	256.6	78	644736339	5600848	5600069
1.4e-71	254.6	59.9	2595698251	11821768	11822511
1.4e-71	254.6	93.7	2554235409	3193936	3194723
1.3e-70	251.4	69.6	2651870121	5429593	5428875
1.4e-70	251.3	85	2574179793	734435	735208
4.9e-70	249.5	63	2630968981	3070819	3070070
7.5e-70	248.9	97.1	2675903223	9291208	9291928
3.2e-69	246.8	94.9	2751185782	906622	907440
7.7e-69	245.5	100.2	2518645623	275154	274568
2.1e-68	244.1	99.8	2590828683	5553963	5553180
3.5e-68	243.4	87.9	2667527448	5129590	5130375
6.6e-67	239.2	106.3	2690316222	3586501	3585778
5.1e-66	236.2	115.6	2582581014	2413937	2413199
1.8e-65	234.4	80.8	2675903223	11368469	11367691
2.1e-63	227.6	87.1	644736339	3139890	3140655
1.1e-62	225.2	105.3	2622736592	7202121	7201343
2e-61	221	89.3	2517434013	9265857	9266637
3.2e-60	217.1	45.1	2630968262	2269892	2269497
6.8e-60	216	93.9	2667527448	7174314	7173577
7.8e-60	215.8	97.3	2531839708	890484	891225
1.2e-59	215.2	97.4	2681812892	2082690	2081906
1.8e-59	214.6	74.5	2579778653	9558226	9559002
6.7e-59	212.7	83.5	2517093034	4271039	4271796
6.9e-59	212.7	84.7	2511231181	7702966	7703724
6.9e-59	212.7	84.7	2609460149	6511299	6512057
8.3e-59	212.4	144.2	2518645623	1816494	1815768
6.5e-58	209.4	109.8	2622736584	5936705	5935918
1.2e-57	208.6	39.7	2517093017	2788167	2788537
2.7e-57	207.4	110	2630968772	2499540	2500327
4.8e-57	206.6	89.8	2622736591	6462108	6462850
1.6e-56	204.8	109.3	2623620551	5303605	5304369
5.1e-56	203.2	74	2634166371	8708692	8707916
1.3e-55	201.8	43.7	2718217699	9780546	9781013
2.2e-55	201.1	66	2663762943	8479290	8478514
8.8e-54	195.8	110.4	2634166899	4799043	4799784
1.4e-53	195.1	72.4	2619619268	6434721	6433945
1e-52	192.2	78.6	2693429751	1874937	1874162
3.7e-48	177.2	157.3	2590828683	5261257	5260535
6e-47	173.2	88.4	2636415694	1374603	1375379
6e-47	173.2	88.4	2645727861	570883	570107
7.1e-44	163	92.5	2636415922	1029679	1028904
1.9e-43	161.6	94	2660238227	1069785	1069010
7.5e-41	153	8.6	2579778551	2186921	2187254
3.3e-38	144.3	39.2	2695420963	9178694	9179126
1.6e-36	138.7	63.6	2537562210	646724	645968
1.6e-36	138.7	63.6	2687453746	2387777	2387021
3.3e-36	137.7	34.5	2667527412	7913149	7913409
1.5e-33	128.9	77.8	2636415928	2978606	2979171
3.5e-33	127.7	84.4	2540341046	385832	385278
8.1e-33	126.5	82.4	2540341046	2014504	2015210
3.4e-32	124.4	82.8	2582580973	2116340	2115636
1.3e-31	122.5	85.9	2708742539	1960078	1960781
4.9e-31	120.6	92.3	2636415928	2002317	2002949
6.2e-29	113.6	4.9	2667527447	1440641	1441254
2.8e-28	111.5	87.8	2636415928	2633664	2632961
6.6e-28	110.3	5.9	2728369219	3643876	3644563
1.3e-27	109.3	4.8	2639762901	2576180	2575512
2.6e-27	108.3	3.7	2531839497	1114811	1115425
7.9e-27	106.7	19.3	2643221784	1985839	1986061
1.1e-25	102.9	82.5	2540341046	226784	226124
1.3e-25	102.7	5.2	2524023070	373330	373932
1.6e-24	99.1	74.4	2582580973	2117342	2116812
3.2e-23	94.8	5.4	2509276063	2705862	2705250
6.9e-20	83.8	31.3	2744054563	1643664	1643202
8.7e-20	83.4	35.7	2537562210	218078	218544
8.7e-20	83.4	35.7	2687453746	1958591	1959057
1.2e-19	82.9	6	2596583660	1446716	1447315
1.8e-19	82.4	25.4	2744054538	2101836	2102244
2.4e-19	82	25.2	2548877016	1711469	1711061
2.4e-19	82	25.2	2744054970	2068135	2067727
8e-18	76.9	7.3	2603880179	1700174	1699557
3.3e-16	71.6	0.6	2708742533	1619374	1618768
2.5e-15	68.7	58.1	2515154089	3810272	3809931
9.2e-14	63.5	2.3	2740892159	2855093	2854669
3e-13	61.8	15.4	2667527412	7913532	7913644
9.1e-13	60.2	25.9	2623620524	4962651	4962497
1.1e-12	60	74.3	2731957609	1335199	1335616
2.3e-12	58.8	6.1	2708742746	3526972	3526349
1.1e-11	56.7	2	2681813515	3189946	3189529
3.5e-11	55	13.4	2675902958	248326	247922
7.4e-11	53.9	1	2630968578	1341847	1342151
9.5e-11	53.5	1.1	2551306523	5000830	5001198
9.5e-11	53.5	1.1	2551306523	5122435	5122067
9.5e-11	53.5	1.1	2551306523	5203904	5203536
3.8e-10	51.5	29.6	2643221784	1985663	1985844
1e-09	50.1	18.2	2675902958	249517	249114
1.5e-09	49.6	49.3	2540341046	2013523	2013812
1.7e-09	49.4	2.6	2740892159	2854022	2853636
1.9e-09	49.3	3.7	2681813515	3188919	3188534
3.3e-09	48.5	20.8	2663762778	844882	844469
1.6e-08	46.2	4.1	2651870325	1855223	1854662
2.8e-08	45.4	28.9	2515154197	6295760	6296117
5.4e-08	44.4	16.2	2521172577	1473464	1473772
5.4e-08	44.4	16.2	2667527411	1016388	1016696
8.6e-08	43.8	37.7	2675903050	2597800	2598189
1.8e-07	42.7	30.6	2681812981	2144691	2145148
3.9e-07	41.6	2.5	2740892159	4695146	4695512
6e-07	41	12.2	2731957743	1191057	1191238
7e-07	40.8	1.2	2563366573	1685476	1685267
8.3e-07	40.5	0.7	2563366573	1681063	1680611
9e-07	40.4	27.1	2663763599	3768675	3769075
1.5e-06	39.7	5.4	2667527381	2503739	2504254
1.6e-06	39.6	0.8	2597489935	2089815	2090205
4.6e-06	38.1	0.5	2597489935	2085404	2085613
1.2e-05	36.6	0.6	2681813515	3190845	3190640
1.7e-05	36.2	2.3	2515154118	2556613	2556406
1.8e-05	36.1	7.1	2619619046	3187155	3187435
2.4e-05	35.7	11.9	2695420928	2193335	2193108
2.5e-05	35.6	35.9	2651870117	6498430	6498123
3.4e-05	35.2	2.1	2708742533	6078232	6077824
0.00013	33.3	1	2740892159	5104523	5104320
0.00013	33.3	12.9	2540341247	3105017	3104737
0.00013	33.3	1.2	2740892159	2855945	2855742
0.00013	33.2	22.4	646564586	2878645	2878934
0.00014	33.2	5.7	2700988682	1440194	1440483
0.00019	32.7	10.9	2693429868	1348973	1349282
0.00022	32.5	20.2	2675903158	3805610	3805906
0.00026	32.3	46	2651870121	5433094	5432693
0.00029	32.1	4.7	2700988684	954772	955062
0.00032	31.9	59.2	2651870121	1575901	1575501
0.00047	31.4	6.5	2521172622	2690550	2690838
0.00048	31.4	6.2	2700988690	2223526	2223815
0.00053	31.2	23.9	2663762775	1039971	1040304
0.00056	31.2	8.8	2524023210	3016590	3016370
0.00062	31	19.3	2603880180	1107802	1108110
0.00062	31	19.3	2681813552	3284083	3283775
0.00075	30.7	14.2	2667527388	1775072	1775409
0.00088	30.5	8.5	2561511197	2017326	2017047
0.0009	30.5	2.7	2645728126	2065025	2065220
0.001	30.3	3.1	2754412429	3567950	3568195
0.001	30.3	10.2	2728369379	2813012	2812710
0.0012	30	7.4	2690316366	6841119	6840923
0.0013	29.9	21	2634166327	7445158	7445391
0.0013	29.9	21	2728369078	3168710	3168943
0.0013	29.9	1.1	2700988687	2952033	2952208
0.0013	29.9	14	2738541297	2348537	2348775
0.0013	29.9	14	2738543029	2348537	2348775
0.0017	29.6	15.2	2518645587	4373016	4372778
0.0017	29.6	15.2	2596583626	4347085	4347323
0.0018	29.5	4.7	2519899620	1343137	1342717
0.0019	29.4	14.7	2643221776	5344194	5344432
0.002	29.4	0.7	2622736519	680033	679731
0.0021	29.3	10	2524023228	2174620	2174816
0.0021	29.3	24.9	2617270884	1888976	1888704
0.0029	28.8	0.7	2721755521	245400	245698
0.0032	28.7	4.5	2654587604	2073879	2074177
0.0032	28.6	21.6	2585427691	1746070	1745832
0.0034	28.6	6.6	2739367500	4184481	4184892
0.0035	28.5	9	2675903158	2857352	2857503
0.0036	28.5	2.7	2622736583	1096430	1096150
0.004	28.3	4.5	2630968205	4282038	4281965
0.004	28.3	4.5	2713896884	72273	72200
0.0041	28.3	5.4	2622736595	1661883	1661624
0.0044	28.2	3.7	2510065045	1228783	1228894
0.0044	28.2	3.7	2718217991	458842	458731
0.0044	28.2	3.7	2718217991	1432932	1432821
0.0045	28.2	3.6	2517093003	1606412	1606100
0.0046	28.1	70.1	2623620609	4843637	4843078
0.0048	28.1	7.9	2671180035	850811	850670
0.0048	28.1	7.9	2738541271	1595699	1595840
0.0054	27.9	5.9	2645727597	818933	819005
0.0057	27.8	12.1	2684623000	5342264	5342027
0.0059	27.8	0.8	2651870114	858951	859195
0.0061	27.7	14.9	2681813029	1647150	1647527
0.0062	27.7	3.8	2599185360	4811274	4811002
0.0062	27.7	7	2537561814	2420757	2420436
0.0081	27.3	13.5	2571042815	1350052	1349791

## Sheet: PETases in PICRUSt2 metagenome
Table S13B. Details of the ASVs predicted to contain PETases, the treatments that they are most abundant in, the distance to the nearest PETase containing genome from the JGI genome database, details on that JGI genome and on the PETases they each contain.
ASV	Maximum abundance		Distance	Genome match			PETase copies	PETase 1				PETase 1 sequence and coding domain search			PETase 2				PETase 2 sequence and coding domain search			PETase 3				PETase 3 sequence and coding domain search			PETase 4				PETase 4 sequence and coding domain search			PETase 5				PETase 5 sequence and coding domain search
	%	Treatment		JGI genome ID	JGI genome classification	NCBI Assembly		E-value	Score	Start	Finish	Sequence	CDS match with lowest E value	CDS E value	E-value	Score	Start	Finish	Sequence	CDS match with lowest E value	CDS E value	E-value	Score	Start	Finish	Sequence	CDS match with lowest E value	CDS E value	E-value	Score	Start	Finish	Sequence	CDS match with lowest E value	CDS E value	E-value	Score	Start	Finish	Sequence	CDS match with lowest E value	CDS E value
ASV006460	0.0333556	Inoc1	0.223714	2563366573	Thalassolituus oleivorans R6-15 (Oceanospirillales)	GCA_000582555.1	2	7e-07	40.8	1685476	1685267	(RC) GAGTAAGTCGCGATCTCCCGCAAGAATCATGGTGGGTACTGCAACGTTTACTTTTAAGCGATCTTCCGCTTTCAAAAATGGTGCAAAGGCCGCTAATGCTTTCACGTCTTTTTGCAGTTCACTACCGGCGAGTAGGGTCCCGCCACCGCCCATGGAGAAGCCAGCGATGCCGCGGCGTTCGATATCGATTTTGCCTTTTAATGGGCTGT	Abhydrolase super family	1.55e-06	8.3e-07	40.5	1681063	1680611	(RC) GCTGCCGTACCAGTCAAAGTGGCTAGCACCAGTATAAATTGCCAAACCTCGCTCGATATTGGTTGGCAATGAGGCGTAGAAAACATCGCTGTAGTAGGCGAGTTCGTCATTTTCACTGCCTAGCACCAGCATTGGCTCTTGAATGTTTTCGTATGCAGGTGAGTATTGACCTAACCAAGGTGCTAGTGCGATAGCGCTCTTATAGCCAGTTCCCATTTCTCCGGCTGCTAATAATACGCCGCCACCGCCCATAGAAAAGCCCATAAGGTTACGGTTATCAAGATCAATTTCGCCTTTGATAGGGCTGCCAGTGCGGCTATTTTCAGTTGCCAACATGTCAAAACCACCATGTTGTGCTGTTGCCCATACTGGTGGAAATCCTAAAGTGTTAGTT…	None
ASV007925	0.011236	Day07NoC2	0.204576
ASV010979	0.0100852	Day03PET1	0.247067
ASV013924	0.0045037	Day01LowCrysWater3	0.159463
ASV017882	0.0078734	Day21PET3	0.182918
ASV000486	0.0731886	Day21WeatherPET3	0.119518	2619619033	Lentzea violacea DSM 44796 (Actinomycetales)	GCA_900100275.1	3	2.2e-142	488.6	593571	592795	(RC) GCACGTGTCCCGGTACTCCTCGATCAGCGTGCTGCGCCCCGGCGCCGGGCAGAGGAACTGCTCGTAGCGGGTGTCGTTGTCGATGAACCGCTTGAGCCACGAGATGCTGTACTTCGCGATCGTCGTGTTGGACGAGTTCGGCGCGAAGTGCGAGGCGTTGTTGAGTTCCAGGTACGCCTTGTCCAAAGTGGACGGCAGGCTCGTGTAGAACGGCTCGGAGTGGGCCGAGACCGAGGCGACGGAGTCGTTCTCGGCGCCGACGACCAGGGTCGGGACGCGGACGGACGACCAGTTCTTCGTGGTGTGCCAGGCAGTCAGCGGGATCGCCGCCTGCAGTGCCGGGCGCTGGCTCGCGGCGCGCAGGGTTCCGCCGCCGCCCATCGAGTGACCCATG…	Abhydrolase super family	4.9e-12	1.6e-102	356.8	6130434	6129673	(RC) GCAGGTGTCCCGGTAAGCCGAGATCAGCGTGTTCGGTGCGGGTGCCGGACACAGGAACTGGTCATAGCGCACGTCGTCGTCCACAAAACGCTTGAGCCACGACAGCGTGTACTTCCGCACGGTCACGTTGTCGCTGCGAGGCGCCGAGTGGTTGCCACCGCGCAGTTCGAGGAACGCCTTGTCCGGCGCGGCCGTGATCGAGTTGTAGAACGGCGTGGAGTGCTGCGAGTTGGGTGCGGTGGGGTCGTTCTGGCCGCCGAGCACCAGGGTCGGCACCCGGACCGTCGACCAGTTCTTGGTGGTGTGCCAGCCGGCCATCGGGATCGAGGCCTGCAGGGCGGGACGGGTCGCGGAGGCGCGCAGCGCTCCCCCGCCGCCCATGGAGTGGCCCATC…	DAP2 super family	6.1e-10	1.7e-88	310.5	334139	333366	(RC) ACCTGATACCGGTCCAGTCCTGCAGCGGGCACAGGAACTGCGTGTAGCGCGTGTCCTGGTCGATGAAGATCTTCATCCAGGGGATGACCTTCCGCGTCACCACGGAGTTGTTCGAGGTCGGGAAGCCGTGCCCGGCGCCGGTGAGCTCGAGGTACGCCTTCTCGGTCGAGGCCGGGATGTTGTTGTGGAGGGTGATGATGCTCGCCGGGGTGCTCGTCCCGTCGTTCTGCCCTGCCAGCAGCACGGTGGGGACCTGCATGCCCGTCGTGGTCTGCGAAGGGCTGTACGGGGCCAGGCCGATGGCTGCCTTCAGCGTCGGCCGGCGCAGGGCAGCCGAGATGGTTCCGCCACCGCCCATCGAGTGGCCCATCACCGCGAGGCGGCTGGGATCGAC…	Abhydrolase super family	1.41e-09
ASV001181	0.0288226	Day30PET1	0.065618
ASV002737	0.014817	Day14PET2	0.080529
ASV008825	0.0236202	Day21PET3	0.133157
ASV009119	0.014476	Day30NoC2	0.076914
ASV004316	0.0153633	Day14ExtractionControl	0.057288	2663762721	Lentzea flaviverrucosa CGMCC 4.578 (Actinomycetales)	GCA_900110985.1	2	2.2e-142	488.6	1031902	1032679	AGGCCGCCGACAACCCGTACGAACGCGGCCCCGCCCCCACCAACTCGAGCATCGAGGCCAGCCGGGGCTCGTTCGCCGTGTCGGAGACCTCCGTGTCGTCGCTGGTGAGCGGCTTCGGCGGCGGCACGATCTACTACCCGACCAGCACCTCCGCCGGCACGTTCGGCGCGGTGGTCATCTCCCCCGGCTACACCGGCACGCAGTCGAGCATCTCGTGGCTCGGCCCGCGCCTCGCGTCCCAGGGCTTCGTGATCTTCACGATCGACACCAACTCGATCTACGACCAGCCCGACAGCCGGGCCTCGCAGCTGCTGGCGGCGCTCGACTACCTGACGCAGCAGAGCACCGTCCGCACCCGGATCGACTCGTCCCGCCTGGGCGTCATGGGGCACTCGATGG…	Abhydrolase super family	9.36e-14	4.5e-102	355.4	2965294	2964535	(RC) CAGGTGTCCTTGTAAGCACTGATGAGCGTGTTCGGCGCAGGCGCCGGACACAGGAACTGGTCGTACCGCACGTCATCGTCCACAAACCGCTTCAACCACGACAGCGTGTACTTGCGAACGGTCACGTTGTCGCTGCGAGGCGCCGAGTGGTCGCCACCGCGCAGCTCCAGGAACGCCTTGTCCGGTGCCGCCGTGATCGAGTTGTAGAACGGCGTGGAGTGCTGCGAGTTCGGTGCGGTGGGGTCGTTCTGGCCGCCGAGCACCAGGGTCGGCACCCGGACGGTCGACCAGGTCTTGGTGGTGTGCCAGCCGGCCATCGGGATCGACGCCTGCAGGGCGGGACGGGTCGCGGAGGCGCGCAACGCTCCCCCGCCGCCCATGGAGTGGCCCATCA…	DAP2 super family	3.84e-09
ASV000020	12.4685	Day42PET2	0.001703	2663762778	Pseudomonas aestusnigri VGX014 (Pseudomonadales)	GCA_900108005.1	2	4.2e-151	517.4	2537917	2538713	CCGCCTATCAGCGCGGTCCGGATCCGTCCGTCAGCTTCCTCGAAGCCGATCGCGGTCAGTACAGCGTCCGTTCCAGCCGTGTCTCCAGCCTGGTCAGCGGCTTTGGCGGCGGCACCATTTACTATCCGACAGGCACAACCGGCACTATGGGTGCGGTCGTTGTAATTCCCGGCTTCGTTTCTGCCGAGTCTTCGATTGACTGGTGGGGCCCGAAACTGGCGTCCTATGGTTTCGTGGTCATGACCATTGACACCAACACCGGCTTTGATCAGCCGCCGAGCCGTGCGCGTCAGATCAACAACGCACTGGATTATCTGGTTAGCCAGAACAGCCGCAGCTCCAGCCCGGTTCGCGGCATGATCGACACCAATCGTCTGGGCGTCATTGGCTGGTCGATGG…	Abhydrolase super family	1.44e-10	3.3e-09	48.5	844882	844469	(RC) GCTCGAAATGGCTGGCTCTGGACAGTTCACCCCAGAATACCGGCACGTTAGCGCGGTTGTAGACTGGCAAGGCGTTCAGGGTCGGGCTGGCGATGGTGTCGGCGCTGCCGGTCATCAGGAACATGGGACCATTCTGATTGGATTGCGAGCTGCTGTTGTGGCCCAGACCAATAGTGTACGGCTGGAACGGCGCAGTGACTTTGATGCGGTAGTCCTGCCCCGCCATGATGGTGCCGCCACCGCCTTGGGAGTGCCCGGCCGCGCCAATGCGGTTGAGGTCCAGCTTGTTCGCATAGGTGCCGCTGCTGCGGTTGTTCTGGGTGGTCAGGTAGTCGACGCAACCCAGCATTTCCTGGCCGGTGCCGGCGTTGGAGGTATTGGCTGCGATCACGAC…	Abhydrolase super family	0.000274
ASV000043	4.34194	Day14WeatherPET1	0.035355
ASV000098	1.18603	Day14WeatherPET1	0.025446
ASV000126	0.500677	Day14WeatherPET1	0.096259
ASV000272	0.862309	Day42WeatherPET2	0.016602
ASV000621	0.0533508	Day14WeatherPET1	0.015196
ASV000859	0.0575374	Day30WeatherPET1	0.123916
ASV001422	0.0359567	Day30WeatherPET3	0.042492
ASV001672	0.0291015	Day07WeatherPET3	0.031724
ASV001853	0.0205196	Day14WeatherPET1	0.040855
ASV001854	0.0504286	Day42PET2	0.067114
ASV002089	0.0508259	Day07PET1	0.040835
ASV002319	0.0386274	Day21WeatherPET1	0.040916
ASV002442	0.0242028	Day30WeatherPET2	0.044851
ASV002594	0.0278164	Day42WeatherPET2	0.031421
ASV002886	0.0460299	Day30WeatherPET1	0.052313
ASV002887	0.0222255	Day14PET2	0.041137
ASV002893	0.0193137	Day21WeatherPET1	0.048391
ASV003071	0.0257715	Day42WeatherPET3	0.027608
ASV003511	0.0218261	Day07WeatherPET3	0.05567
ASV003774	0.0243962	Day21WeatherPET3	0.076832
ASV004344	0.0139198	Day42WeatherPET1	0.046075
ASV004730	0.0121014	Day30WeatherPET2	0.071374
ASV004738	0.0145507	Day07WeatherPET3	0.020367
ASV005178	0.0288226	Day30PET1	0.01346
ASV005194	0.0345224	Day30WeatherPET1	0.081174
ASV005219	0.0243962	Day21WeatherPET3	0.016921
ASV005294	0.0145507	Day07WeatherPET3	0.047799
ASV005304	0.0139082	Day42WeatherPET2	0.020503
ASV005761	0.0252143	Day42PET2	0.058349
ASV005769	0.0242028	Day30WeatherPET2	0.376935
ASV005789	0.0252143	Day42PET2	0.044454
ASV005905	0.0257715	Day42WeatherPET3	0.042265
ASV006452	0.0285103	Day21PET2	0.050743
ASV006758	0.017801	Day30PET2	0.029277
ASV006801	0.0181521	Day30WeatherPET2	0.054357
ASV006826	0.0134838	Day30WeatherPET3	0.264975
ASV007101	0.0193287	Day42WeatherPET3	0.172893
ASV008182	0.0181324	Day07WeatherPET2	0.057375
ASV008485	0.0123117	Day14WeatherPET1	0.119848
ASV008802	0.0213828	Day21PET2	0.060714
ASV008806	0.0213828	Day21PET2	0.071454
ASV008847	0.0154544	Day21WeatherPET2	0.124585
ASV008855	0.0154544	Day21WeatherPET2	0.112899
ASV008860	0.0365943	Day21WeatherPET3	0.04294
ASV008863	0.0365943	Day21WeatherPET3	0.062557
ASV009377	0.0118673	Day30PET2	0.037053
ASV009381	0.0118673	Day30PET2	0.056074
ASV009408	0.0363901	Day30PET3	0.066676
ASV009426	0.023015	Day30WeatherPET1	0.276379
ASV009448	0.023015	Day30WeatherPET1	0.070718
ASV009483	0.0121014	Day30WeatherPET2	0.011811
ASV009555	0.0089892	Day30WeatherPET3	0.085786
ASV009940	0.0252143	Day42PET2	0.177151
ASV009947	0.0252143	Day42PET2	0.050283
ASV009960	0.0252143	Day42PET2	0.136648
ASV009965	0.0252143	Day42PET2	0.108656
ASV009972	0.0163159	Day42PET3	0.017001
ASV009988	0.0139198	Day42WeatherPET1	0.135318
ASV009994	0.0139198	Day42WeatherPET1	0.044198
ASV010004	0.0139198	Day42WeatherPET1	0.150006
ASV010052	0.0128858	Day42WeatherPET3	0.080702
ASV010061	0.0128858	Day42WeatherPET3	0.062031
ASV010100	0.0116925	Day42BHET1	0.411003
ASV011523	0.0074906	Day07NoC2	0.107627
ASV011883	0.011207	Day07PET2	0.081822
ASV012056	0.0145507	Day07WeatherPET3	0.118867
ASV012061	0.0145507	Day07WeatherPET3	0.116575
ASV012068	0.0145507	Day07WeatherPET3	0.016991
ASV012082	0.0145507	Day07WeatherPET3	0.162874
ASV012585	0.0128916	Day14PET1	0.361708
ASV012633	0.0128916	Day14PET1	0.044335
ASV012665	0.014817	Day14PET2	0.062204
ASV012666	0.014817	Day14PET2	0.057935
ASV012702	0.014817	Day14PET2	0.150373
ASV012771	0.0082078	Day14WeatherPET1	0.086027
ASV012788	0.0082078	Day14WeatherPET1	0.124917
ASV012904	0.0131087	Day14WeatherPET3	0.029455
ASV012910	0.0131087	Day14WeatherPET3	0.112334
ASV013503	0.0118645	Day21PET1	0.085432
ASV013508	0.0118645	Day21PET1	0.062265
ASV013542	0.0118645	Day21PET1	0.143241
ASV013553	0.0142552	Day21PET2	0.128623
ASV013564	0.0142552	Day21PET2	0.060307
ASV013593	0.0142552	Day21PET2	0.053577
ASV013603	0.0157468	Day21PET3	0.105898
ASV013647	0.0157468	Day21PET3	0.136975
ASV013658	0.0128758	Day21WeatherPET1	0.044744
ASV013670	0.0128758	Day21WeatherPET1	0.077233
ASV013707	0.0128758	Day21WeatherPET1	0.050384
ASV013716	0.0103029	Day21WeatherPET2	0.145763
ASV013745	0.0103029	Day21WeatherPET2	0.057184
ASV013926	0.0045037	Day01LowCrysWater3	0.147078
ASV014246	0.0059337	Day30PET2	0.453012
ASV014290	0.0181951	Day30PET3	0.147
ASV014297	0.0181951	Day30PET3	0.324528
ASV014303	0.0181951	Day30PET3	0.082107
ASV014304	0.0181951	Day30PET3	0.024066
ASV014331	0.0115075	Day30WeatherPET1	0.074676
ASV014338	0.0115075	Day30WeatherPET1	0.147214
ASV014361	0.0060507	Day30WeatherPET2	0.065446
ASV014756	0.0126072	Day42PET2	0.163344
ASV014805	0.0069541	Day42WeatherPET2	0.065546
ASV014823	0.0069541	Day42WeatherPET2	0.032881
ASV016415	0.0051883	Day07PET3	0.181292
ASV016459	0.0057389	Day07WeatherPET1	0.099566
ASV016936	0.00409	Day14LowCrys1	0.0359
ASV017001	0.0064458	Day14PET1	0.033351
ASV017089	0.0083472	Day14PET3	0.066353
ASV017122	0.0041039	Day14WeatherPET1	0.06425
ASV017151	0.0046882	Day14WeatherPET2	0.04618
ASV017177	0.0046882	Day14WeatherPET2	0.056917
ASV017219	0.0065544	Day14WeatherPET3	0.160178
ASV017766	0.0059323	Day21PET1	0.137217
ASV017793	0.0059323	Day21PET1	0.072898
ASV017817	0.0071276	Day21PET2	0.063387
ASV017821	0.0071276	Day21PET2	0.050027
ASV017822	0.0071276	Day21PET2	0.121985
ASV017829	0.0071276	Day21PET2	0.052073
ASV017831	0.0071276	Day21PET2	0.104579
ASV017843	0.0071276	Day21PET2	0.13195
ASV017868	0.0078734	Day21PET3	0.059703
ASV017895	0.0078734	Day21PET3	0.122842
ASV017987	0.0064379	Day21WeatherPET1	0.096394
ASV018037	0.0121981	Day21WeatherPET3	0.124687
ASV018061	0.0121981	Day21WeatherPET3	0.06315
ASV018079	0.0121981	Day21WeatherPET3	0.109058
ASV000610	0.0762311	Inoc4	0.121026	2695420928	Loktanella atrilutea DSM 29326 (Rhodobacterales)	GCA_900128995.1	1	2.4e-05	35.7	2193335	2193108	(RC) CCCCGCGAGGATCAGCGCACCGTAACCGCCCATGGAATAGCCGATGACGGCCACGTTGTCGGCGTCGGTCATCGCGCCCAGATCGCCGTCCAGCGCCGCCATCTGGTCGATGACGAACTTCTGGTCCCAGGGTCGGTTGTAGAGGGTCGATCCGAAGGCGCCCTTGTTGTCGTAGGTGCTGTCGGTATGGTCGATGCTGGCCACGACATAGCCCTTCGACGCGAGGT	Abhydrolase super family	1.13e-11
ASV001694	0.0333556	Inoc1	0.11357
ASV002444	0.0376967	Inoc3	0.121026
ASV003151	0.0188484	Inoc3	0.132634
ASV003951	0.0168095	Day30LowCrysWater3	0.082375
ASV004030	0.0152462	Inoc4	0.133255
ASV004106	0.0106712	Day01WeatherPET2	0.121026
ASV004307	0.0126167	Day14LowCrysWater2	0.094274
ASV004559	0.0170692	Day01NoC3	0.13016
ASV006256	0.0099015	Day21LowCrysWater2	0.086058
ASV010556	0.0074708	Day01BHET3	0.089674
ASV010710	0.0041789	Day03NoC3	0.084672
ASV013760	0.0103029	Day21WeatherPET2	0.121026
ASV014860	0.0058462	Day42BHET1	0.121026
ASV016099	0.006765	Day07NoC3	0.101537
ASV016970	0.0085346	Day01NoC3	0.121026
ASV003868	0.0248433	Day01ExtractionControl	0.006426	2739368068	Plantactinospora sp. CNZ320 (Micromonosporales)	GCA_002846275.1	1	4.2e-82	289.4	1965771	1966572	ATGGTGGTGACGACCGGGTCAGCGTCGGCCGCCGACAACCCGTACCAGCGGGGCCCGGACCCCACCCGCACCAGTGTCACGGCCGAAAGGGGCCCCTTCGCCAACACGTCGGTCAGCGTCCCGACCGGGTACGGCTTCAACGGCGGCAGGATCTACTACCCGACCGACACCAGCCAGGGCACCTTCGGGGCCATCGCGATCTCGCCGGGTTACACCGCGTTGTTCTCGGCCGAGCTGGCCTGGATGGGGCCGTGGCTGGCCTCGCACGGCTTCGTCGTGATCGGCATCGAGACCAACAGCCGTAACGACTTCGACACGGCCCGAGGAACCCAGTTGCTCGCCGCGTTGGACTACCTGACCCAGCAGAGCCCGGTGCGCGACCGGGTGGACCCGAACCGG…	Abhydrolase super family	1.08e-12
ASV004312	0.0243843	Day01LowCrys1	0.016977	2740892159	Oleibacter sp. HI0075 (Oceanospirillales)	GCA_001635005.1	5	9.2e-14	63.5	2855093	2854669	(RC) CAATATTGCTTGGCAGCTGCGCGTAGAAGTCTTCGGTGTAGTAAGCGAGTTCATCTTCTTCACTACCCAGCATCATGGTTGGTACTTTGATGCCGTTATAGTTGACGTTGTTATCGCCTAACCAAGGTGCAAGTGCGATGACGCTGGCTGGATCTTCACCCATGTCAGCGGCTGCCAGCAATACGCCTCCACCGCCCATAGAGAAGCCCATGATGTTGCGCTTATCCAGGTTGATCTTGCCTTGCAGCGGGCTGCCAGCACGGTTGTTTTCATCTTCAAGCTCAGCAAAGCCGCCCAGCTGTGCACTGCGCCATACCGGTGGTTGGCCAAAGCGGTTGCTTGGAGTCATGGTCAGAACAATATAGCCGTGGCTGGTCAGGTGCTCAGACAACCA…	Abhydrolase super family	8.2e-06	1.7e-09	49.4	2854022	2853636	(RC) GCGTAGGCCAGTTCGTCGAACTCACTGCCCAGCATCAGGATAGGAGACTCGATCGCTTCGAAATCAACACTGTAAGCACCTAACCAAGGAGCTAGTGCAATCGCGCTGGTGTGCTGGTCGACCATTTCTTCAGCTGCGAGGATAACGCCGCCACCACCCATGGAGAAGCCCATCAGGTTACGTTTAGTGAGGTCGATCTTGCCTTGCAGTGGGCTGCCTGAGCGTGAGTTCTCGTCTTCGAATTCAGCAAAACCGCCAAACTGCGCGTCGCGCCAGCCCGGTGGAACACCCAGGGTGTTATTAGGCGTCATAGTCAGCACAGCGTAACCATGTGAAGACAGGTGCTCTGCCAGCCATTCCATCTGCTCTTTAGTGTTAGTGAAACC	PldB super family	3e-06	3.9e-07	41.6	4695146	4695512	GTTTCACTAACACTAAAGAGCAGATGGAATGGCTGGCAGAGCACCTGTCTTCACATGGTTACGCTGTGCTGACTATGACGCCTAATAACACCCTGGGTGTTCCACCGGGCTGGCGCGACGCGCAGTTTGGCGGTTTTGCTGAATTCGAAGACGAGAACTCACGCTCAGGCAGCCCACTGCAAGGCAAGATCGACCTCACTAAACGTAACCTGATGGGCTTCTCCATGGGTGGTGGCGGCGTTATCCTCGCAGCTGAAGAAATGGTCGACCAGCACACCAGCGCGATTGCACTAGCTCCTTGGTTAGGTGCTTACAGTGTTGATTTCGAAGCGATCGAGTCTCCTATCCTGATGCTGGGCAGTGAGT	PldB super family	2.7e-06	0.00013	33.3	5104523	5104320	(RC) AAGTCCTTAGCACCAGCCAGGATCATAGTCGGTGCGGTAGGGGAGACGTTTCGTTGTTCTTTCAGCAGAAACGGCGCAAACGCGGCGAGGGCTTTAACGTCATCTTTCAGAATGCTCCCTGCGAGTAGTGTACCGCCACCGCCCATCGAAAACCCGGCGATTCCACGAAGGTTGGTATCAATCAGGCTCTTAAGTGGGGAGCC	Abhydrolase super family	3.17e-05	0.00013	33.3	2855945	2855742	(RC) AAGTCCTTAGCACCAGCCAGGATCATAGTCGGTGCGGTAGGGGAGACGTTTCGTTGTTCTTTCAGCAGAAACGGCGCAAACGCGGCGAGGGCTTTAACGTCATCTTTCAGAATGCTCCCTGCGAGTAGTGTACCGCCACCGCCCATCGAAAACCCGGCGATTCCACGAAGGTTGGTATCAATCAGGCTCTTAAGTGGGGAGCC	Abhydrolase super family	3.17e-05
