# Supplementary material for: A multi-OMIC characterisation of biodegradation and microbial community succession within the PET plastisphere
Source: Microbiome. 2021 Jun 21;9:141. doi: 10.1186/s40168-021-01054-5 (PMC8215760; doi:10.1186/s40168-021-01054-5)
Supplement: Supplementary file 2 — Additional file 1: Figure S1. DNA yields from all PET succession experiment mesocosms and the inoculum. The DNA concentration in all negative extraction controls was too low to measure aside from day 30 (0.04 ng μL-1). Where DNA yields were significantly (two sample T-test p<0.05) higher than the no carbon control these days are marked with an asterisk. Figure S2. Relative abundances of taxa within all samples, with each bar representing the mean of three biological replicates. Each row shows taxa grouped to a different taxonomic level (shown on y label) and other represents all that were present at below 0.5% relative abundance at that level. ASVs are classified to species level where possible: ASV1 Vibrio, ASV2 Alteromonas, ASV3 Bacillus, ASV4 Vibrio, ASV5 Sediminibacterium salmoneum, ASV6 Pseudoalteromonas, ASV7 Sunxiuqinia, ASV8 Alcanivorax, ASV9 Thiobacimonas profunda, ASV10 Thalassospira lucentensis, ASV11 Methylophaga, ASV12 Pseudoalteromonas, ASV13 Vibrio, ASV14 Thalassospira, ASV15 Alcanivorax, ASV16 Thalassospira, ASV17 Vibrio alginolyticus, ASV18 Halomonas, ASV19 Catenococcus, ASV20 Pseudomonas, ASV21 Pseudoalteromonas, ASV22 Thalassospira, ASV23 Shewanella, ASV26 Exiguobacterium, ASV28 Roseivirga, ASV31 Alteromonas, ASV34 Oricola cellulosilytica, ASV36 Lysobacter maris, ASV39 Catenococcus, ASV40 Exiguobacterium, ASV42 Tistlia, ASV43 Azomonas, ASV45 Rhizobiaceae, ASV46 Maritimibacter, ASV48 Catenococcus, ASV49 Halomonadaceae, ASV53 Vibrionaceae, ASV54 Oricola, ASV55 Catenococcus, ASV56 Sphingomonas, ASV63 Vibrionaceae, ASV64 Parvibaculum, ASV65 Catenococcus, ASV70 Catenococcus, ASV73 Catenococcus, ASV75 Vibrionaceae, ASV76 Aestuariibacter aggregatus, ASV78 Catenococcus, ASV85 Hyphobacterium, ASV145 Tenacibaculum litoreum, ASV153 Mesoflavibacter zeaxanthinifaciens, ASV203 Tenacibaculum. Figure S3. Diversity for all samples across 42 days of incubation. Showing Simpsons index of diversity (top) and species richness (bottom). Figure S4. Fourier transform inf [file 40168_2021_1054_MOESM2_ESM.zip › Table S7. Peptides and protein groups.xlsx]

## Sheet: Cellular peptides Thio
Table S7A: Non-redundant peptide list of the cellular proteomes obtained from Thioclava sp. BHET1 when grown with fructose (positive control), terephthalic acid (TPA), bis(2-hydroxy ethyl) terephthalate (BHET) or amorphous PET pieces.
Note that the PET biofilm samples weren't included in the final results due to low numbers of proteins detected.
Protein ID	Start	End		Sequence		Mass	Missed cleavages	Oxidation (M) site IDs	Peptide posterior error probability	MaxQuant Score	Identification type Fructose1	Identification type Fructose2	Identification type Fructose3	Identification type TPA1	Identification type TPA2	Identification type TPA3	Identification type BHET1	Identification type BHET2	Identification type BHET3	Identification type PET1 planktonic	Identification type PET1 biofilm	Identification type PET2 planktonic	Identification type PET2 biofilm	Identification type PET3 planktonic	Identification type PET3 biofilm	MS/MS counts Fructose1	MS/MS counts Fructose2	MS/MS counts Fructose3	MS/MS counts TPA1	MS/MS counts TPA2	MS/MS counts TPA3	MS/MS counts BHET1	MS/MS counts BHET2	MS/MS counts BHET3	MS/MS counts PET1 planktonic	MS/MS counts PET1 biofilm	MS/MS counts PET2 planktonic	MS/MS counts PET2 biofilm	MS/MS counts PET3 planktonic	MS/MS counts PET3 biofilm	Intensity Fructose1	Intensity Fructose2	Intensity Fructose3	Intensity TPA1	Intensity TPA2	Intensity TPA3	Intensity BHET1	Intensity BHET2	Intensity BHET3
DMKJLJHC_00001	115	126	K	MEVTLGQHPDIR	A	1394.7	0		0.00011599	100.69	By MS/MS	By MS/MS	By MS/MS													1	1	1													3688200	0	0	0	0	0	0	0	0
DMKJLJHC_00003	344	354	R	AGEGASFWYFR	D	1289.58	0		0.00023389	109.66	By MS/MS	By MS/MS	By MS/MS	By MS/MS	By MS/MS	By MS/MS	By MS/MS	By MS/MS	By MS/MS	By MS/MS		By MS/MS		By MS/MS		2	2	3	1	2	1	1	2	3	4		1		2		10530000	20618000	8039000	1523800	1799800	2354100	1894900	644990	1081900
DMKJLJHC_00003	63	75	R	ANDWWANNDISLR	L	1573.73	0		4.7684e-05	102.05	By MS/MS	By MS/MS	By MS/MS													1	1	2													0	0	0	0	0	0	0	0	0
DMKJLJHC_00003	139	146	R	AQFRPGQR	L	958.51	1		0.012501	85.359	By MS/MS	By MS/MS	By MS/MS	By matching	By MS/MS	By MS/MS	By MS/MS	By matching	By MS/MS	By MS/MS		By matching		By MS/MS		1	1	1	1	1	1	1	1	1	1		1		1		14789000	15996000	10552000	6519000	4462700	3943100	4048500	2219300	3495700
DMKJLJHC_00003	355	368	R	DGALIAVDALNDAR	A	1412.73	0		2.5829e-05	103.91	By MS/MS	By MS/MS	By MS/MS	By matching	By matching	By matching	By matching	By matching	By matching	By matching		By matching		By matching		1	2	2	2	1	1	1	1	2	1		1		1		16978000	30100000	12463000	5157000	4959600	3163700	3162700	1250100	4737100
DMKJLJHC_00003	24	47	K	GYDGAITVVGAEPVAPYQRPPLSK	G	2484.3	1		0.00068225	67.11	By MS/MS	By MS/MS			By MS/MS			By MS/MS		By MS/MS		By MS/MS				1	1			1			1		2		2				19947000	18924000	0	0	3091600	0	0	1313200	0
DMKJLJHC_00003	48	58	K	GYLLGEMPLER	L	1276.65	0	38	0.00033393	105.52	By MS/MS	By MS/MS	By MS/MS		By matching	By matching	By MS/MS	By matching		By matching				By matching		2	2	2		1	1	1	1		1				1		5210600	16129000	11352000	0	2685200	1442800	1998900	938030	0
DMKJLJHC_00003	165	178	R	KLGLEVALVEAAPR	I	1464.87	1		0.085093	21.249									By matching	By MS/MS														1	1						0	0	0	0	0	0	0	0	1437000
DMKJLJHC_00003	328	343	K	LQIAGLNIGYDSVVAR	A	1687.93	0		2.5249e-06	112.5	By matching	By MS/MS	By matching	By MS/MS	By MS/MS	By MS/MS	By MS/MS	By MS/MS	By MS/MS	By MS/MS		By MS/MS		By MS/MS		2	2	1	1	1	1	1	1	2	1		1		1		34043000	21630000	11195000	2219800	3335100	0	3902500	1280600	3515100
DMKJLJHC_00003	113	129	R	RLPASLGGNLGNVFTVR	S	1769.99	1		0.0469	37.85	By matching	By matching	By matching				By matching	By matching	By MS/MS			By MS/MS		By matching		2	2	2				1	1	1			2		1		40442000	35085000	29693000	0	0	0	2450700	983810	1639900
DMKJLJHC_00003	130	138	R	SLADVDAMR	A	976.465	0	39	0.0098977	73.665				By matching		By matching		By MS/MS	By MS/MS	By MS/MS		By MS/MS							1		1		1	1	1		1				0	0	0	1570300	0	1662600	0	863650	0
DMKJLJHC_00003	382	396	K	TVTPEQIADPETDLK	A	1655.83	0		1.9365e-12	134.49	By MS/MS	By MS/MS	By MS/MS	By MS/MS	By MS/MS	By MS/MS	By MS/MS	By MS/MS	By MS/MS	By MS/MS		By MS/MS		By MS/MS		1	2	2	2	2	1	2	1	1	1		1		1		24268000	40945000	21089000	4645900	5671400	4822200	6098900	1249800	3929800
DMKJLJHC_00004	2	30	M	TITTGDVLPGATFLAVGNDGPQQISLGDK	M	2884.48	0		0.044002	29.973		By MS/MS	By matching														1	1													0	18046000	26983000	0	0	0	0	0	0
DMKJLJHC_00004	129	139	R	YAMLVEDGVVK	A	1222.63	0	40	9.7591e-05	105.52	By MS/MS	By MS/MS	By MS/MS	By MS/MS	By MS/MS	By MS/MS	By matching		By matching	By MS/MS	By MS/MS	By MS/MS		By MS/MS	By matching	4	3	4	1	1	1	1		1	1	2	1		1	1	65656000	45285000	9437300	1806500	2209900	1979500	1381600	0	1801200
DMKJLJHC_00005	92	100	R	AIDGLAEGR	G	900.466	0		0.0010727	93.143					By matching	By MS/MS		By matching		By MS/MS		By matching								1	1		1		1		1				0	0	0	0	2250300	2783700	0	1189100	0
DMKJLJHC_00005	12	23	K	ALLLALEDTGWR	A	1356.74	0		0.00010819	99.815	By MS/MS	By matching	By matching	By MS/MS	By matching		By MS/MS	By MS/MS		By MS/MS				By MS/MS		1	1	1	2	1		1	1		2				1		11949000	8979400	6078000	0	783660	0	0	759180	0
DMKJLJHC_00005	24	34	R	ATDEGDAMIKR	L	1205.57	1		9.3979e-09	186.41	By MS/MS	By MS/MS	By MS/MS													1	1	1													11928000	6785900	5088200	0	0	0	0	0	0
DMKJLJHC_00005	101	113	R	GEVDRDIGRPLMR	L	1512.78	2		0.0089124	70.412	By matching	By matching	By MS/MS													1	1	1													5999300	6589300	2417400	0	0	0	0	0	0
DMKJLJHC_00005	11	23	R	KALLLALEDTGWR	A	1484.84	1		0.024071	41.227							By MS/MS	By MS/MS														1	1								0	0	0	0	0	0	2429700	1657700	0
DMKJLJHC_00005	114	129	R	LADSAADSEDGAEDDA	-	1550.59	0		0.0058819	52.167	By matching		By MS/MS		By matching			By matching		By matching						1		1		1			1		1						1574200	0	2218900	0	838070	0	0	448690	0
DMKJLJHC_00005	57	64	K	MDHHPDWR	N	1092.46	0	41	0.0039751	85.161	By MS/MS	By MS/MS	By MS/MS	By matching	By matching	By matching	By matching	By matching	By matching	By MS/MS		By matching		By matching		1	1	1	1	1	2	2	1	1	2		1		1		8876300	5169700	3526700	225040	415370	720270	1169900	329100	343820
DMKJLJHC_00006	198	212	K	KTQEVLEAVSSSDPR	A	1644.83	1		9.3806e-05	103.13	By MS/MS	By matching	By MS/MS	By matching	By matching	By matching			By matching	By matching		By MS/MS		By MS/MS		2	2	4	2	1	1			1	1		1		1		12491000	12232000	9886800	1548600	1920600	1311600	0	0	641490
DMKJLJHC_00006	225	236	K	NLGDSSVDFTFR	V	1356.63	0		0.00017576	94.297	By MS/MS	By MS/MS	By MS/MS		By MS/MS	By MS/MS	By MS/MS	By MS/MS	By MS/MS	By MS/MS		By MS/MS		By MS/MS		2	1	2		1	1	2	1	2	1		2		3		24867000	18130000	30477000	0	3415000	3939000	2670300	1192100	2006900
DMKJLJHC_00006	171	182	K	SAITNYSANPTR	M	1293.63	0		2.1817e-09	158.06	By MS/MS	By MS/MS	By MS/MS	By MS/MS	By MS/MS	By MS/MS	By MS/MS	By MS/MS	By MS/MS	By MS/MS	By MS/MS	By MS/MS		By MS/MS	By matching	1	1	1	1	1	1	1	1	2	1	1	1		1	1	49150000	35762000	28512000	4454900	5152300	5187800	4167900	2085700	3698400
DMKJLJHC_00006	272	280	R	TLEVVEVPR	I	1040.59	0		0.00265	87.308	By MS/MS	By MS/MS	By MS/MS	By MS/MS	By MS/MS	By MS/MS	By MS/MS	By matching	By MS/MS	By MS/MS		By MS/MS		By MS/MS		1	1	1	1	1	1	1	1	1	1		1		1		27447000	23408000	17864000	2904200	3874100	4578700	3048500	1389200	2343800
DMKJLJHC_00006	199	212	K	TQEVLEAVSSSDPR	A	1516.74	0		1.507e-12	151.13	By MS/MS	By MS/MS	By MS/MS	By MS/MS	By MS/MS	By MS/MS	By MS/MS	By MS/MS	By MS/MS	By MS/MS	By matching	By MS/MS		By MS/MS		2	1	2	1	1	1	1	2	1	1	1	1		1		19635000	14236000	13688000	2293600	2609600	3119800	2763900	1569400	2148100
DMKJLJHC_00006	237	248	R	VWASTADYWSLR	A	1453.7	0		0.013071	72.434									By MS/MS															1							0	0	0	0	0	0	0	0	0
DMKJLJHC_00008	188	194	R	AIPDLER	T	812.439	0		0.092681	60.788								By MS/MS															1								0	0	0	0	0	0	0	0	0
DMKJLJHC_00008	76	84	R	SAAELAEIK	L	930.502	0		0.016295	68.016				By MS/MS						By matching		By MS/MS							1						1		1				0	0	0	477370	0	0	0	0	0
DMKJLJHC_00008	2	9	M	SLHPDFLR	V	983.519	0		0.01257	72.485	By MS/MS	By MS/MS	By MS/MS						By MS/MS			By MS/MS		By MS/MS		1	1	1						2			2		2		4372400	3211000	3057600	0	0	0	0	0	470300
DMKJLJHC_00008	195	211	R	TGAGFISHQAEDLGAPR	V	1725.84	0		1.9766e-15	160.48	By MS/MS	By MS/MS	By MS/MS	By MS/MS	By MS/MS	By matching	By MS/MS	By MS/MS	By MS/MS	By MS/MS				By MS/MS		2	3	2	1	1	1	1	1	1	1				1		0	0	4457000	0	0	690750	0	0	0
DMKJLJHC_00009	79	86	K	AAIGDLDK	I	801.423	0		0.003165	89.752	By matching	By matching	By matching			By MS/MS		By MS/MS	By MS/MS	By MS/MS		By MS/MS		By MS/MS		1	1	1			1		1	1	1		1		1		17601000	16058000	10714000	0	0	2358900	0	1661400	2130700
DMKJLJHC_00009	8	30	R	LAELGITLPDAPMPAANYVPFVR	T	2454.3	0	42	1.6997e-35	154.48	By MS/MS	By MS/MS	By MS/MS	By MS/MS	By MS/MS	By MS/MS	By MS/MS	By MS/MS	By MS/MS	By MS/MS		By MS/MS		By MS/MS		4	3	4	4	4	3	4	2	4	3		2		2		265540000	286790000	184590000	45271000	50145000	48285000	62401000	20432000	55502000
DMKJLJHC_00009	53	67	R	LGADMDVAEGALAAR	F	1458.71	0	43	1.2976e-17	147.26	By MS/MS	By MS/MS	By MS/MS	By MS/MS	By MS/MS	By MS/MS	By MS/MS	By MS/MS	By MS/MS	By MS/MS		By MS/MS		By MS/MS		2	4	3	2	3	5	4	1	3	3		1		1		60222000	132380000	45222000	4478100	6849700	14532000	11394000	3664700	13341000
DMKJLJHC_00009	53	78	R	LGADMDVAEGALAARFCGLALIAQAK	A	2631.35	1		0.086425	15.68				By matching	By matching		By MS/MS			By matching									1	1		1			1						0	0	0	1644200	5836400	0	2928800	0	0
DMKJLJHC_00009	93	108	K	LTGFVNSTADFIDQPK	V	1751.87	0		2.789e-27	151.55	By MS/MS	By MS/MS	By MS/MS	By MS/MS	By MS/MS	By MS/MS	By MS/MS	By MS/MS	By MS/MS	By MS/MS	By matching	By MS/MS		By MS/MS		2	3	1	3	1	2	1	2	1	3	1	4		2		68970000	83375000	58959000	10509000	11422000	16303000	11916000	8755800	12676000
DMKJLJHC_00009	31	50	R	TGNQLFVSGQISNGPDGLIK	G	2044.06	0		6.1089e-34	151.07	By MS/MS	By MS/MS	By MS/MS	By MS/MS	By MS/MS	By MS/MS	By MS/MS	By MS/MS	By MS/MS	By MS/MS		By MS/MS		By MS/MS		2	1	3	1	3	3	3	1	1	2		3		2		30754000	39121000	24719000	3269800	8740800	9383000	5143600	0	3302100
DMKJLJHC_00010	273	295	R	AAHEEALPPLREEEAIAAAILQR	I	2497.33	1		0.004564	49.768									By matching					By MS/MS										1					1		0	0	0	0	0	0	0	0	734290
DMKJLJHC_00010	301	311	R	DALSDQEAQAR	A	1202.55	0		0.0036986	81.525			By matching	By MS/MS		By matching	By matching			By matching		By matching		By MS/MS				1	1		1	1			1		1		1		0	0	1337600	0	0	496790	561160	0	0
DMKJLJHC_00010	126	145	R	DVQMLFADASTGAHSPALVR	Q	2085.03	0	44	0.00030222	71.592										By MS/MS															1						0	0	0	0	0	0	0	0	0
DMKJLJHC_00010	882	890	R	EARARAEAR	V	1028.55	2		0.0089334	90.37			By MS/MS				By MS/MS		By MS/MS	By MS/MS		By MS/MS						1				1		1	1		1				0	0	8922800	0	0	0	3044500	0	2098200
DMKJLJHC_00010	253	263	R	EQVTNAASAER	T	1174.56	0		0.0001031	117.7	By MS/MS	By matching	By MS/MS					By MS/MS	By MS/MS							1	1	1					1	1							1760800	2487500	2385600	0	0	0	0	418550	717150
DMKJLJHC_00010	506	516	R	ESSGGTQLLDR	V	1161.56	0		0.0021083	72.2		By MS/MS					By matching		By matching					By matching			1					1		1					1		0	4610400	0	0	0	0	792120	0	699830
DMKJLJHC_00010	905	915	R	IMEETESTPQK	L	1291.6	0		0.0002076	98.044	By MS/MS	By matching	By MS/MS													1	1	1													2893300	2964400	0	0	0	0	0	0	0
DMKJLJHC_00010	596	605	R	LQEQLRPGQR	L	1223.67	1		0.002036	90.709	By MS/MS	By matching		By matching	By MS/MS	By matching	By MS/MS	By matching	By matching	By matching		By matching		By MS/MS		1	1		1	1	1	1	1	1	1		1		1		6051900	4842500	0	957970	1428600	1089000	903770	624220	825030
DMKJLJHC_00014	131	146	K	GHAGHAENEQADELAR	A	1703.76	0		2.1288e-26	169.09	By matching	By MS/MS	By matching		By matching		By matching	By matching								1	1	1		1		1	1								6418300	4954200	4882700	0	528320	0	890230	216130	0
DMKJLJHC_00014	115	121	R	LDAAQLR	H	785.44	0		4.4213e-05	121.68	By MS/MS															1															0	0	0	0	0	0	0	0	0
DMKJLJHC_00015	109	117	R	AALLHYEHR	K	1108.58	0		0.0008366	102.51	By MS/MS	By MS/MS	By MS/MS	By MS/MS	By MS/MS	By MS/MS	By MS/MS	By MS/MS	By MS/MS	By MS/MS		By MS/MS		By MS/MS		1	1	1	1	1	1	1	1	1	1		1		1		22431000	20542000	13227000	1981000	3119100	2633200	4237000	1903900	3988200
DMKJLJHC_00015	133	145	R	GNALLQVMEDTLK	A	1430.74	0		1.9347e-21	187.16	By MS/MS	By MS/MS	By MS/MS		By matching	By matching	By matching	By MS/MS		By matching						1	1	1		1	1	1	1		1						26531000	27712000	23044000	0	3054400	3159000	3349700	0	0
DMKJLJHC_00015	190	201	R	IAALPGYVGLDG	-	1144.61	0		0.001136	82.241	By matching		By matching		By matching	By MS/MS	By MS/MS	By matching				By MS/MS		By MS/MS		1		1		1	1	1	1				1		2		11653000	0	7959500	0	1567800	1160900	2241700	919380	0
DMKJLJHC_00015	17	24	R	LLLALQGR	A	882.565	0		0.0016024	129.96	By MS/MS	By MS/MS	By MS/MS	By MS/MS	By MS/MS	By MS/MS	By MS/MS	By MS/MS	By MS/MS	By MS/MS		By MS/MS		By MS/MS		1	1	2	1	1	1	1	2	1	2		1		1		14505000	11554000	10019000	1271000	2477900	1951000	2532200	1527000	2174100
DMKJLJHC_00017	48	54	K	FVVDSLR	D	834.46	0		0.012684	76.847							By MS/MS		By MS/MS			By matching										1		1			1				0	0	0	0	0	0	1663000	0	1389800
DMKJLJHC_00017	57	71	K	GAVFVEELEECPTDR	P	1749.79	0		0.027148	43.308				By MS/MS		By MS/MS			By MS/MS	By MS/MS		By MS/MS		By MS/MS					1		1			1	1		1		1		0	0	0	8304600	0	14297000	0	0	21018000
DMKJLJHC_00017	25	32	K	IVEMALEK	W	931.505	0	45	0.0090328	68.383				By matching	By matching	By matching	By matching	By MS/MS	By matching			By matching		By matching					1	1	1	1	1	1			1		1		0	0	0	670890	1079300	567960	2222600	1035500	2493400
DMKJLJHC_00018	197	223	R	AGSGAVLEEGMIFTIEPMVNLGRPETK	V	2845.44	1	46;47	1.3687e-20	114.57	By MS/MS	By MS/MS	By MS/MS		By matching		By matching	By MS/MS	By matching	By matching		By MS/MS				1	1	1		1		1	1	1	1		1				58503000	44266000	28279000	0	2330300	0	2214500	1205900	4132900
DMKJLJHC_00018	235	263	R	DKSLSAQFEHSVGVTADGVDIFTTSPAGR	F	2991.46	1		1.7349e-09	80.02	By matching	By MS/MS	By matching			By matching								By matching		1	1	1			1								1		13948000	13185000	3234400	0	0	1377900	0	0	0
DMKJLJHC_00018	133	163	R	LIQVTHDSLMIGIEQVKPGNTFGDIGHAIQK	F	3358.77	1		4.1665e-26	107.47	By MS/MS	By MS/MS	By matching													3	3	1													47013000	47858000	4729100	0	0	0	0	0	0
DMKJLJHC_00018	120	128	R	MYVAGALSR	K	966.496	0		0.0024824	81.548	By MS/MS	By MS/MS	By MS/MS	By matching												1	1	1	1												15118000	15119000	14676000	583060	0	0	0	0	0
DMKJLJHC_00018	237	263	K	SLSAQFEHSVGVTADGVDIFTTSPAGR	F	2748.34	0		6.6083e-07	47.507	By MS/MS	By matching	By MS/MS				By MS/MS	By MS/MS	By matching			By matching		By matching		1	1	1				1	1	1			1		1		13101000	15247000	11006000	0	0	0	3155600	0	2760700
DMKJLJHC_00018	59	72	R	VGEMGATSATIGYR	G	1411.68	0	48	1.0479e-09	133.42	By MS/MS	By MS/MS	By MS/MS	By MS/MS	By MS/MS	By MS/MS	By MS/MS	By MS/MS	By MS/MS	By MS/MS		By MS/MS		By MS/MS		2	2	2	2	1	1	2	2	1	1		2		1		13048000	21840000	25141000	3997700	4198200	2586500	6830300	3209000	5635000
DMKJLJHC_00018	224	234	K	VLSDDWTAVTR	D	1261.63	0		0.00078123	94.297	By matching	By matching	By MS/MS	By matching		By matching	By matching	By matching	By MS/MS	By matching				By matching		1	1	1	1		1	1	1	1	1				1		35107000	28755000	18358000	2783500	0	2486800	3270200	1061500	2853200
DMKJLJHC_00019	2	19	M	PNPTAAILIIGDEILSGR	T	1849.03	0		1.0068e-07	111.62				By MS/MS					By MS/MS			By MS/MS		By MS/MS					1					1			1		1		0	0	0	725370	0	0	0	0	872570
DMKJLJHC_00019	44	62	R	VIADDHAGIIAAVQDLAGR	F	1904.01	0		4.1172e-11	94.384	By matching	By MS/MS	By MS/MS						By matching							1	2	1						1							7608200	5178800	6411200	0	0	0	0	0	2007500
DMKJLJHC_00021	73	86	R	ANQNTTLQLLAPLR	S	1551.87	0		3.3848e-05	104.52			By MS/MS		By matching	By MS/MS			By MS/MS									1		1	1			1							0	0	0	0	1706500	1621800	0	0	0
DMKJLJHC_00021	112	130	R	YALDLLPEPAMHVDLGDFR	Y	2171.07	0		2.5948e-05	96.143	By MS/MS	By MS/MS				By matching		By matching								1	1				1		1								33030000	0	0	0	0	1670900	0	1033300	0
DMKJLJHC_00023	267	274	R	AAFTWLTK	R	936.507	0		2.2295e-05	139.31	By MS/MS	By MS/MS	By MS/MS	By MS/MS	By MS/MS	By MS/MS	By MS/MS	By MS/MS	By MS/MS	By MS/MS		By MS/MS		By MS/MS		1	1	3	1	2	3	2	2	1	3		2		1		0	10541000	8705400	4391500	7204000	3447100	4108200	6496900	4312700
DMKJLJHC_00023	360	375	R	AAHETEIVLRPTEAPK	R	1760.94	1		2.6179e-13	158.11	By matching	By matching	By MS/MS	By MS/MS	By matching	By MS/MS	By MS/MS	By MS/MS	By MS/MS	By MS/MS		By matching		By matching		1	1	2	2	1	2	3	3	3	2		1		1		4325700	8364700	12178000	4233400	2181300	6934300	20989000	8068900	16091000
DMKJLJHC_00023	360	376	R	AAHETEIVLRPTEAPKR	I	1917.04	2		6.909e-05	99.732	By MS/MS	By matching	By MS/MS	By MS/MS	By MS/MS	By MS/MS	By MS/MS	By MS/MS	By MS/MS	By MS/MS		By MS/MS		By MS/MS		3	2	3	4	4	4	3	4	4	4		4		4		42175000	39128000	21673000	15764000	16075000	18283000	22069000	11542000	23592000
DMKJLJHC_00023	406	417	R	AAQIGGQLTMAR	E	1215.64	0	49	0.00092096	75.652			By MS/MS	By MS/MS	By MS/MS	By matching	By MS/MS	By MS/MS	By MS/MS	By matching	By MS/MS	By MS/MS		By MS/MS				1	2	1	1	2	2	2	1	1	1		2		0	0	11041000	7966700	7945200	7551000	18987000	5766900	11467000
DMKJLJHC_00023	204	215	R	AAVGPDFIVIFR	I	1303.73	0		5.6809e-05	109.44	By MS/MS	By MS/MS	By MS/MS	By MS/MS	By MS/MS	By MS/MS	By MS/MS	By MS/MS	By MS/MS	By MS/MS		By MS/MS		By MS/MS		2	3	1	1	1	1	1	1	2	2		1		2		32125000	34310000	0	6147900	10023000	8258400	13809000	7243600	15610000
DMKJLJHC_00023	237	256	R	AIEAAGATMLNTGIGWHEAR	V	2068.02	0	50	3.037e-10	114.7							By MS/MS		By MS/MS			By MS/MS										1		1			1				0	0	0	0	0	0	1087600	0	858410
DMKJLJHC_00023	584	595	K	AVEMIGGVNYEK	I	1308.64	0	51	1.4631e-09	159.79				By MS/MS	By MS/MS	By matching	By MS/MS	By MS/MS	By matching	By MS/MS		By MS/MS		By MS/MS					1	1	1	1	1	1	1		1		1		0	0	0	4151400	4908000	4799200	6405200	2933200	5722800
DMKJLJHC_00023	553	559	R	AVTLLQR	K	799.492	0		0.00082049	134.12	By MS/MS	By MS/MS	By MS/MS	By MS/MS	By MS/MS	By MS/MS	By MS/MS	By MS/MS	By MS/MS	By MS/MS				By MS/MS		1	1	1	1	1	1	1	1	1	1				1		0	18243000	11282000	2725200	4547300	4083800	6997800	2405100	4337700
DMKJLJHC_00023	470	490	R	DPEIPVEGGQVASYIDILQGR	V	2255.14	0		1.9656e-93	247.17	By MS/MS	By MS/MS	By matching	By MS/MS	By MS/MS	By MS/MS	By MS/MS	By MS/MS	By MS/MS	By MS/MS		By MS/MS		By MS/MS		2	1	1	2	1	1	2	2	2	1		1		1		38245000	24835000	10101000	26103000	25852000	24978000	51511000	19039000	45386000
DMKJLJHC_00023	153	175	R	EAGYDGVEVMGSEGYFLNQFLVR	H	2579.2	0	52	9.5348e-15	110.51					By MS/MS	By matching	By MS/MS	By MS/MS	By MS/MS	By MS/MS		By MS/MS		By matching						2	2	2	1	2	2		2		1		0	0	0	0	7748800	12406000	22505000	4968300	13651000
DMKJLJHC_00023	131	139	K	ELDEAGIEK	Q	1002.49	0		0.00031328	125.31	By MS/MS	By MS/MS	By MS/MS	By MS/MS	By MS/MS	By MS/MS	By MS/MS	By MS/MS	By MS/MS	By MS/MS		By MS/MS		By MS/MS		2	2	1	2	2	2	2	2	2	2		2		2		15845000	7299100	5717400	4733100	5628400	3873700	8572900	3771600	7172500
DMKJLJHC_00023	418	444	R	EVPGKEEFHGLTDWFATMVAQSGVALR	L	2974.46	1	53	4.2541e-05	55.994				By matching	By matching	By matching	By MS/MS		By MS/MS			By MS/MS		By MS/MS					2	1	1	1		2			1		1		0	0	0	7049000	5095100	5913900	6675500	0	14671000
DMKJLJHC_00023	35	47	R	GDWNAVAEFYAER	A	1526.68	0		0.0002544	88.187		By MS/MS	By matching		By MS/MS	By MS/MS	By MS/MS	By MS/MS	By MS/MS	By MS/MS		By MS/MS		By MS/MS			2	2		2	1	1	1	1	1		1		1		0	11488000	8481900	0	3890600	2545300	4265200	2793400	3257300
DMKJLJHC_00023	397	405	R	GHDVTLFDR	A	1058.51	0		0.00086389	101.43	By matching	By MS/MS	By matching	By MS/MS	By MS/MS	By MS/MS	By MS/MS	By MS/MS	By MS/MS	By MS/MS	By MS/MS	By MS/MS		By MS/MS		1	1	1	1	1	1	1	1	1	1	1	1		1		13402000	18413000	9755700	5077100	6652800	6687500	10755000	3937000	10634000
DMKJLJHC_00023	98	107	R	IAMQILHAGR	Y	1108.62	0	54	0.00017178	136.16	By matching	By MS/MS	By matching	By MS/MS	By MS/MS	By MS/MS	By MS/MS	By MS/MS	By MS/MS	By MS/MS		By MS/MS		By MS/MS		3	3	3	3	2	2	2	1	3	1		2		2		20713000	20458000	12663000	6676900	4580100	4718100	7087300	2877700	6112500
DMKJLJHC_00023	377	396	R	IAVVGAGPAGLSAAITAAQR	G	1793.02	0		2.5933e-27	137.8	By MS/MS	By MS/MS	By MS/MS	By MS/MS	By MS/MS	By MS/MS	By MS/MS	By MS/MS	By MS/MS	By MS/MS		By MS/MS		By MS/MS		2	4	3	2	2	3	2	2	2	3		2		2		45185000	47960000	30065000	9796200	7461600	18689000	15035000	6792300	16075000
DMKJLJHC_00023	596	613	K	ITAEGLHVSDGEAHENPR	V	1930.91	0		1.0824e-55	216.68	By MS/MS	By MS/MS	By MS/MS	By MS/MS	By MS/MS	By MS/MS	By MS/MS	By MS/MS	By MS/MS	By MS/MS		By MS/MS		By MS/MS		4	3	5	4	5	5	5	4	5	5		5		5		64410000	31289000	56860000	23681000	16996000	16716000	28905000	10012000	25738000
DMKJLJHC_00023	86	97	R	IVTDRVHEAGGR	I	1308.69	1		0.0014186	84.507	By MS/MS	By MS/MS	By MS/MS	By matching	By matching	By matching	By matching	By MS/MS	By matching	By MS/MS		By MS/MS		By MS/MS		2	2	2	2	1	2	2	2	1	2		2		2		15400000	14993000	8048300	14480000	5371000	5711900	6662600	4081000	4980400
DMKJLJHC_00023	276	289	R	LRPEVSIPVITSNR	I	1579.9	1		0.00023152	79.885	By matching	By matching	By matching	By matching	By MS/MS	By MS/MS	By MS/MS	By MS/MS	By MS/MS	By MS/MS		By MS/MS		By MS/MS		2	2	3	1	2	2	2	3	3	2		2		3		28987000	23390000	24722000	2441500	6913400	9586600	13771000	5687600	12762000
DMKJLJHC_00023	313	323	R	PFLADPDFVVK	A	1246.66	0		0.00024801	94.409	By MS/MS	By MS/MS	By MS/MS	By MS/MS	By MS/MS	By MS/MS	By MS/MS	By MS/MS	By MS/MS	By MS/MS		By MS/MS		By MS/MS		2	2	2	1	1	1	1	1	1	1		1		1		19025000	29068000	19796000	2434100	3740400	4107400	10247000	3684700	5475100
DMKJLJHC_00023	140	150	K	QIADIATSAAR	A	1115.59	0		0.0011279	91.265				By MS/MS			By MS/MS	By MS/MS	By MS/MS	By MS/MS		By MS/MS							1			1	1	1	1		1				0	0	0	0	0	0	0	0	0
DMKJLJHC_00023	376	396	K	RIAVVGAGPAGLSAAITAAQR	G	1949.12	1		4.5176e-06	82.367	By MS/MS	By matching	By matching	By MS/MS	By matching		By MS/MS			By MS/MS				By MS/MS		1	1	1	1	1		1			1				2		9434500	3813400	5435500	3398400	3443900	0	4562900	0	0
DMKJLJHC_00023	2	21	M	SHYPHLFEPLDLGHVTLPNR	V	2341.2	0		2.4887e-46	170.79	By MS/MS	By matching	By MS/MS	By MS/MS	By matching	By matching	By MS/MS		By MS/MS	By MS/MS		By MS/MS		By MS/MS		3	3	4	2	2	1	4		4	4		4		4		48566000	28374000	64655000	8176500	7781500	2331800	26107000	0	37186000
DMKJLJHC_00023	631	641	R	SLADALIAAGR	S	1056.59	0		7.3905e-10	190.62	By MS/MS	By MS/MS	By MS/MS	By MS/MS	By MS/MS	By MS/MS	By MS/MS	By MS/MS	By MS/MS	By MS/MS		By MS/MS		By MS/MS		1	3	3	1	1	2	1	1	1	2		1		1		20500000	35818000	24548000	4887500	7225600	7007800	18603000	4834300	11231000
DMKJLJHC_00023	538	552	R	SPGGLRDPKPEAPAR	A	1546.82	2		2.9919e-21	168.83	By MS/MS	By MS/MS	By MS/MS	By MS/MS	By MS/MS	By MS/MS	By MS/MS	By MS/MS	By MS/MS	By MS/MS	By matching	By MS/MS		By MS/MS		3	3	2	3	3	2	3	2	3	2	1	2		2		81139000	66236000	28864000	15943000	24763000	5932100	27503000	16191000	26522000
DMKJLJHC_00023	642	658	R	SPHVIGGADVAAELDAK	R	1648.84	0		0.014226	60.301						By MS/MS	By MS/MS		By MS/MS	By MS/MS		By MS/MS		By MS/MS							1	1		1	2		1		1		0	0	0	0	0	0	0	0	0
DMKJLJHC_00023	642	659	R	SPHVIGGADVAAELDAKR	A	1804.94	1		0.00016291	83.243				By MS/MS	By MS/MS	By MS/MS		By MS/MS		By matching		By MS/MS		By MS/MS					1	1	1		1		1		2		2		0	0	0	867080	1375700	1997500	0	1009600	0
DMKJLJHC_00023	122	130	K	SPISPFAPK	E	942.517	0		0.00093448	98.629	By MS/MS	By MS/MS	By MS/MS	By MS/MS	By MS/MS	By MS/MS	By MS/MS	By MS/MS	By MS/MS	By MS/MS		By MS/MS		By MS/MS		1	1	1	1	1	1	1	1	1	1		1		1		14315000	11933000	6147300	3184300	6525200	4273200	7528600	3088900	7056200
DMKJLJHC_00023	571	577	K	TTGWIHR	A	869.451	0		0.0040714	99.384				By MS/MS	By MS/MS	By matching	By MS/MS	By matching	By MS/MS	By MS/MS		By matching		By matching					1	1	1	1	1	1	1		1		1		0	0	0	2218500	2470100	2155800	4159500	1592600	2912200
DMKJLJHC_00023	22	34	R	VLMGSMHTNLEER	G	1515.72	0	55;56	2.3891e-07	122.69	By MS/MS	By MS/MS	By MS/MS	By MS/MS	By MS/MS	By MS/MS	By MS/MS	By MS/MS	By MS/MS	By MS/MS		By MS/MS		By MS/MS		1	1	1	2	2	3	2	2	2	2		2		2		6837600	7373600	3313300	3794800	5727200	6601800	5972500	4236800	10775000
DMKJLJHC_00023	257	266	R	VPTIATSVPR	A	1039.6	0		0.00029324	101.25	By MS/MS	By matching	By matching	By MS/MS	By MS/MS	By MS/MS	By MS/MS	By MS/MS	By MS/MS	By MS/MS	By matching	By MS/MS		By MS/MS		1	1	1	1	1	1	1	1	1	1	1	1		1		20242000	24808000	14453000	5938600	7828200	6967200	12822000	5505600	9528000
DMKJLJHC_00023	184	191	R	WGGSFENR	M	951.42	0		0.0089623	72.789	By MS/MS	By MS/MS	By MS/MS	By MS/MS	By MS/MS	By matching	By MS/MS	By matching	By MS/MS	By MS/MS		By MS/MS		By matching		1	1	2	1	1	1	1	1	1	1		1		1		0	6059000	6626600	1216800	1799700	1072800	0	862350	2230500
DMKJLJHC_00025	28	39	R	DANALEIGQLPR	L	1295.68	0		1.8901e-08	134.84	By MS/MS	By MS/MS	By MS/MS	By MS/MS	By MS/MS	By MS/MS	By MS/MS	By MS/MS	By MS/MS	By MS/MS		By MS/MS		By MS/MS		1	1	2	1	2	1	1	1	2	2		1		1		0	11766000	14859000	1514200	34681000	2371400	0	678740	1854000
DMKJLJHC_00025	130	139	R	ETDLAPFGLR	M	1117.58	0		0.0016869	84.743	By MS/MS	By MS/MS	By MS/MS	By MS/MS	By MS/MS	By MS/MS	By MS/MS	By matching	By MS/MS	By MS/MS		By MS/MS		By matching		1	2	1	2	1	1	1	1	1	2		2		1		9345000	5686400	7385500	0	1771900	1933800	0	342310	1508500
DMKJLJHC_00025	89	102	R	GPVSPFGISGAQNR	A	1385.71	0		0.00062108	73.9	By MS/MS	By MS/MS													By matching	1	1													1	22787000	25155000	0	0	0	0	0	0	0
DMKJLJHC_00025	67	83	R	IGADSVPAPPESDWTWR	P	1882.88	0		0.088288	32.999			By MS/MS															1													0	0	36761000	0	0	0	0	0	0
DMKJLJHC_00026	127	138	K	GIDTFFHSEIGR	A	1377.67	0		0.10301	34.96		By matching					By matching			By MS/MS							1					1			1						0	5494800	0	0	0	0	522670	0	0
DMKJLJHC_00026	166	179	R	ISDRSTSGGPPTAR	T	1400.7	1		0.034263	33.147	By matching	By MS/MS	By MS/MS											By matching		1	1	1											1		14754000	9082100	9023600	0	0	0	0	0	0
DMKJLJHC_00026	157	165	R	ITGDMLLLR	I	1030.58	0		0.0013192	103.74	By MS/MS	By MS/MS	By MS/MS													1	1	2													0	6127100	0	0	0	0	0	0	0
DMKJLJHC_00026	125	138	R	LKGIDTFFHSEIGR	A	1618.85	1		0.10829	45.54							By MS/MS															1									0	0	0	0	0	0	0	0	0
DMKJLJHC_00029	155	163	K	FVFAYDTDR	V	1132.52	0		0.0027855	94.302	By matching	By MS/MS	By matching	By MS/MS	By MS/MS		By MS/MS	By MS/MS		By MS/MS		By MS/MS		By MS/MS		1	2	2	1	1		2	1		2		3		1		6668500	9159400	7241900	0	0	0	2564200	0	0
DMKJLJHC_00029	32	45	K	GQTVYFNAWGGDPR	T	1566.72	0		0.0584	55.98									By matching	By MS/MS				By matching										1	1				1		0	0	0	0	0	0	0	0	1179000
DMKJLJHC_00029	359	385	K	LPTAPALPTLAELGPTLPEPHPSWMTR	L	2892.52	0	57	5.6205e-07	72.122	By MS/MS		By MS/MS	By matching	By matching		By matching	By matching	By matching	By MS/MS		By MS/MS		By MS/MS		1		1	2	1		1	1	1	1		1		1		98063000	0	52100000	10412000	9009400	0	5914400	2413000	5348800
DMKJLJHC_00029	70	79	K	LSDTGEAVSR	V	1033.5	0		2.3504e-15	155.58	By MS/MS	By MS/MS	By MS/MS		By matching	By matching				By matching	By matching					1	2	1		1	1				1	1					0	0	6698000	0	3805500	2331700	0	0	0
DMKJLJHC_00029	386	393	R	LTEDWAKR	Y	1017.52	1		0.014508	76.774	By matching	By MS/MS	By MS/MS													1	1	1													5708700	0	2086300	0	0	0	0	0	0
DMKJLJHC_00029	61	69	K	YGVTVEQVK	L	1021.54	0		0.00060797	134.81	By MS/MS	By matching	By MS/MS	By MS/MS	By MS/MS	By MS/MS	By MS/MS	By MS/MS	By MS/MS	By MS/MS		By MS/MS		By MS/MS		1	1	1	1	1	1	1	1	1	1		1		1		10481000	10599000	7360000	1558900	2232200	1879800	1642000	1164500	1576700
DMKJLJHC_00031	565	582	K	AAEAPIPAAIFTAPEVAR	V	1793.97	0		0.00013257	83.243	By matching	By MS/MS	By MS/MS	By MS/MS	By MS/MS	By matching			By matching	By MS/MS		By MS/MS		By MS/MS		1	2	2	2	1	1			1	1		1		2		14557000	23144000	11246000	5729500	0	1792500	0	0	1080200
DMKJLJHC_00031	294	310	R	AASDLGVSAAPQVDWPR	V	1738.86	0		0.00018006	70.089	By MS/MS	By matching	By matching	By MS/MS	By MS/MS	By MS/MS				By MS/MS				By MS/MS		2	2	2	1	2	1				1				2		21805000	25599000	19073000	1858000	3673300	1395100	0	0	0
DMKJLJHC_00031	362	380	R	AIVLATGAAPVIPDLPGLK	E	1815.09	0		0.00039928	70.68	By MS/MS	By matching	By matching	By matching	By matching					By MS/MS		By matching		By MS/MS		1	1	1	1	1					2		1		1		16355000	17047000	13054000	3205700	4061400	0	0	0	0
DMKJLJHC_00031	127	136	R	DGAFYLFSLR	L	1187.6	0		0.0010875	106.68										By MS/MS															1						0	0	0	0	0	0	0	0	0
DMKJLJHC_00031	617	626	R	EGFVQIIVAK	G	1102.64	0		0.066117	55.112			By MS/MS															1													0	0	0	0	0	0	0	0	0
DMKJLJHC_00031	381	403	K	EVDPLTSETLWTALSSLDRPPEK	M	2583.31	1		0.0011405	51.044	By matching	By MS/MS	By matching		By matching											1	1	1		1											28273000	28836000	26740000	0	2246100	0	0	0	0
DMKJLJHC_00031	315	330	R	ISEVIETIAPNDSVTR	Y	1742.9	0		0.091805	49.483	By MS/MS															1															0	0	0	0	0	0	0	0	0
DMKJLJHC_00031	436	446	R	LAAKEEPEVSK	A	1199.64	1		7.3445e-06	160.77	By MS/MS	By MS/MS	By MS/MS	By MS/MS	By MS/MS	By MS/MS	By matching	By MS/MS	By matching	By MS/MS		By MS/MS		By MS/MS		1	1	1	1	1	1	1	1	1	1		1		1		7999800	9144900	5808200	1276100	1834400	1212600	826400	310760	275370
DMKJLJHC_00031	499	510	R	LEGFGLEALGVR	T	1259.69	0		8.8334e-06	128.27	By MS/MS	By MS/MS	By MS/MS	By MS/MS	By MS/MS	By MS/MS				By MS/MS		By MS/MS		By MS/MS		1	1	2	1	1	2				1		1		4		0	0	3450300	0	0	2234900	0	0	0
DMKJLJHC_00031	423	435	R	LGGGVTLIEAADR	L	1270.69	0		0.066484	57.836	By MS/MS					By matching				By matching		By matching		By MS/MS		1					1				1		1		1		7807100	0	0	0	0	1806800	0	0	0
DMKJLJHC_00031	583	601	R	VGLSVAEAEQQDIAHEVVR	Y	2049.05	0		0.075294	28.617	By matching	By matching			By MS/MS											1	1			1											11972000	12381000	0	0	2543200	0	0	0	0
DMKJLJHC_00033	192	213	R	ANSLLVADGHLTGEVGRPILGR	E	2244.23	1		2.1923e-05	77.871	By MS/MS	By MS/MS	By MS/MS			By matching				By matching						4	5	3			1				1						67502000	91774000	52582000	0	0	797780	0	0	0
DMKJLJHC_00033	133	146	K	GLPESVIAEVIETR	I	1511.82	0		0.00011235	90.434	By MS/MS	By MS/MS	By MS/MS	By MS/MS	By MS/MS		By MS/MS	By MS/MS	By MS/MS	By MS/MS		By MS/MS		By MS/MS		1	1	1	1	1		1	1	1	1		1		2		26396000	27311000	28467000	3412100	4906400	0	6808800	2103600	5992300
DMKJLJHC_00033	147	154	R	ISFMPGGR	A	863.432	0		0.0040131	92.467	By MS/MS	By MS/MS					By MS/MS									1	1					1									0	0	0	0	0	0	0	0	0
DMKJLJHC_00033	1	12	-	MFTATLITDPSR	A	1351.68	0		7.4103e-05	105.17	By MS/MS	By matching	By MS/MS				By MS/MS							By matching		1	2	2				1							1		11284000	24551000	14627000	0	0	0	5745200	0	0
DMKJLJHC_00034	2	9	M	AIQAPAAR	P	796.456	0		0.0016393	128.82	By MS/MS	By MS/MS	By MS/MS	By MS/MS	By MS/MS	By MS/MS	By MS/MS	By MS/MS	By MS/MS	By MS/MS		By MS/MS		By MS/MS		1	1	1	1	1	1	1	1	1	1		1		1		48200000	25004000	22269000	3409300	5470200	4465100	6262000	3493600	5659000
DMKJLJHC_00034	58	67	R	EILGVPAEYR	I	1145.61	0		0.00025389	124.23	By MS/MS	By MS/MS	By MS/MS	By MS/MS	By MS/MS	By MS/MS	By MS/MS	By MS/MS	By MS/MS	By MS/MS	By matching	By MS/MS		By MS/MS	By matching	2	2	2	1	1	1	1	2	1	2	1	3		1	1	94064000	88934000	76508000	6321400	9007200	8888000	12436000	5190000	9514000
DMKJLJHC_00034	68	90	R	IGIVPASDTGAVEMALWSLLGAR	P	2326.24	0	58	2.9664e-20	120.9	By MS/MS	By MS/MS	By MS/MS			By matching	By matching			By matching		By MS/MS				2	2	3			1	1			1		1				7537000	4556200	6312600	0	0	223590	309180	0	0
DMKJLJHC_00034	316	324	R	IKDGAVFAK	A	947.544	1		0.0045935	89.752	By MS/MS	By MS/MS	By MS/MS	By MS/MS	By MS/MS	By MS/MS	By MS/MS	By MS/MS	By MS/MS	By MS/MS	By matching	By MS/MS		By MS/MS		1	1	1	1	1	1	1	1	1	1	1	1		1		78931000	57927000	50089000	6379400	7492400	7553800	9999200	4437600	7511100
DMKJLJHC_00034	23	38	K	IPGFSLDMLSDAPLGR	S	1687.86	0	59	5.3349e-22	163.45	By MS/MS	By MS/MS	By MS/MS	By MS/MS	By MS/MS	By MS/MS	By MS/MS	By MS/MS	By MS/MS	By MS/MS		By MS/MS		By MS/MS		3	4	3	2	3	3	3	3	2	3		2		2		528450000	466700000	422340000	19044000	29040000	29906000	32273000	7186500	20760000
DMKJLJHC_00034	213	224	R	LESYAPAWPLPK	I	1370.72	0		2.5675e-05	118.18	By MS/MS	By MS/MS	By MS/MS	By MS/MS	By MS/MS	By MS/MS	By MS/MS	By MS/MS	By MS/MS	By MS/MS		By MS/MS		By MS/MS		2	4	2	2	1	1	2	2	1	1		1		3		93034000	185330000	80632000	6102700	6505600	12085000	8325200	6651100	6612100
DMKJLJHC_00034	330	343	R	LETEGVALDVGAYR	D	1491.76	0		0.091757	35.414	By matching				By matching	By matching		By matching		By matching		By matching		By MS/MS		1				1	1		1		1		1		1		3904000	0	0	0	1510800	1261700	0	965350	0
DMKJLJHC_00034	234	240	K	LIEGIFK	G	818.49	0		0.0023854	114.59	By MS/MS	By MS/MS	By MS/MS	By MS/MS	By MS/MS	By MS/MS	By MS/MS	By MS/MS	By MS/MS	By MS/MS		By MS/MS		By MS/MS		3	3	2	1	1	1	1	1	1	1		3		2		34123000	51041000	22667000	1324100	2588900	2525300	2946000	1012700	2376100
DMKJLJHC_00034	49	57	K	LKEAIETTR	E	1059.59	1		0.0024099	106.6	By MS/MS	By MS/MS	By MS/MS	By MS/MS	By MS/MS	By MS/MS	By MS/MS	By MS/MS	By MS/MS	By MS/MS		By MS/MS		By MS/MS		1	1	1	1	1	1	1	1	1	1		1		1		100040000	81574000	57848000	11324000	11266000	10162000	10816000	4924600	9388800
DMKJLJHC_00034	91	110	R	PATMVAWESFGAGWVTDVVK	Q	2150.05	0	60	4.0549e-08	103.3	By MS/MS	By MS/MS	By MS/MS	By matching			By MS/MS	By MS/MS	By MS/MS	By MS/MS		By MS/MS		By MS/MS		1	1	1	2			1	2	2	1		1		1		23647000	20582000	14521000	5461400	0	0	5218100	4322000	7410800
DMKJLJHC_00034	111	119	K	QLKIEAETK	T	1058.6	1		0.0018919	163.15	By MS/MS	By MS/MS	By MS/MS	By matching	By MS/MS	By matching	By MS/MS	By matching	By MS/MS	By matching		By matching		By MS/MS		1	1	1	1	1	1	1	1	1	1		1		1		23468000	19300000	14415000	1264500	1919700	1529000	2394000	1156900	2122000
DMKJLJHC_00034	329	343	K	RLETEGVALDVGAYR	D	1647.86	1		2.4588e-29	188.96	By MS/MS	By MS/MS	By MS/MS	By MS/MS	By MS/MS	By MS/MS	By MS/MS	By MS/MS	By MS/MS	By MS/MS		By MS/MS		By MS/MS		3	4	2	3	3	2	2	2	4	2		2		2		129590000	138850000	68575000	13786000	14131000	8735700	9672100	3972000	13324000
DMKJLJHC_00034	120	131	K	TAEYGEIVDFGK	V	1327.63	0		2.6188e-05	118.03	By MS/MS	By MS/MS	By MS/MS	By matching			By matching	By MS/MS		By matching		By MS/MS		By matching		1	1	1	1			1	1		1		1		1		23221000	26844000	16642000	1144500	0	0	5233800	1855600	0
DMKJLJHC_00034	193	208	K	VLGGEGGHGVLILSPR	A	1559.88	0		6.6153e-22	161.87	By MS/MS	By MS/MS	By MS/MS	By matching	By MS/MS	By MS/MS	By MS/MS	By matching	By matching	By matching		By MS/MS		By MS/MS		2	2	2	2	2	2	2	2	2	2		2		2		144010000	123840000	79679000	6933300	10870000	10710000	12962000	7840400	12257000
DMKJLJHC_00034	151	161	R	VPNGDAIPADR	E	1123.56	0		0.0018554	73.885	By MS/MS	By MS/MS	By MS/MS	By matching	By matching	By MS/MS	By MS/MS	By MS/MS	By MS/MS	By MS/MS		By MS/MS		By matching		1	1	1	1	1	1	1	1	1	1		1		1		7171900	6265200	5512300	503510	843870	716790	749580	440340	985040
DMKJLJHC_00035	198	212	R	ADFITLHVPLTDQTR	N	1725.9	0		4.3022e-05	115.83	By MS/MS	By MS/MS	By MS/MS	By MS/MS	By MS/MS	By MS/MS	By MS/MS	By MS/MS	By MS/MS	By MS/MS		By MS/MS		By MS/MS		3	4	5	4	2	2	3	3	1	4		2		3		108850000	120690000	101540000	10589000	7474900	11127000	8576400	3598700	3267200
DMKJLJHC_00035	74	88	R	AGIGTDNVDKEASSK	K	1490.72	1		1.4161e-63	234.63	By MS/MS	By MS/MS	By MS/MS	By MS/MS	By MS/MS	By MS/MS	By MS/MS	By MS/MS	By MS/MS	By MS/MS	By MS/MS	By MS/MS		By matching	By matching	6	5	4	3	3	3	4	2	2	3	2	3		2	1	286960000	279420000	147860000	23119000	28873000	28634000	17065000	8620300	14971000
DMKJLJHC_00035	74	89	R	AGIGTDNVDKEASSKK	G	1618.82	2		5.9659e-13	142.12	By MS/MS	By MS/MS	By matching	By matching	By MS/MS	By MS/MS	By matching	By matching	By MS/MS	By MS/MS		By MS/MS		By MS/MS		2	3	3	1	2	1	1	1	2	2		2		2		38639000	25276000	14067000	1549400	2139300	1529500	1072800	486920	2704800
DMKJLJHC_00035	351	366	K	AINVTYDGVASEMNLK	A	1723.85	0	61	3.3355e-09	127.56	By MS/MS	By MS/MS	By MS/MS	By MS/MS	By MS/MS	By MS/MS	By MS/MS	By MS/MS	By MS/MS	By MS/MS		By MS/MS		By MS/MS		5	8	6	2	2	1	4	1	2	2		1		1		182750000	246030000	169040000	11629000	9775400	6187900	14655000	2535400	7231500
DMKJLJHC_00035	367	378	K	ALDAAVISGIMK	A	1187.66	0	62	1.9511e-08	128.03	By MS/MS	By MS/MS	By MS/MS	By MS/MS	By MS/MS	By MS/MS	By MS/MS	By MS/MS	By matching	By MS/MS	By matching	By MS/MS		By MS/MS	By MS/MS	2	4	3	2	1	3	4	1	1	2	1	2		1	1	147130000	190110000	140060000	552860	0	12587000	13581000	0	2349400
DMKJLJHC_00035	379	394	K	ASQPDVNMVSAPVVAK	E	1611.83	0	63	3.7191e-05	93.011	By MS/MS	By MS/MS	By MS/MS	By MS/MS	By MS/MS	By MS/MS	By MS/MS	By MS/MS	By MS/MS	By MS/MS		By MS/MS		By MS/MS	By matching	2	3	2	2	3	3	2	2	3	2		1		1	1	167040000	206320000	133610000	11975000	11141000	12705000	13304000	5080500	8340600
DMKJLJHC_00035	35	45	K	DKDKLAEVIGK	Y	1214.69	2		0.00014006	111.52	By MS/MS	By MS/MS	By MS/MS													1	1	1													15305000	8506900	8680200	0	0	0	0	0	0
DMKJLJHC_00035	21	31	R	DRGIEVDFEPK	L	1303.64	1		0.00026426	131.09	By MS/MS	By MS/MS	By MS/MS	By MS/MS	By matching	By MS/MS		By matching	By MS/MS	By MS/MS	By matching	By MS/MS		By matching		2	3	3	2	2	2		1	1	1	1	2		2		79283000	90818000	63476000	2928600	3545500	4829900	0	503550	1568700
DMKJLJHC_00035	136	144	K	FMGVELTAK	T	994.516	0	64	0.0010722	93.162	By MS/MS	By MS/MS	By MS/MS	By matching	By matching					By MS/MS		By matching		By MS/MS		3	2	2	1	1					1		1		1		39358000	95760000	25452000	1169200	558070	0	0	0	0
DMKJLJHC_00035	23	31	R	GIEVDFEPK	L	1032.51	0		0.0005985	131.03	By MS/MS	By MS/MS	By MS/MS		By matching	By matching	By matching	By matching	By matching	By matching		By matching		By matching		2	2	2		1	1	1	1	1	1		1		1		54570000	52080000	31513000	0	2135600	2391400	1871600	514470	1173800
DMKJLJHC_00035	445	470	K	GINIDAEVGAHMLYTTNNDVPGIIGK	L	2711.36	0	65	0.0002655	51.301	By MS/MS	By MS/MS	By MS/MS			By matching	By MS/MS	By MS/MS	By MS/MS	By matching		By MS/MS		By MS/MS		2	3	2			1	1	1	1	1		1		1		12562000	21005000	16432000	0	0	2108300	4497600	1856200	3317000
DMKJLJHC_00035	397	416	R	GIQLSTTSQDQSGVFEGYIK	V	2157.06	0		2.1205e-37	169.04	By MS/MS	By MS/MS	By MS/MS	By MS/MS	By MS/MS	By MS/MS	By MS/MS	By MS/MS	By MS/MS	By MS/MS		By MS/MS		By MS/MS		1	1	1	1	1	2	2	1	1	1		2		1		117820000	123120000	76679000	11037000	20742000	18633000	24747000	3561900	8472000
DMKJLJHC_00035	333	350	K	LAEHLGGFIGQMTEDAIK	A	1928.97	0	66	3.3988e-31	169.04	By MS/MS	By MS/MS	By MS/MS	By MS/MS	By MS/MS	By MS/MS	By MS/MS	By MS/MS	By MS/MS	By MS/MS		By matching				4	6	6	3	6	5	1	1	3	6		1				266450000	377110000	169180000	14174000	17907000	17528000	7992900	1586700	11895000
DMKJLJHC_00035	39	52	K	LAEVIGKYDGLAIR	S	1516.86	1		3.6162e-06	115.37	By MS/MS	By MS/MS	By MS/MS			By matching				By matching		By matching				2	3	3			1				1		1				22496000	40372000	31480000	0	0	658740	0	0	0
DMKJLJHC_00035	471	489	K	LGTMLGDHGVNLANFTLGR	S	1985.02	0	67	1.4587e-52	191.63	By MS/MS	By MS/MS	By MS/MS	By MS/MS	By MS/MS	By MS/MS	By MS/MS	By MS/MS	By MS/MS	By MS/MS		By MS/MS		By MS/MS		6	8	5	2	2	1	1	1	3	2		2		1		300200000	377870000	251120000	11763000	8229400	9630100	6112700	1903500	11840000
DMKJLJHC_00035	61	69	K	LLENATNLK	V	1014.57	0		0.00083581	143.89			By MS/MS	By matching	By matching			By MS/MS										1	1	1			1								0	0	82752000	5806300	8214200	0	0	27812000	0
DMKJLJHC_00035	184	196	R	MGVEKVDLDTLLK	R	1459.8	1	68	3.7988e-09	140.24	By MS/MS	By MS/MS	By MS/MS	By MS/MS	By MS/MS	By matching	By MS/MS	By MS/MS	By MS/MS	By matching		By MS/MS		By MS/MS		7	6	8	3	3	1	3	2	2	3		3		4		126630000	110430000	71987000	2259500	8526900	3045600	6294000	1201800	3832800
DMKJLJHC_00035	184	197	R	MGVEKVDLDTLLKR	A	1615.9	2	68	1.7143e-17	165.51	By MS/MS	By MS/MS	By MS/MS						By MS/MS					By MS/MS		2	1	2						1					1		19886000	0	19417000	0	0	0	0	0	0
DMKJLJHC_00035	492	515	K	QGGEAIAIAYVDDAISQEVVDAMK	A	2492.21	0		2.3501e-97	194.56	By MS/MS	By MS/MS	By MS/MS			By matching										2	2	2			1										96701000	83349000	73432000	0	0	1604400	0	0	0
DMKJLJHC_00035	118	130	R	QIPEASASTHAGK	W	1295.65	0		3.3955e-06	125.03	By MS/MS	By MS/MS	By MS/MS	By MS/MS	By MS/MS	By MS/MS	By MS/MS	By MS/MS	By MS/MS	By MS/MS		By MS/MS		By MS/MS		2	2	2	1	2	1	2	1	1	2		2		1		18936000	25334000	13501000	681340	1779200	1234300	1452600	300820	875230
DMKJLJHC_00035	118	133	R	QIPEASASTHAGKWEK	S	1738.86	1		2.5816e-05	101.38	By MS/MS	By MS/MS	By MS/MS	By MS/MS	By MS/MS	By MS/MS	By MS/MS	By matching	By MS/MS	By MS/MS		By MS/MS		By MS/MS		3	3	3	2	2	2	3	2	2	2		2		2		161040000	131490000	82451000	5516600	4932300	4218600	5723900	1891200	3136400
DMKJLJHC_00035	522	531	K	QVKPLEFNLG	-	1143.63	1		3.332e-28	158.07	By MS/MS	By MS/MS	By MS/MS				By matching	By matching		By matching		By matching				2	2	2				1	1		1		1				65551000	74885000	43294000	0	0	0	1688400	509610	0
DMKJLJHC_00035	197	212	K	RADFITLHVPLTDQTR	N	1882.01	1		5.212e-19	149.6	By MS/MS	By MS/MS	By MS/MS	By matching	By MS/MS	By matching	By matching	By matching	By MS/MS	By MS/MS		By MS/MS		By matching		4	5	3	3	2	2	2	1	5	4		3		3		338220000	252560000	139070000	10272000	11585000	13307000	9677700	2838800	17888000
DMKJLJHC_00035	427	439	R	SIAGTVFSDGKPR	F	1333.7	1		5.8715e-07	124.67	By MS/MS	By MS/MS	By MS/MS	By MS/MS	By MS/MS	By MS/MS	By MS/MS	By MS/MS	By MS/MS	By MS/MS	By matching	By MS/MS		By MS/MS		2	2	2	3	2	2	3	2	2	2	1	2		2		231560000	282960000	172610000	21675000	29386000	23654000	15875000	9466800	18225000
DMKJLJHC_00035	134	144	K	SKFMGVELTAK	T	1209.64	1	64	0.00038927	116.84	By MS/MS	By MS/MS	By MS/MS	By MS/MS	By MS/MS	By MS/MS	By MS/MS	By matching	By MS/MS	By MS/MS	By matching	By MS/MS		By MS/MS		4	4	4	3	2	3	3	3	3	3	1	3		3		76536000	87309000	50870000	7236300	7622000	8826100	7723700	2677100	6606300
DMKJLJHC_00035	490	515	R	SKQGGEAIAIAYVDDAISQEVVDAMK	A	2707.34	1		8.8987e-15	103.85	By MS/MS	By MS/MS	By MS/MS	By matching												1	1	1	1												180860000	145750000	112920000	3708000	0	0	0	0	0
DMKJLJHC_00035	145	161	K	TLGVIGAGNIGGIVCDR	A	1670.88	0		6.5283e-10	125.61	By MS/MS	By MS/MS	By MS/MS		By matching	By matching		By matching	By matching							2	1	3		1	1		1	1							42195000	15314000	0	0	1658000	2112800	0	627650	1369800
DMKJLJHC_00035	326	332	K	TMGPWVK	L	817.416	0		0.031035	74.717	By MS/MS	By MS/MS	By matching	By MS/MS	By MS/MS	By MS/MS	By MS/MS	By matching	By MS/MS	By MS/MS		By MS/MS		By MS/MS		1	1	1	1	1	1	1	1	1	1		1		1		15402000	16089000	6882000	2583000	2307200	2378900	2232900	1175300	2498700
DMKJLJHC_00035	189	196	K	VDLDTLLK	R	915.528	0		0.00072235	129.68	By MS/MS	By MS/MS	By MS/MS	By MS/MS	By MS/MS	By MS/MS	By MS/MS	By matching	By MS/MS	By MS/MS		By MS/MS		By MS/MS		1	1	1	1	1	1	1	1	1	2		3		1		41230000	44727000	33029000	2692600	3864200	3652300	3307700	962110	6320500
DMKJLJHC_00035	189	197	K	VDLDTLLKR	A	1071.63	1		0.039081	68.383	By MS/MS		By MS/MS			By matching	By matching		By matching	By matching						1		1			1	1		1	1						22042000	0	16323000	0	0	1760900	1530600	0	1142600
DMKJLJHC_00035	5	20	K	VLVSDSLSETAVQIFR	D	1762.95	0		8.9198e-114	192.39	By MS/MS	By MS/MS	By MS/MS	By MS/MS	By MS/MS	By MS/MS	By MS/MS	By MS/MS	By MS/MS	By MS/MS		By MS/MS		By MS/MS		4	5	3	3	2	2	1	1	1	1		2		2		159030000	236890000	82176000	7709700	952100	7587700	3391600	2154700	2992600
DMKJLJHC_00035	417	424	K	VTVVSESK	E	847.465	0		1.0137e-13	147.52	By MS/MS	By MS/MS	By MS/MS	By matching	By matching	By MS/MS	By matching	By MS/MS	By MS/MS	By matching		By matching		By matching		2	2	2	1	1	2	1	2	2	1		1		1		63450000	64811000	42390000	821770	1136100	1337100	1450400	1691200	4232500
DMKJLJHC_00035	417	426	K	VTVVSESKER	S	1132.61	1		1.7693e-21	173.39	By MS/MS	By MS/MS	By MS/MS	By MS/MS	By MS/MS	By MS/MS	By MS/MS	By MS/MS	By MS/MS	By MS/MS		By MS/MS		By MS/MS		2	2	2	1	2	1	1	2	2	2		2		2		59738000	62267000	34714000	6133500	6771000	4167100	4095800	450960	4595500
DMKJLJHC_00035	169	180	K	VVAYDPFLSEEK	A	1395.69	0		6.1574e-05	103.22	By MS/MS	By MS/MS		By matching		By matching	By matching	By matching	By matching	By MS/MS		By matching		By MS/MS		1	1		1		1	1	1	1	1		1		2		62903000	0	0	5861900	0	4964100	3551000	1288300	3108300
DMKJLJHC_00035	169	183	K	VVAYDPFLSEEKAER	M	1751.87	1		6.8795e-18	186.16	By MS/MS	By MS/MS	By MS/MS	By MS/MS	By MS/MS	By MS/MS	By MS/MS	By MS/MS	By MS/MS	By MS/MS	By MS/MS	By MS/MS		By MS/MS	By matching	2	2	2	3	4	3	4	2	3	3	1	3		2	1	192190000	170900000	105350000	6470400	15439000	9745000	13202000	4235600	9268000
DMKJLJHC_00035	46	52	K	YDGLAIR	S	806.429	0		0.0018483	119.22	By MS/MS	By MS/MS	By MS/MS			By MS/MS			By MS/MS			By MS/MS				2	3	2			1			1			1				60808000	61687000	41855000	0	0	1889000	0	0	1401900
DMKJLJHC_00036	191	202	R	DHGVLVVHGHTK	I	1297.69	0		0.00057742	65.234			By MS/MS							By matching								1							1						0	0	2134700	0	0	0	0	0	0
DMKJLJHC_00036	69	76	R	GEPWIVLR	G	968.544	0		0.030247	63.148	By MS/MS		By MS/MS													1		1													4700100	0	0	0	0	0	0	0	0
DMKJLJHC_00037	260	271	R	AEAAEAAGLTPR	A	1155.59	0		1.4464e-14	183.85	By MS/MS	By MS/MS	By MS/MS	By MS/MS	By MS/MS	By MS/MS	By MS/MS	By MS/MS	By MS/MS	By MS/MS	By MS/MS	By MS/MS		By MS/MS	By matching	1	1	1	1	1	1	1	1	1	1	1	1		1	1	35719000	27750000	24638000	8267200	10078000	9328600	30727000	12702000	24188000
DMKJLJHC_00037	41	62	R	AGIAPDQIGQTVFGHVINTEPR	D	2319.2	0		5.747e-25	138.01	By MS/MS	By MS/MS	By MS/MS	By MS/MS	By MS/MS	By MS/MS	By MS/MS	By MS/MS	By MS/MS	By MS/MS		By MS/MS		By MS/MS		2	3	2	1	1	1	3	4	5	1		1		1		96953000	100380000	85611000	12469000	16062000	18893000	55182000	31310000	54113000
DMKJLJHC_00037	189	207	R	AITEGHFTAEITPVEIASR	K	2041.05	0		2.8769e-36	165.16	By MS/MS	By MS/MS	By MS/MS	By MS/MS	By MS/MS	By MS/MS	By MS/MS	By MS/MS	By MS/MS	By MS/MS		By MS/MS		By MS/MS		2	5	4	1	3	3	6	4	5	3		4		3		38021000	66194000	52812000	13074000	14224000	15093000	58193000	39856000	59717000
DMKJLJHC_00037	360	366	K	ALHALER	T	808.456	0		0.00077633	138.85	By MS/MS	By MS/MS	By MS/MS	By MS/MS	By MS/MS	By MS/MS	By MS/MS	By MS/MS		By MS/MS	By MS/MS	By MS/MS		By MS/MS	By matching	1	1	1	1	1	1	1	1		1	1	1		1	1	18809000	20343000	13339000	6871700	9706300	10348000	24531000	12024000	0
DMKJLJHC_00037	306	327	K	ANDFDWIESNEAFASQALAVSR	T	2440.13	0		4.8445e-33	208.38	By MS/MS	By MS/MS	By MS/MS	By matching	By MS/MS	By matching	By MS/MS	By MS/MS	By MS/MS	By MS/MS		By MS/MS		By MS/MS		2	2	2	2	2	2	2	2	2	2		2		2		55330000	55703000	37546000	21151000	26578000	33544000	72910000	33497000	75541000
DMKJLJHC_00037	237	259	K	DGTVTAGNASGINDGAAALVLAR	A	2113.08	0		3.1457e-27	177.88	By MS/MS	By MS/MS	By MS/MS	By MS/MS	By MS/MS	By MS/MS	By MS/MS	By MS/MS	By MS/MS	By MS/MS		By MS/MS		By MS/MS	By matching	1	2	3	2	2	1	2	4	3	3		1		3	2	20360000	41624000	32598000	5328100	23868000	8007700	22506000	10036000	32451000
DMKJLJHC_00037	122	130	K	SPYILPAAR	F	986.555	0		0.0007475	116.9	By MS/MS	By matching	By matching	By matching	By MS/MS	By MS/MS	By MS/MS	By MS/MS	By MS/MS	By MS/MS	By MS/MS	By MS/MS		By MS/MS	By MS/MS	1	1	1	1	1	1	1	1	1	1	1	1		1	1	20854000	18636000	11845000	4203400	6167800	5589200	13473000	7654200	13461000
DMKJLJHC_00037	2	11	M	TGIVILSGTR	T	1015.6	0		0.0002232	107.21	By MS/MS	By MS/MS	By MS/MS	By MS/MS	By MS/MS	By MS/MS	By MS/MS	By MS/MS	By MS/MS	By MS/MS	By matching	By MS/MS		By MS/MS		1	1	1	1	1	1	1	1	1	1	1	1		1		15365000	20152000	8362500	2943000	3331300	3657500	8924900	4921700	7077600
DMKJLJHC_00037	328	335	R	TLDLDPAK	V	871.465	0		0.044961	62.107		By MS/MS	By matching				By MS/MS		By MS/MS								1	1				1		1							0	7895100	6043000	0	0	0	0	0	0
DMKJLJHC_00037	328	359	R	TLDLDPAKVNPDGGAIALGHPVGATGAILIVK	A	3092.72	1		0.018608	50.088												By MS/MS															1				0	0	0	0	0	0	0	0	0
DMKJLJHC_00037	12	35	R	TPIGTFGGSLSGFGPIDLATLVAK	S	2318.25	0		4.4467e-196	295.22	By MS/MS	By MS/MS	By MS/MS	By MS/MS	By MS/MS	By MS/MS	By MS/MS	By MS/MS	By MS/MS	By MS/MS		By MS/MS		By MS/MS		3	4	2	2	2	2	2	2	3	3		2		3		206850000	203700000	110120000	39604000	39921000	45581000	101720000	48616000	109320000
DMKJLJHC_00037	69	87	R	VAAVEAGVPVGTPAMNVNR	L	1850.97	0	69	3.3234e-13	124.21	By MS/MS	By MS/MS	By MS/MS	By MS/MS	By MS/MS	By MS/MS	By MS/MS	By MS/MS	By MS/MS	By MS/MS	By matching	By MS/MS		By MS/MS		4	2	4	1	4	3	4	3	3	3	1	1		2		85509000	58163000	52895000	9505900	34839000	14265000	46696000	19030000	45129000
DMKJLJHC_00037	212	220	R	VFDTDEHPK	Q	1086.5	0		0.00060737	157.33	By MS/MS	By MS/MS		By MS/MS		By MS/MS	By MS/MS	By MS/MS	By MS/MS	By MS/MS						1	1		1		1	1	1	1	1						17644000	14009000	0	3348000	0	7056900	18534000	7171800	15765000
DMKJLJHC_00037	212	226	R	VFDTDEHPKQTSLEK	L	1772.86	1		1.6737e-92	260.7	By MS/MS	By MS/MS	By MS/MS	By MS/MS	By MS/MS	By MS/MS	By MS/MS	By MS/MS	By MS/MS	By MS/MS	By matching	By MS/MS		By MS/MS	By matching	2	2	2	2	2	2	2	2	2	2	2	2		2	1	38412000	29763000	9115800	15835000	11269000	11838000	25135000	17777000	22216000
DMKJLJHC_00037	336	359	K	VNPDGGAIALGHPVGATGAILIVK	A	2239.27	0		9.6388e-16	95.873	By MS/MS	By matching	By MS/MS	By MS/MS		By MS/MS	By MS/MS	By MS/MS	By MS/MS	By MS/MS		By MS/MS		By MS/MS		2	1	1	1		1	2	2	3	4		2		1		30288000	7613000	0	4412200	0	9428200	33215000	9827400	31946000
DMKJLJHC_00039	2	16	M	AETGVIEDPSALLAR	V	1540.81	0		0.026154	42.336			By matching		By matching	By matching	By MS/MS		By matching	By matching		By matching						1		1	1	1		1	1		1				0	0	6715100	0	3770800	1610200	3589800	0	2452400
DMKJLJHC_00039	346	359	R	RAQVDEGLAPPERK	E	1564.83	2		0.022327	59.84	By matching		By MS/MS													1		1													3871500	0	2042300	0	0	0	0	0	0
DMKJLJHC_00039	62	76	R	SGVTVVISPLIALMR	D	1554.92	0		0.0019866	76.332	By MS/MS															1															0	0	0	0	0	0	0	0	0
DMKJLJHC_00042	230	236	R	GAWPDLR	A	813.413	0		0.033836	60.358	By matching		By MS/MS	By MS/MS	By MS/MS		By MS/MS					By matching				1		1	1	1		1					1				1665500	0	4692200	883210	1210000	0	586560	0	0
DMKJLJHC_00042	218	229	R	KPDALPVGTALR	G	1236.72	1		0.049763	59.542		By matching	By MS/MS	By matching	By matching	By matching	By matching	By matching	By matching	By matching		By matching		By matching			1	1	1	1	1	1	1	1	1		1		1		0	12207000	7476900	1828000	3284600	2712800	1280200	1033400	1779300
DMKJLJHC_00042	247	259	R	SLSSFLLSSMFYR	D	1536.76	0		2.6048e-07	121.9	By MS/MS	By MS/MS	By MS/MS		By matching							By MS/MS				1	1	1		1							1				14442000	9793300	11797000	0	2077000	0	0	0	0
DMKJLJHC_00042	173	192	K	TLLGLTPLFGLNPATGEDTR	I	2085.11	0		1.4551e-36	163.27	By MS/MS	By MS/MS	By MS/MS	By MS/MS	By MS/MS	By MS/MS	By MS/MS	By MS/MS	By MS/MS	By MS/MS		By MS/MS		By MS/MS		1	1	1	1	1	1	1	1	1	1		1		1		18609000	28999000	36291000	8507300	11018000	10074000	6692200	3260600	4752400
DMKJLJHC_00046	19	36	K	ALEEVVGQLEHGDVALDR	S	1948.99	0		5.4313e-05	86.803			By MS/MS															1													0	0	0	0	0	0	0	0	0
DMKJLJHC_00047	255	272	R	AAELIETAQNALSGYGAR	A	1833.92	0		4.0074e-10	109.18	By MS/MS	By MS/MS	By MS/MS	By MS/MS	By MS/MS	By MS/MS	By MS/MS	By MS/MS	By matching	By MS/MS		By MS/MS		By MS/MS		3	3	4	2	2	2	2	1	2	3		2		3		32181000	31035000	35693000	3814300	4196100	0	3595600	1778300	3752500
DMKJLJHC_00047	240	254	K	ATFVSLLGLDGAQAR	A	1517.82	0		5.401e-08	119.74	By MS/MS	By matching	By MS/MS	By MS/MS	By MS/MS	By matching	By matching	By MS/MS	By MS/MS	By matching		By MS/MS		By matching		1	1	1	1	1	1	1	1	1	1		1		1		22330000	17681000	15834000	2366700	2946300	2606000	3220800	1985300	3506800
DMKJLJHC_00047	12	23	K	AVQSALDIAVAR	Q	1212.68	0		0.00033955	87.806	By MS/MS	By MS/MS		By MS/MS	By MS/MS	By MS/MS	By matching	By matching	By matching	By matching		By MS/MS		By MS/MS		1	1		1	1	1	1	1	1	1		1		1		14843000	15933000	0	1399900	2474900	2137000	3261300	976520	2361200
DMKJLJHC_00047	278	286	R	DAAQFVISR	K	1005.52	0		0.0040736	74.301	By MS/MS	By matching	By matching		By matching	By MS/MS	By matching	By MS/MS	By MS/MS	By MS/MS	By matching					2	1	1		1	1	1	1	1	1	1					24786000	14152000	17852000	0	3453200	3141800	3434200	1449500	2449700
DMKJLJHC_00047	133	141	R	IALVEALAK	A	926.58	0		0.00047694	98.629	By MS/MS	By MS/MS	By MS/MS			By MS/MS	By MS/MS	By matching	By matching	By MS/MS		By MS/MS		By MS/MS		2	2	1			1	2	1	1	2		1		2		16024000	12939000	0	0	0	0	3971200	858530	1470300
DMKJLJHC_00047	188	201	R	SGAILAGADQSALR	A	1328.7	0		0.00089824	69.451	By MS/MS				By MS/MS	By MS/MS		By MS/MS	By matching	By matching				By matching		1				1	1		1	1	1				1		17784000	0	0	0	2791800	2505400	0	1970500	3367600
DMKJLJHC_00047	178	187	K	TGALISFSAR	S	1021.56	0		0.070147	63.816			By MS/MS	By MS/MS	By matching	By MS/MS	By matching	By MS/MS		By matching		By matching		By matching				2	1	1	1	1	1		2		2		1		0	0	10466000	840940	1200900	1156300	1439300	482670	0
DMKJLJHC_00048	301	318	R	ADGGHATSKFDVVTGEQK	K	1845.89	1		6.0919e-06	101.2	By MS/MS	By MS/MS										By MS/MS				1	1										1				4837200	4837600	0	0	0	0	0	0	0
DMKJLJHC_00048	301	319	R	ADGGHATSKFDVVTGEQKK	S	1973.98	2		0.0001442	83.869	By matching		By MS/MS	By matching	By matching		By MS/MS			By MS/MS				By MS/MS		1		1	1	1		1			1				1		6092600	0	3313100	644060	640360	0	0	0	0
DMKJLJHC_00048	278	289	R	AKGPVLIHVLTK	K	1274.81	1		2.0012e-07	147.62	By MS/MS	By MS/MS	By MS/MS	By MS/MS	By MS/MS	By MS/MS	By MS/MS	By matching	By MS/MS	By MS/MS		By MS/MS		By MS/MS		2	2	2	2	2	2	2	2	2	2		2		2		53071000	59196000	33327000	3622200	5735600	4506600	4870500	1759500	4917300
DMKJLJHC_00048	617	628	R	DAGMDAAHIEAK	V	1227.56	0	70	1.6827e-12	150.04	By MS/MS	By MS/MS	By MS/MS	By MS/MS	By MS/MS	By MS/MS	By MS/MS	By matching	By MS/MS	By MS/MS		By MS/MS		By MS/MS		2	2	2	1	1	1	1	1	1	1		1		1		23702000	18936000	13657000	988910	1345900	761280	1272800	504080	938090
DMKJLJHC_00048	310	319	K	FDVVTGEQKK	S	1149.6	1		0.00027305	168.26	By MS/MS	By MS/MS	By MS/MS	By matching	By matching	By matching	By MS/MS	By MS/MS	By MS/MS	By MS/MS		By MS/MS		By MS/MS		1	1	1	1	1	1	1	1	1	2		2		2		9860200	11318000	6684100	1146300	1702200	1352900	1937200	683870	1589600
DMKJLJHC_00048	485	503	R	GEGMGVEMPEAGVPLEIGK	G	1898.91	0	71;72	9.892e-07	92.151	By MS/MS	By MS/MS	By MS/MS	By MS/MS	By MS/MS	By MS/MS	By MS/MS	By MS/MS	By MS/MS	By MS/MS		By MS/MS		By MS/MS		1	2	1	2	1	2	4	2	2	1		1		4		28303000	25719000	18085000	5678200	3171600	3636700	7035000	3382700	6525000
DMKJLJHC_00048	536	545	R	GIAPTIADAR	F	983.54	0		0.00044094	93.178	By MS/MS	By MS/MS	By MS/MS	By matching	By matching	By MS/MS	By MS/MS	By matching	By MS/MS	By MS/MS		By MS/MS		By matching		1	1	1	1	1	1	1	1	1	1		1		1		28992000	25603000	16791000	2221900	2891400	2175800	2484900	991520	3038200
DMKJLJHC_00048	280	289	K	GPVLIHVLTK	K	1075.68	0		0.0011377	85.731	By matching	By MS/MS	By matching	By matching	By MS/MS	By matching			By matching	By matching		By MS/MS		By MS/MS		1	1	1	1	1	1			1	1		1		1		17697000	13628000	8894000	665410	1273500	1535600	0	0	1317700
DMKJLJHC_00048	280	290	K	GPVLIHVLTKK	G	1203.77	1		0.10128	35.496														By MS/MS															1		0	0	0	0	0	0	0	0	0
DMKJLJHC_00048	405	417	R	GYDQIVHDVAIQR	L	1512.77	0		7.7327e-05	97.734	By MS/MS	By MS/MS	By matching	By MS/MS	By MS/MS	By MS/MS	By MS/MS	By MS/MS	By MS/MS	By MS/MS		By MS/MS		By MS/MS		2	3	3	3	3	3	5	2	2	3		2		2		25398000	36188000	16245000	5061600	4071700	5597900	7100600	1890500	5599300
DMKJLJHC_00048	345	359	K	IVAVTAAMPDGTGLK	M	1442.78	0	73	3.8066e-05	98.156	By MS/MS	By MS/MS	By MS/MS	By MS/MS	By MS/MS	By MS/MS	By MS/MS	By MS/MS	By MS/MS	By MS/MS		By MS/MS		By MS/MS		3	2	3	1	2	1	1	1	1	2		1		1		43374000	16279000	31088000	1886200	2797100	2834000	2909600	1177900	2647400
DMKJLJHC_00048	202	216	R	LYAESPVQDLKDVAK	N	1674.88	1		1.3534e-07	122.18	By MS/MS	By MS/MS	By MS/MS		By matching	By matching				By matching						1	2	2		1	1				1						13825000	31290000	11399000	0	1306000	1115600	0	0	0
DMKJLJHC_00048	360	367	K	MFAEQFPR	R	1024.48	0		0.0026908	94.006	By matching	By MS/MS	By matching		By MS/MS	By matching	By matching		By matching			By MS/MS				1	2	1		1	1	1		1			1				2845600	22698000	7381200	0	1160200	1184200	1025100	0	1090100
DMKJLJHC_00048	103	112	R	MKDGLSGFTK	R	1082.54	1	74	0.00071749	132.88	By MS/MS	By MS/MS	By MS/MS	By matching	By MS/MS	By matching	By matching	By matching	By matching	By MS/MS		By MS/MS		By MS/MS		1	2	2	1	1	1	1	1	1	1		1		1		16253000	19319000	14876000	1794600	1922700	1599100	1538900	617580	1845800
DMKJLJHC_00048	2	16	M	SDSANSLTVTPLLDR	V	1587.81	0		6.5641e-05	108.59		By matching	By MS/MS							By MS/MS	By matching						1	1							1	1					0	55176000	42761000	0	0	0	0	0	0
DMKJLJHC_00048	598	616	R	SMVLPDSFIDHASPEDMYR	D	2208.98	0		0.00050889	69.935	By MS/MS	By MS/MS	By matching			By MS/MS										1	2	1			1										0	20782000	13305000	0	0	0	0	0	0
DMKJLJHC_00048	221	232	R	TFLPEPLQEGAR	R	1356.7	0		0.0010184	76.143	By MS/MS	By matching			By matching		By matching		By matching			By matching		By MS/MS		1	1			1		1		1			1		1		30631000	24950000	0	0	5812500	0	4912400	0	4452900
DMKJLJHC_00048	513	521	R	VAILSYGTR	L	978.55	0		0.001707	87.696	By MS/MS	By MS/MS	By MS/MS	By MS/MS	By matching		By MS/MS	By MS/MS	By MS/MS	By MS/MS		By MS/MS		By MS/MS		1	1	1	1	1		1	1	1	1		2		1		19952000	14093000	12849000	1450600	1412900	0	1875800	0	1786400
DMKJLJHC_00048	177	201	R	VFVVLNDNEMSIAPPVGALSSYLTR	L	2691.39	0	75	9.1588e-09	91.883	By MS/MS	By MS/MS	By MS/MS		By matching				By MS/MS			By matching				1	1	1		1				1			2				51867000	25303000	34091000	0	2263400	0	0	0	4179400
DMKJLJHC_00048	629	639	K	VLDLMGVAVAK	R	1114.64	0		0.09315	47.574					By matching			By matching						By MS/MS						1			1						1		0	0	0	0	1733900	0	0	791690	0
DMKJLJHC_00051	209	240	R	GFDGSVLIDQGSSDQFLDLLRPEALSEAMAAR	R	3407.67	1	76	6.9182e-14	84.312	By MS/MS	By MS/MS	By MS/MS	By MS/MS	By MS/MS	By MS/MS	By MS/MS	By matching	By MS/MS	By MS/MS		By MS/MS		By MS/MS		2	2	1	2	1	1	1	1	1	2		2		2		143100000	192710000	62920000	17297000	13745000	16583000	27658000	6773100	18113000
DMKJLJHC_00051	140	162	R	QSITGHSMGGHGALTLAMHMPER	F	2418.14	0	77;78;79	1.195e-05	74.703		By MS/MS	By MS/MS	By MS/MS	By MS/MS	By MS/MS	By MS/MS	By MS/MS	By MS/MS	By MS/MS		By MS/MS		By MS/MS			1	1	1	1	1	1	1	1	1		1		1		0	5083300	6949800	2604500	2937500	1975900	2352400	1231100	2002700
DMKJLJHC_00051	241	247	R	RQPGTFR	M	860.462	1		0.0052077	167.82	By MS/MS	By MS/MS	By MS/MS	By MS/MS	By MS/MS	By MS/MS	By MS/MS	By MS/MS	By MS/MS	By MS/MS		By MS/MS		By MS/MS		1	1	1	1	1	1	1	1	1	1		1		1		19312000	15697000	13369000	6249500	8065800	5370400	8271300	3733800	6504200
DMKJLJHC_00051	63	84	K	SGAQAYAAEHGIALVFPDTSPR	G	2257.11	0		1.2316e-105	195.25	By MS/MS	By MS/MS	By MS/MS	By MS/MS	By MS/MS	By MS/MS	By MS/MS	By MS/MS	By MS/MS	By MS/MS	By matching	By MS/MS		By MS/MS		5	3	3	1	4	2	3	1	3	4	1	1		4		86587000	83626000	57513000	6597700	20379000	11499000	14312000	4866600	17910000
DMKJLJHC_00051	165	182	R	SVSAFAPIANPTQSDWGR	K	1902.92	0		2.944e-06	98.368	By MS/MS	By MS/MS	By MS/MS	By MS/MS	By MS/MS	By matching	By matching			By MS/MS		By MS/MS				1	1	1	1	1	1	2			1		2				49120000	35600000	0	4750900	7764300	11707000	9253400	0	0
DMKJLJHC_00051	165	183	R	SVSAFAPIANPTQSDWGRK	Q	2031.02	1		4.6991e-07	103.14	By MS/MS	By MS/MS														1	1														0	0	0	0	0	0	0	0	0
DMKJLJHC_00053	169	188	R	GETVVSNSYHGTLWAMALGR	K	2148.04	0		0.00549	74.78		By MS/MS															1														0	0	0	0	0	0	0	0	0
DMKJLJHC_00053	139	152	R	KSGSVAAQNTYPSR	D	1464.73	1		2.8362e-07	128.36	By matching	By MS/MS			By matching											1	1			1											1717400	1484800	0	0	334830	0	0	0	0
DMKJLJHC_00053	2	10	M	SQTVFQHLR	Q	1114.59	0		0.00098835	96.492	By matching	By MS/MS	By matching		By matching		By matching		By MS/MS							1	1	1		1		1		1							5462500	4637000	3328400	0	846980	0	823690	0	855070
DMKJLJHC_00054	84	92	R	EHVAGFYAR	K	1048.51	0		0.005458	68.787		By matching				By matching				By MS/MS							1				1				1						0	35893000	0	0	0	6620200	0	0	0
DMKJLJHC_00054	11	32	R	FADLSEQEVLALAISSEEDDAR	I	2407.14	0		3.097e-18	123.72				By MS/MS	By MS/MS	By MS/MS			By matching	By MS/MS				By MS/MS					1	2	1			1	2				2		0	0	0	2554600	11273000	0	0	0	5319100
DMKJLJHC_00054	74	82	R	FGTVIPLIR	R	1014.62	0		6.0497e-06	143.11	By MS/MS	By MS/MS	By MS/MS	By MS/MS	By MS/MS	By MS/MS	By MS/MS	By MS/MS	By MS/MS	By MS/MS		By MS/MS		By MS/MS		2	1	2	1	2	2	1	1	1	2		1		1		10625000	10703000	7734100	2308500	0	4590900	2097900	541480	1585200
DMKJLJHC_00054	120	135	K	FYTLAAQHSTDSGTRK	L	1781.87	1		5.6043e-06	95.401	By MS/MS	By MS/MS	By MS/MS	By matching	By matching	By matching		By matching	By matching	By MS/MS		By MS/MS		By MS/MS		2	2	2	1	1	1		1	1	2		2		2		9348900	9707700	5248300	1065600	1004700	1554300	0	274970	920440
DMKJLJHC_00054	153	170	K	HLTQTHLPEDAKEEEDRK	A	2175.06	2		1.8345e-05	97.214	By MS/MS	By MS/MS	By MS/MS	By matching	By matching	By matching	By matching	By matching	By matching	By MS/MS		By MS/MS		By MS/MS		2	2	2	1	1	1	2	2	2	2		2		2		14828000	15249000	6779000	1600100	3632600	3082100	2833000	730180	2729500
DMKJLJHC_00054	51	63	K	IFDGMAAEEDTHR	R	1490.65	0	80	0.00034108	82.171		By matching		By MS/MS	By MS/MS	By MS/MS			By matching	By MS/MS		By matching		By MS/MS			1		1	1	1			1	1		1		1		0	3265100	0	698380	1037700	1122800	0	0	677560
DMKJLJHC_00054	135	152	R	KLLGDLAAAELGHEEAAK	H	1834.98	1		1.0564e-05	106.31		By MS/MS	By matching		By MS/MS	By MS/MS				By MS/MS		By MS/MS		By MS/MS			1	1		1	2				1		1		1		0	0	5852800	0	1705800	1103200	0	0	0
DMKJLJHC_00054	1	8	-	MFAGFTSR	R	915.427	0		0.028367	66.073												By MS/MS		By MS/MS													1		1		0	0	0	0	0	0	0	0	0
DMKJLJHC_00057	176	187	R	AIDLEGSLNAAR	D	1228.64	0		6.1099e-05	103.26		By MS/MS									By MS/MS						1									1					0	0	0	0	0	0	0	0	0
DMKJLJHC_00058	391	401	K	AISANGRPTVK	L	1112.63	1		0.0083922	68.626	By MS/MS	By matching	By matching	By matching	By matching	By matching		By matching	By matching	By matching		By matching		By matching		1	1	1	1	1	1		1	1	1		1		1		5037800	3220700	2070700	415010	674750	858780	0	185110	500130
DMKJLJHC_00058	121	131	R	DGQYELTFEGK	W	1285.58	0		0.098578	56.632				By matching	By matching				By matching	By MS/MS									1	1				1	1						0	0	0	1710600	1002600	0	0	0	2389300
DMKJLJHC_00058	236	262	R	DIEAVGTNAHELPMVYAALSETDETLR	R	2944.41	0	81	2.8889e-20	107.83		By MS/MS	By MS/MS	By MS/MS			By matching	By MS/MS	By MS/MS					By MS/MS			1	1	1			2	2	2					1		0	54753000	26644000	2802200	0	0	9535400	4741600	13046000
DMKJLJHC_00058	350	358	R	ELHAQFSGR	V	1043.51	0		0.00066106	134.77	By matching	By matching	By matching	By matching	By MS/MS	By MS/MS	By matching	By matching	By MS/MS	By MS/MS		By MS/MS		By MS/MS		1	1	1	1	1	1	1	1	1	1		1		1		17814000	12095000	11606000	1756300	2391200	2189300	3154700	1514300	2653700
DMKJLJHC_00058	161	169	K	FELQVLYAR	A	1137.62	0		0.010476	76.774		By MS/MS															1														0	0	0	0	0	0	0	0	0
DMKJLJHC_00058	82	88	R	GESTWLR	G	847.419	0		0.00109	128.38	By MS/MS	By MS/MS	By matching	By MS/MS		By MS/MS	By MS/MS	By matching	By MS/MS	By MS/MS		By MS/MS		By MS/MS		1	1	1	1		1	1	1	1	1		1		1		7460100	13554000	6366000	720480	0	765590	1384400	411220	922860
DMKJLJHC_00058	292	308	K	GFLELAPDWLAGWTGIR	I	1900.98	0		8.229e-10	124.12	By matching	By matching	By matching		By matching	By matching	By MS/MS		By MS/MS	By MS/MS		By MS/MS		By MS/MS		1	1	1		1	1	1		1	1		1		1		9159100	8697300	4446900	0	985840	570730	1628200	0	781330
DMKJLJHC_00058	89	96	R	GNTFYGKR	Q	941.472	1		0.10555	65.252			By matching	By MS/MS		By matching		By matching	By matching	By matching		By matching		By matching				1	1		1		1	1	1		1		1		0	0	7510100	1835700	0	1613600	0	861740	1683800
DMKJLJHC_00058	309	326	R	IDSGDPASGAEDAIAWWR	A	1915.87	0		1.1036e-05	89.43	By MS/MS	By matching	By matching	By matching	By matching			By matching	By matching	By matching		By matching		By matching		1	1	1	1	1			1	1	1		1		1		23154000	12958000	14687000	3338900	2502800	0	0	1954000	3984300
DMKJLJHC_00058	282	291	R	IILPDTYGTK	G	1119.62	0		0.00041325	94.692	By MS/MS	By matching		By matching	By matching	By matching		By matching	By matching	By matching				By matching		1	1		1	1	1		1	1	1				1		24842000	1726200	0	2917000	2526100	3003300	0	2750600	2838700
DMKJLJHC_00058	58	75	R	LAELVDEGELREQLDYAR	S	2118.06	1		1.0106e-06	102.5	By MS/MS	By MS/MS	By MS/MS	By MS/MS	By MS/MS	By MS/MS	By MS/MS	By MS/MS	By MS/MS	By MS/MS		By MS/MS		By MS/MS		2	2	2	2	2	2	2	1	2	3		2		1		35325000	45821000	51401000	6184800	4223500	5452800	6343100	1973800	7462800
DMKJLJHC_00058	402	418	K	LSDNPEKAMGPEAEIAR	Y	1826.88	1	82	0.0028233	62.287			By matching	By MS/MS	By matching		By matching	By matching		By MS/MS		By MS/MS		By MS/MS				1	1	1		1	1		1		1		1		0	0	2711300	954290	970540	0	719580	444090	0
DMKJLJHC_00058	39	52	R	NHPDTQVTFSLINR	T	1640.83	0		4.9906e-15	129.17	By MS/MS	By MS/MS	By MS/MS	By MS/MS	By MS/MS	By MS/MS	By MS/MS	By matching	By matching	By MS/MS		By MS/MS		By MS/MS		2	4	4	3	2	1	4	1	1	3		3		2		21000000	20531000	27022000	3119500	2449900	1588300	6558900	688910	1366000
DMKJLJHC_00058	422	435	R	VFGVGDQQAFDVVV	-	1478.74	0		3.5936e-05	101.9	By MS/MS	By MS/MS	By MS/MS	By MS/MS	By MS/MS	By MS/MS	By MS/MS	By MS/MS	By MS/MS			By MS/MS		By MS/MS		1	1	1	1	1	1	1	1	1			1		1		21053000	14179000	24452000	4217800	6726100	5252800	4107000	3479700	5935400
DMKJLJHC_00058	268	281	K	VLADWHEEHEGNLR	I	1703.8	0		1.3411e-05	108.7	By MS/MS	By MS/MS	By MS/MS	By matching	By MS/MS	By matching	By MS/MS	By MS/MS	By MS/MS	By MS/MS		By MS/MS		By MS/MS		2	2	2	2	2	2	1	2	1	2		2		2		36800000	41694000	21328000	3482300	4601200	4088100	2899200	1135000	2638400
DMKJLJHC_00058	361	375	K	VSFGWGTLLTNDFRK	L	1739.9	1		0.0027298	70.272	By MS/MS	By MS/MS	By MS/MS						By MS/MS	By MS/MS				By MS/MS		1	1	1						1	1				1		4712500	0	0	0	0	0	0	0	0
DMKJLJHC_00060	130	142	R	HAADLVAEDSLKK	I	1395.74	1		4.8664e-26	206.36	By MS/MS	By MS/MS	By MS/MS	By MS/MS	By MS/MS	By MS/MS	By MS/MS			By MS/MS		By MS/MS		By MS/MS		1	1	1	1	1	1	1			1		1		1		9048200	6152000	2663500	308280	449800	597840	625710	0	0
DMKJLJHC_00060	90	107	K	ILDGGLGVPTDVVLYNLK	V	1885.06	0		0.010003	46.985	By matching	By MS/MS	By matching	By matching	By matching	By matching			By MS/MS	By matching		By matching				1	1	1	1	1	1			1	1		1				15960000	23568000	13312000	2710400	2951400	3246300	0	0	3221100
DMKJLJHC_00060	77	89	R	ISSEPVGSFHYEK	I	1478.7	0		0.0042933	72.531	By MS/MS	By MS/MS	By matching			By matching	By matching			By MS/MS				By MS/MS		1	2	1			1	1			1				1		5983800	4706100	3636200	0	0	690360	981320	0	0
DMKJLJHC_00061	273	281	R	LLPVLVALR	G	992.675	0		0.0010625	105.39						By MS/MS	By MS/MS					By MS/MS		By MS/MS							1	1					1		1		0	0	0	0	0	0	0	0	0
DMKJLJHC_00062	403	417	R	GDADMLLAALDASFR	A	1564.76	0	83	0.00025096	74.326				By matching	By MS/MS	By matching	By matching	By matching	By matching			By matching		By MS/MS					1	1	1	1	1	1			1		1		0	0	0	1606600	3005500	2512300	2376900	960900	2526700
DMKJLJHC_00062	125	146	R	GFIATDNTYHGNTTAVAHLSTR	R	2346.14	0		5.4786e-05	97.621	By MS/MS	By matching	By matching		By matching	By matching	By MS/MS	By MS/MS	By matching	By matching						1	1	1		1	1	1	1	1	1						5882500	2683200	3582700	0	1321500	945370	1727100	706340	966590
DMKJLJHC_00062	12	29	R	LLGPNVPTFYADPVHITR	G	2009.07	0		0.0011509	66.809	By matching	By MS/MS	By matching	By MS/MS		By MS/MS				By MS/MS		By matching				1	1	1	1		1				1		1				8457100	0	8394100	2082600	0	4310000	0	0	0
DMKJLJHC_00062	1	9	-	MANELIERR	A	1130.59	1	84	0.0076192	64.207							By MS/MS															1									0	0	0	0	0	0	0	0	0
DMKJLJHC_00062	282	289	R	PATMAAFR	E	863.432	0		0.03483	51.787						By matching	By MS/MS	By matching	By matching	By matching				By matching							1	1	1	1	1				1		0	0	0	0	0	568050	1189200	419110	866780
DMKJLJHC_00062	147	158	R	RPPIGGWPDHIR	R	1399.75	1		0.023084	51.463		By MS/MS	By MS/MS														1	1													0	3259500	0	0	0	0	0	0	0
DMKJLJHC_00065	201	213	R	GPLIEHDPLFPER	T	1518.78	0		1.596e-07	120.53		By MS/MS	By matching														1	1													0	7193700	3458900	0	0	0	0	0	0
DMKJLJHC_00093	231	246	R	LIKPLLVGTSSLLAIK	L	1665.08	1		1.5767e-19	141.34		By MS/MS	By MS/MS														1	1													0	0	0	0	0	0	0	0	0
DMKJLJHC_00095	103	119	R	ATGEKEAMLVAEGEIGR	T	1759.88	1	86	1.6674e-06	114.21	By MS/MS	By MS/MS	By MS/MS	By MS/MS	By MS/MS	By MS/MS	By MS/MS	By MS/MS	By MS/MS	By MS/MS		By MS/MS		By MS/MS		6	3	1	3	2	1	1	2	2	2		1		1		25709000	37665000	11513000	834180	3029200	0	1706300	846350	3188100
DMKJLJHC_00095	20	28	R	DTPENLWTK	C	1102.53	0		0.0044305	72.879	By MS/MS	By MS/MS	By MS/MS		By MS/MS		By MS/MS			By matching						1	1	1		1		1			1						17294000	15273000	10940000	0	2553500	0	1708400	0	0
DMKJLJHC_00095	63	76	R	FGALFDGGVFSEVK	V	1471.73	0		0.012373	64.55		By MS/MS															1														0	0	0	0	0	0	0	0	0
DMKJLJHC_00095	63	88	R	FGALFDGGVFSEVKVPEAIADPLHFK	D	2789.44	1		1.1258e-06	94.359	By MS/MS	By MS/MS	By MS/MS													1	1	1													42884000	22707000	18637000	0	0	0	0	0	0
DMKJLJHC_00095	63	91	R	FGALFDGGVFSEVKVPEAIADPLHFKDQK	R	3160.62	2		1.068e-34	124.88	By MS/MS	By MS/MS	By MS/MS		By matching	By matching	By matching			By matching						2	2	2		1	1	1			1						156820000	133860000	77901000	0	2926400	2023300	5341000	0	0
DMKJLJHC_00095	266	277	R	MKMREELVTILR	M	1517.84	2	87	0.076464	46.88		By matching	By matching	By matching	By matching	By MS/MS	By matching	By matching	By matching	By matching		By matching		By matching			1	1	1	1	1	1	1	1	1		1		1		0	3665700	2625100	1983900	2408000	2991300	2491600	1293800	2760600
DMKJLJHC_00095	278	319	R	MLMGMPPAVAGDLPAPAPPEVEPVAPAPEPAPEVAEGDEAKT	-	4145	1	88;89;90	4.5855e-05	42.799	By MS/MS	By MS/MS	By matching											By MS/MS		2	2	1											1		120970000	93926000	38326000	0	0	0	0	0	0
DMKJLJHC_00095	268	277	K	MREELVTILR	M	1258.71	1	87	0.00080917	103.34	By MS/MS	By MS/MS	By MS/MS	By matching	By MS/MS	By MS/MS	By MS/MS	By MS/MS	By MS/MS	By MS/MS		By matching		By MS/MS		2	1	3	1	1	2	2	2	1	2		1		2		56124000	28536000	37031000	2117000	2822500	3201100	5093100	1532800	3670200
DMKJLJHC_00095	2	11	M	NWITNYVRPR	I	1317.69	1		0.00017178	145.72	By MS/MS	By MS/MS	By MS/MS	By MS/MS	By MS/MS	By MS/MS	By MS/MS	By MS/MS	By MS/MS	By MS/MS		By MS/MS		By MS/MS		2	3	2	1	2	3	1	2	3	1		2		3		58299000	45829000	30402000	1130700	2040100	3854400	2426600	1212100	3588100
DMKJLJHC_00095	157	168	R	PFIVFSAAGGAR	M	1191.64	0		0.048274	35.677	By matching	By MS/MS	By matching	By matching	By matching	By MS/MS	By MS/MS	By MS/MS	By MS/MS	By MS/MS	By matching	By matching		By matching		1	1	1	1	1	1	2	2	1	1	1	1		1		78146000	69483000	53482000	9073700	9991600	7345700	13268000	3311900	7917600
DMKJLJHC_00095	19	28	R	RDTPENLWTK	C	1258.63	1		0.0010995	128.35		By MS/MS	By MS/MS														1	1													0	18433000	12884000	0	0	0	0	0	0
DMKJLJHC_00095	156	168	K	RPFIVFSAAGGAR	M	1347.74	1		0.10426	27.672						By MS/MS															1										0	0	0	0	0	1242500	0	0	0
DMKJLJHC_00095	182	190	R	TTIAVQMLK	E	1003.57	0	94	0.0013751	87.323	By MS/MS	By MS/MS	By MS/MS	By MS/MS	By MS/MS	By MS/MS	By MS/MS	By MS/MS	By MS/MS	By MS/MS		By MS/MS		By MS/MS		2	2	2	1	1	1	1	1	1	1		1		1		18682000	18583000	11253000	2882900	3588500	2979200	5328200	2513200	3792000
DMKJLJHC_00095	77	91	K	VPEAIADPLHFKDQK	R	1706.9	1		0.016955	76.759	By MS/MS	By MS/MS	By matching	By matching		By MS/MS		By MS/MS	By matching	By MS/MS		By matching				2	2	1	1		1		1	1	1		1				11110000	15280000	11729000	846980	0	936600	0	635390	2343000
DMKJLJHC_00095;DMKJLJHC_03955	250	261	R	AEYLLDHGMLDR	V	1431.68	0	85	0.00013272	113.61	By MS/MS	By MS/MS	By MS/MS	By MS/MS	By MS/MS	By MS/MS	By MS/MS	By MS/MS	By MS/MS	By MS/MS		By MS/MS		By MS/MS		5	7	4	4	3	4	5	2	3	4		3		2		119520000	172270000	47173000	7996700	7788900	7815600	23242000	4068500	10450000
DMKJLJHC_00095;DMKJLJHC_03955	108	119	K	EAMLVAEGEIGR	T	1273.63	0	86	0.000321	85.533		By MS/MS		By MS/MS	By MS/MS	By MS/MS	By MS/MS	By MS/MS	By MS/MS	By matching		By MS/MS		By matching			1		1	1	2	1	1	1	1		1		1		0	0	0	3724200	4857700	4928500	7317900	2987500	6160100
DMKJLJHC_00095;DMKJLJHC_03955	241	249	R	EKLPEGFQR	A	1102.58	1		0.001929	130.22	By MS/MS	By MS/MS	By MS/MS	By MS/MS	By MS/MS	By MS/MS	By MS/MS	By MS/MS	By MS/MS	By MS/MS		By MS/MS		By MS/MS		1	1	1	1	1	1	1	1	1	1		1		1		94243000	75582000	51173000	7265300	10974000	10271000	11938000	5606200	12611000
DMKJLJHC_00095;DMKJLJHC_03955	12	18	R	INSLFSR	R	835.455	0		0.00074081	167.82	By MS/MS	By MS/MS	By MS/MS	By MS/MS	By MS/MS	By MS/MS	By MS/MS	By MS/MS	By MS/MS	By MS/MS	By matching	By MS/MS		By MS/MS		1	1	1	1	1	1	1	1	1	1	1	1		1		32087000	43060000	29616000	3346900	5548600	3533300	5225500	2293100	4814300
DMKJLJHC_00095;DMKJLJHC_03955	169	181	R	MQEGILSLMQMPR	T	1532.75	0	91;92;93	3.4927e-12	152.64	By MS/MS	By MS/MS	By MS/MS	By MS/MS	By MS/MS	By MS/MS	By MS/MS	By MS/MS	By MS/MS	By MS/MS		By MS/MS		By MS/MS		5	2	3	1	2	1	2	1	2	1		1		1		57076000	42533000	49607000	3833900	5163300	4135600	6468400	2895400	4991900
DMKJLJHC_00095;DMKJLJHC_03955	234	240	R	VIEQTIR	E	857.497	0		0.00076635	172.39	By matching	By matching	By MS/MS	By MS/MS	By MS/MS	By MS/MS	By MS/MS	By MS/MS	By MS/MS	By MS/MS		By MS/MS		By MS/MS		1	1	1	1	1	1	1	1	1	1		1		1		56215000	44433000	38036000	8918500	7833100	6035000	10877000	4840000	7466900
DMKJLJHC_00096	146	182	R	LDATNVIEAPALTIITPVSIDHQQFLGETLPEIAGEK	A	3943.08	0		5.1531e-12	72.633				By MS/MS	By MS/MS	By MS/MS	By matching	By matching		By matching		By MS/MS		By MS/MS					1	1	1	1	1		1		1		1		0	0	0	4136300	8782300	6912400	7694000	2809700	0
DMKJLJHC_00096	30	39	R	LLAALDHPER	K	1133.62	0		0.000107	142.36	By MS/MS	By MS/MS	By MS/MS	By MS/MS	By MS/MS	By MS/MS	By MS/MS	By MS/MS	By MS/MS	By MS/MS		By MS/MS		By MS/MS		2	2	2	2	2	2	2	2	2	2		2		2		19346000	24179000	11956000	1123600	3386200	2269800	2803800	1754900	2877300
DMKJLJHC_00096	12	18	R	LMGLHPK	V	794.447	0	95	0.022826	65.897	By matching	By MS/MS	By matching	By matching	By matching	By matching	By matching	By matching	By matching	By matching		By matching		By MS/MS		2	2	1	1	2	2	2	1	2	2		1		1		10558000	7788900	5692500	1289200	1427100	1286800	2264900	592750	1508200
DMKJLJHC_00096	292	324	R	QGPLPEAAPEAEIWLDGGHNPAAGEMLAQTLAR	L	3409.67	0		0.070228	21.097	By matching	By matching	By MS/MS													1	1	1													32183000	35115000	26351000	0	0	0	0	0	0
DMKJLJHC_00096	189	208	R	RVPVIVGPQQEPALEVIEAR	A	2199.24	1		1.8759e-08	94.313	By MS/MS	By MS/MS	By MS/MS	By matching	By matching		By MS/MS	By MS/MS	By MS/MS	By matching		By matching		By MS/MS		2	2	2	1	1		2	2	1	1		1		2		38352000	53206000	20262000	807390	3428200	0	3977400	2867600	6623800
DMKJLJHC_00096	2	11	M	SDASDQIIAR	L	1074.53	0		0.00041325	107.57	By MS/MS	By MS/MS	By MS/MS			By MS/MS			By MS/MS							1	1	1			1			1							10331000	0	6075600	0	0	943770	0	0	1261400
DMKJLJHC_00096	131	145	R	VEADYTLLEVGLGGR	L	1590.83	0		2.461e-07	107.85	By MS/MS	By MS/MS	By MS/MS	By MS/MS	By matching		By matching		By matching			By matching				1	1	1	1	1		1		1			1				12492000	14986000	10554000	1172200	2185100	0	1755300	0	1342500
DMKJLJHC_00096	71	81	R	VHAYTSPHLAR	F	1250.65	0		0.00016963	101.46			By MS/MS	By MS/MS	By MS/MS	By MS/MS	By MS/MS	By MS/MS	By MS/MS	By MS/MS		By MS/MS		By MS/MS				1	1	1	1	1	1	1	1		1		1		0	0	17787000	2910900	2920000	2644400	3282900	1256600	3163600
DMKJLJHC_00097	216	243	R	AHEQLGTKPGVIGVHSPGHIAETDQQAR	D	2932.49	1		1.4366e-14	97.068		By MS/MS							By MS/MS								1							1							0	4849400	0	0	0	0	0	0	1212800
DMKJLJHC_00097	216	252	R	AHEQLGTKPGVIGVHSPGHIAETDQQARDEFFPGYQK	M	4043.99	2		0.0080525	30.212			By MS/MS	By matching					By MS/MS									1	1					1							0	0	8248800	702210	0	0	0	0	2090600
DMKJLJHC_00097	206	215	R	FAPLVDLYKR	A	1220.69	1		0.0076436	70.908							By MS/MS		By MS/MS	By MS/MS		By MS/MS										1		1	1		1				0	0	0	0	0	0	0	0	0
DMKJLJHC_00097	94	111	R	FSTLDALAPGRPEVTIGR	G	1899.02	1		0.0070428	58.09		By MS/MS	By MS/MS	By MS/MS	By matching		By matching	By MS/MS	By MS/MS								2	1	2	1		1	1	1							0	15858000	6557300	2788600	1339600	0	3261800	1583800	3767900
DMKJLJHC_00097	160	172	K	SLTVHPRPEQPLR	V	1528.85	1		0.0020705	90.653	By matching	By matching	By MS/MS	By matching	By matching	By matching	By MS/MS	By MS/MS	By MS/MS	By MS/MS		By MS/MS		By matching		1	1	1	1	1	1	1	1	1	1		1		1		7016100	7243100	3282000	789110	1285700	892790	2044300	898570	2625800
DMKJLJHC_00097	21	27	R	SPAQVIR	D	769.445	0		0.035325	59.609					By matching	By MS/MS	By matching	By matching	By MS/MS											1	1	1	1	1							0	0	0	0	1870000	1162500	1244900	830290	1349600
DMKJLJHC_00097	75	89	R	VGTSVTVLSSDDPIR	V	1544.8	0		3.4237e-05	99.5							By matching	By MS/MS	By matching					By matching								1	1	1					1		0	0	0	0	0	0	2983800	1278100	2158700
DMKJLJHC_00101	176	185	R	AEQLVATYQK	N	1149.6	0		0.00035336	100.48		By MS/MS	By MS/MS	By MS/MS		By MS/MS		By MS/MS	By MS/MS		By matching						1	1	1		1		1	1		1					0	0	16391000	0	0	0	0	1150200	1451800
DMKJLJHC_00101	90	98	K	DYIDTGKVK	F	1037.54	1		0.013764	73.248	By MS/MS	By MS/MS	By matching	By matching	By matching	By matching	By matching	By matching	By matching	By matching	By matching	By matching		By matching	By matching	1	2	1	1	1	1	1	1	1	1	1	1		1	1	10326000	14946000	4845500	1081600	758830	731530	444740	445190	736970
DMKJLJHC_00101	205	215	K	HANMAWDDFKK	I	1361.62	1	96	0.00012009	153.1	By MS/MS	By MS/MS	By MS/MS	By MS/MS	By MS/MS	By MS/MS	By MS/MS	By MS/MS	By MS/MS	By MS/MS		By MS/MS		By MS/MS		3	3	3	1	3	2	1	1	2	3		1		1		27806000	60045000	29223000	948790	4479900	2124600	925770	778390	1622800
DMKJLJHC_00101	216	223	K	ILDDELAK	K	915.491	0		0.013075	66.429	By matching	By matching	By MS/MS	By MS/MS	By MS/MS		By MS/MS	By matching	By matching	By matching		By MS/MS		By MS/MS		1	1	1	1	1		1	1	1	1		1		1		30569000	29734000	25350000	4731800	5602800	0	4677800	2717600	4151600
DMKJLJHC_00101	89	96	K	KDYIDTGK	V	938.471	1		0.011078	132.76	By MS/MS	By MS/MS	By MS/MS	By MS/MS	By MS/MS	By MS/MS	By MS/MS	By MS/MS	By MS/MS	By MS/MS		By MS/MS		By MS/MS		1	1	1	1	1	1	1	1	1	1		1		1		7069800	8893000	7004900	1327100	1826900	1724600	1386500	1076500	1169300
DMKJLJHC_00101	89	98	K	KDYIDTGKVK	F	1165.63	2		0.0022955	98.04	By MS/MS	By matching	By MS/MS	By MS/MS	By MS/MS				By matching	By matching		By MS/MS		By MS/MS		1	1	1	1	1				1	1		1		1		3388400	2142100	1905000	779310	286880	0	0	0	264610
DMKJLJHC_00101	186	204	K	NASADKIDATPTFLIDGEK	H	2005	1		1.842e-35	161.21	By MS/MS	By MS/MS	By MS/MS	By MS/MS		By MS/MS	By MS/MS	By MS/MS	By matching	By MS/MS		By MS/MS		By MS/MS		2	2	2	1		2	1	2	1	2		1		1		45160000	55271000	44633000	3063000	0	8921500	5451000	3493500	1497000
DMKJLJHC_00101	175	185	K	RAEQLVATYQK	N	1305.7	1		0.0007552	115.23	By MS/MS	By MS/MS	By MS/MS	By MS/MS	By MS/MS	By MS/MS	By MS/MS	By MS/MS	By MS/MS	By MS/MS		By MS/MS		By MS/MS		1	1	1	1	1	1	1	1	1	1		1		1		36994000	24298000	20732000	2409400	3566700	3104400	3416200	1652000	3083100
DMKJLJHC_00101	125	135	K	YYAISNMLFDK	Q	1363.65	0	97	0.0019133	73.499	By MS/MS	By MS/MS	By MS/MS	By matching	By matching	By matching	By matching	By MS/MS	By matching	By MS/MS		By MS/MS		By MS/MS		2	2	4	1	1	1	3	2	1	3		1		1		41727000	38864000	53194000	3552300	1424500	4750300	5645500	3824300	4306300
DMKJLJHC_00103	315	336	R	APFEPAALGSAVLHGPHLGPAR	A	2164.15	0		0.00020785	60.938	By MS/MS	By matching							By matching	By matching						1	1							1	1						20438000	6200700	0	0	0	0	0	0	1008500
DMKJLJHC_00103	240	257	R	LLLVLVPDDSSEGADLAR	E	1882	0		0.0077809	63.091	By MS/MS	By matching			By MS/MS			By MS/MS								2	1			1			2								21385000	5530500	0	0	0	0	0	0	0
DMKJLJHC_00103	353	369	R	SASDLPDALADLIAPDR	A	1738.87	0		1.7459e-05	95.264		By MS/MS		By MS/MS	By matching	By MS/MS	By matching	By matching	By MS/MS	By MS/MS		By MS/MS		By MS/MS			1		1	1	1	1	1	1	1		1		1		0	26382000	0	2784400	3409600	4606700	4262000	1389000	2003400
DMKJLJHC_00104	31	48	K	IDIVGMYPNYATAYAAWK	G	2045.99	0		0.00014756	68.277	By matching	By MS/MS	By MS/MS													1	1	1													59248000	34286000	36048000	0	0	0	0	0	0
DMKJLJHC_00104	9	22	R	LHLVFGGELVDPTR	S	1551.84	0		1.0974e-07	94.692	By MS/MS	By MS/MS	By MS/MS			By matching			By matching	By matching						4	2	3			1			1	1						49370000	18029000	19764000	0	0	719380	0	0	762160
DMKJLJHC_00104	70	85	R	LRDEELEVSPTEELGN	-	1828.87	1		1.0861e-05	110.38	By MS/MS	By MS/MS	By MS/MS	By matching	By MS/MS	By MS/MS	By MS/MS	By MS/MS	By matching	By MS/MS	By matching	By matching		By MS/MS	By matching	2	1	2	1	2	2	2	1	2	1	2	1		1	2	74731000	40838000	45667000	4221800	9259600	8547100	7229700	2310500	5787300
DMKJLJHC_00105	53	63	R	AQGLLEGHTGR	R	1137.59	0		1.7588e-05	145.9	By MS/MS	By MS/MS	By MS/MS	By matching	By MS/MS	By matching	By MS/MS	By matching	By MS/MS	By MS/MS		By MS/MS		By matching		1	1	1	1	1	1	1	1	1	1		1		1		9651900	8538400	4862600	1532100	2041500	2393500	2138100	920290	1725200
DMKJLJHC_00105	53	64	R	AQGLLEGHTGRR	G	1293.69	1		2.9863e-05	96.665	By MS/MS	By MS/MS	By MS/MS		By MS/MS	By MS/MS	By matching	By matching	By matching	By matching		By MS/MS		By MS/MS		1	1	1		1	1	1	1	1	1		1		1		12985000	0	5996500	0	3038800	2047000	2490700	946340	2593100
DMKJLJHC_00105	116	132	K	ESDLQANPASGFIQIER	V	1873.92	0		0.00021354	68.034				By MS/MS	By matching	By matching				By matching									1	1	1				1						0	0	0	3289000	4358900	11063000	0	0	0
DMKJLJHC_00105	135	143	R	FVLTPVIAR	A	1014.62	0		0.00060737	157.58		By matching	By MS/MS	By MS/MS	By MS/MS	By MS/MS	By MS/MS	By MS/MS	By MS/MS	By MS/MS		By MS/MS		By MS/MS			1	1	1	1	1	2	1	1	1		1		1		0	2357800	0	2601400	2712300	2786000	3164800	1492700	5075700
DMKJLJHC_00105	265	273	R	HLIESGLAR	-	994.556	0		0.0007019	122.18	By MS/MS	By MS/MS	By MS/MS	By MS/MS	By MS/MS	By MS/MS	By matching	By matching	By matching	By MS/MS	By MS/MS	By MS/MS		By MS/MS		1	1	1	1	1	1	1	1	1	1	1	1		1		15656000	13779000	19489000	2939900	3242700	4150600	3738200	1407500	2546100
DMKJLJHC_00105	192	222	R	LGAPPVDAFIGAAGGALEHVHLQDVDGYGDR	H	3116.53	0		0.00014266	83.465	By MS/MS	By matching	By matching	By matching	By MS/MS	By MS/MS	By matching		By MS/MS	By matching				By MS/MS		1	1	1	1	1	1	1		1	1				1		49939000	42303000	21419000	5638700	6533800	10533000	10567000	0	11345000
DMKJLJHC_00105	249	257	R	LILEVNDER	G	1099.59	0		0.0064192	66.351	By MS/MS	By matching	By matching	By MS/MS	By matching	By matching	By matching		By matching			By MS/MS				1	1	1	1	1	1	1		1			1				8070200	8283200	2460800	1646200	2586400	1814500	3221700	0	2604300
DMKJLJHC_00105	178	190	R	VSLDTGHAQFMHR	R	1497.71	0	98	7.6703e-05	91.961	By matching			By MS/MS	By MS/MS	By MS/MS	By MS/MS	By MS/MS	By MS/MS	By MS/MS		By MS/MS		By MS/MS		1			1	1	1	1	1	1	1		1		1		3037400	0	0	1472100	2025600	1527600	2555200	1166600	1949400
DMKJLJHC_00106	32	42	R	AGLEAAPAPAK	K	994.545	0		0.00075538	83.783	By MS/MS	By MS/MS	By MS/MS		By MS/MS		By MS/MS	By MS/MS	By MS/MS	By MS/MS						1	1	1		1		1	1	1	1						6957600	6957900	3301700	0	868260	0	1274700	481830	1184600
DMKJLJHC_00106	32	43	R	AGLEAAPAPAKK	G	1122.64	1		8.4397e-05	126.31	By MS/MS	By MS/MS	By MS/MS	By MS/MS	By MS/MS	By MS/MS	By MS/MS	By MS/MS	By MS/MS	By MS/MS		By MS/MS		By MS/MS		1	1	1	1	1	1	1	1	1	1		1		1		12706000	10204000	7259300	966360	1360500	1472900	2580700	961300	2168900
DMKJLJHC_00106	283	301	R	ALLIDDIPLLSATNFNEAK	R	2057.1	0		1.5905e-18	131.53	By matching	By matching	By matching	By MS/MS	By MS/MS	By MS/MS	By MS/MS	By MS/MS	By MS/MS	By MS/MS		By MS/MS		By MS/MS		1	1	1	1	1	1	1	1	1	1		1		1		54358000	29120000	21340000	4950100	8181400	6217000	11432000	3568600	8930600
DMKJLJHC_00106	106	124	R	ANTLDAMRPVAEAVAGSLR	L	1941.01	1		0.00064203	59.585	By matching	By MS/MS	By MS/MS		By matching											1	1	1		1											8477500	10125000	7134200	0	699150	0	0	0	0
DMKJLJHC_00106	192	203	R	ELASPTDYRQDR	L	1449.68	1		1.2736e-07	122.94	By MS/MS	By MS/MS	By matching		By matching		By MS/MS									1	1	1		1		1									6484800	0	4014200	0	764640	0	1064600	0	0
DMKJLJHC_00106	22	31	R	EVLPILEEIR	A	1209.7	0		0.00021517	134.77	By MS/MS	By MS/MS	By MS/MS	By MS/MS	By MS/MS	By matching	By MS/MS	By matching	By MS/MS	By MS/MS		By MS/MS		By MS/MS		1	1	2	1	1	1	1	1	1	1		1		2		12325000	12164000	10872000	1505900	2099200	2552400	3412200	1118200	2599100
DMKJLJHC_00106	303	314	R	FVTLIDALYEGK	V	1367.73	0		1.9669e-05	107.24	By MS/MS			By matching	By MS/MS	By MS/MS	By MS/MS		By MS/MS	By MS/MS		By MS/MS		By MS/MS		1			1	2	1	2		1	1		2		1		8346800	0	0	882190	1547800	1515100	1889000	0	1286300
DMKJLJHC_00106	58	67	K	GLYFWGGVGR	G	1110.56	0		0.032672	63.48	By MS/MS	By MS/MS	By MS/MS						By MS/MS					By MS/MS		1	1	1						1					1		0	0	0	0	0	0	0	0	0
DMKJLJHC_00106	244	258	K	GRPVELPQFHAGVGR	A	1618.87	1		2.6354e-05	114.21	By MS/MS	By MS/MS	By MS/MS	By MS/MS	By matching	By MS/MS	By MS/MS	By MS/MS	By MS/MS	By MS/MS		By MS/MS		By MS/MS		3	4	4	2	1	1	2	2	3	1		3		2		21731000	30511000	23362000	1888400	2809600	2584500	3972000	478930	3405900
DMKJLJHC_00106	153	169	R	GVTIVTTSNRPPEDLYK	N	1888.99	1		0.01409	60.364	By MS/MS		By matching													1		1													5209400	0	2849300	0	0	0	0	0	0
DMKJLJHC_00106	145	152	R	LFEALFER	G	1023.54	0		2.2617e-05	120.46	By MS/MS	By MS/MS	By MS/MS	By MS/MS	By MS/MS	By MS/MS	By MS/MS	By MS/MS	By MS/MS	By MS/MS		By MS/MS		By MS/MS		2	4	3	2	1	1	1	1	2	2		1		1		0	13030000	12474000	1400700	1479600	1157000	1701700	0	3383000
DMKJLJHC_00106	204	216	R	LSDHEVYFHPANR	E	1583.75	0		2.4594e-09	161.51			By MS/MS	By MS/MS		By matching	By MS/MS	By MS/MS	By MS/MS	By MS/MS		By MS/MS		By MS/MS				1	2		1	2	2	2	2		2		2		0	0	10848000	2677800	0	1275000	5445800	1689400	3688700
DMKJLJHC_00106	175	185	R	QLFVPFIELIR	E	1373.81	0		9.1145e-05	126.31	By MS/MS	By MS/MS	By MS/MS	By MS/MS	By MS/MS	By MS/MS	By matching	By MS/MS	By MS/MS	By MS/MS		By MS/MS		By MS/MS		1	1	1	1	1	1	1	1	1	1		1		1		21214000	16139000	12662000	2048500	3248700	3672600	5887200	1158200	4649500
DMKJLJHC_00106	9	21	R	VAQGALTPDAAQR	E	1296.68	0		4.2905e-08	129.89	By MS/MS	By MS/MS	By MS/MS	By MS/MS	By MS/MS	By MS/MS	By MS/MS	By MS/MS	By MS/MS	By MS/MS		By MS/MS		By MS/MS		1	1	1	1	1	1	1	1	1	1		1		1		18381000	14218000	8554600	1633800	2431400	2142600	4171500	1689900	3362100
DMKJLJHC_00106	87	104	R	VHFHAFMQEIQGELETAR	R	2142.03	0		0.099855	30.828				By matching	By matching	By matching	By matching			By MS/MS		By matching		By matching					1	1	1	1			1		1		1		0	0	0	1073500	692230	890390	942250	0	0
DMKJLJHC_00108	259	276	R	ALHAAASDPGGPGAGIAR	M	1587.81	0		0.00069757	76.326			By MS/MS			By matching	By MS/MS	By matching	By MS/MS	By MS/MS		By MS/MS		By MS/MS				1			1	1	1	1	1		2		1		0	0	3042600	0	0	526840	684650	370730	1039400
DMKJLJHC_00108	75	83	K	EVGFFPGLR	V	1020.54	0		0.0046005	87.754			By MS/MS															1													0	0	0	0	0	0	0	0	0
DMKJLJHC_00109	32	59	K	GGAATLLNGVLPDAPDTPDAFALVQQLK	A	2791.48	0		0.00040078	47.175	By matching	By matching	By MS/MS	By matching	By matching	By MS/MS	By MS/MS	By matching						By matching		1	1	1	1	1	1	1	1						1		26842000	19387000	28988000	4818500	5285700	6612400	6325600	2549200	0
DMKJLJHC_00109	147	155	R	ILADQIITR	L	1041.62	0		0.0023683	82.452	By MS/MS	By MS/MS	By MS/MS	By MS/MS	By MS/MS	By MS/MS	By MS/MS	By MS/MS	By MS/MS	By MS/MS		By MS/MS		By MS/MS		3	2	1	1	1	1	1	1	1	1		2		1		26659000	19554000	16535000	1962800	3376600	3824200	2896400	2354100	2427700
DMKJLJHC_00109	76	93	K	ISTSVLGQGVQPDNSTTR	Y	1858.94	0		1.3171e-10	115.8	By MS/MS	By MS/MS	By MS/MS		By MS/MS	By MS/MS	By MS/MS	By MS/MS	By MS/MS	By MS/MS		By MS/MS		By MS/MS		2	1	1		1	2	1	2	1	1		1		3		28200000	0	11944000	0	2782000	9793700	3830400	976850	2504200
DMKJLJHC_00110	66	92	K	AAQGYAVLHPMGWDAFGMPAENAAMER	G	2890.3	0		0.0067447	45.269	By matching	By MS/MS	By matching													1	1	1													16249000	19811000	12782000	0	0	0	0	0	0
DMKJLJHC_00110	289	302	R	AGGTTEEAIETAEK	L	1405.66	0		5.0292e-45	182.92	By MS/MS	By MS/MS	By MS/MS	By MS/MS	By MS/MS	By MS/MS	By MS/MS	By MS/MS	By MS/MS	By MS/MS		By MS/MS		By MS/MS		1	1	1	1	1	1	1	1	1	1		1		1		74693000	56738000	45140000	5790400	7304800	7444500	0	0	4210600
DMKJLJHC_00110	145	151	K	AGLVYRK	N	805.481	1		0.01676	114.6	By MS/MS	By matching	By MS/MS		By MS/MS							By MS/MS		By MS/MS		1	1	1		1							1		1		24451000	15893000	11666000	0	1416900	0	0	0	0
DMKJLJHC_00110	706	712	K	AIDEVTR	S	802.418	0		0.00081541	134.66	By MS/MS	By MS/MS	By MS/MS													1	1	1													26200000	19403000	10742000	0	0	0	0	0	0
DMKJLJHC_00110	611	623	K	ATGEAIETIPSAK	M	1286.67	0		1.8527e-06	102.05	By matching			By MS/MS	By matching		By matching	By MS/MS	By MS/MS	By MS/MS		By MS/MS		By MS/MS		1			1	1		1	1	1	1		1		1		47004000	0	0	2817500	1739200	0	2162600	1349500	2154900
DMKJLJHC_00110	722	735	K	AVATLYGLSNTLSK	S	1436.79	0		4.9395e-05	99.215	By MS/MS	By MS/MS	By MS/MS	By MS/MS	By MS/MS	By MS/MS	By MS/MS		By MS/MS	By matching		By MS/MS		By MS/MS		1	2	2	1	1	1	1		1	1		1		2		53954000	104610000	67828000	3147700	3667700	4208100	3799600	0	5885600
DMKJLJHC_00110	596	610	R	AVYHLPEDVEDGKLK	A	1711.88	1		0.00050609	67.93	By MS/MS	By MS/MS	By matching	By matching	By MS/MS	By MS/MS	By matching	By MS/MS	By MS/MS	By MS/MS		By MS/MS		By MS/MS		4	3	2	3	4	4	2	2	3	4		3		2		48853000	10843000	17280000	4140600	5102100	7043600	5561400	2004100	3839400
DMKJLJHC_00110	237	271	K	DAPDGFEALEVYTTRPDTLLGASFAAISPDHPLAK	H	3684.83	1		8.8521e-08	63.913	By MS/MS	By MS/MS	By MS/MS	By MS/MS	By MS/MS	By MS/MS	By MS/MS	By matching	By MS/MS	By MS/MS		By matching		By MS/MS		2	2	2	1	1	2	2	1	2	2		2		2		266500000	246220000	178080000	7918800	14128000	18588000	22002000	1887900	17173000
DMKJLJHC_00110	348	354	R	DFEFATK	Y	856.397	0		0.021034	66.799	By MS/MS	By MS/MS	By MS/MS	By matching		By matching	By matching	By matching	By matching	By matching		By matching		By MS/MS		1	1	1	1		1	1	1	1	1		1		1		16522000	20697000	5926000	2011900	0	2102300	2125900	969030	1913100
DMKJLJHC_00110	812	829	K	DMGKEEVEKLVLEDEHVR	K	2154.06	2		0.00017269	56.746	By matching	By MS/MS	By matching													1	1	1													14664000	14339000	3962300	0	0	0	0	0	0
DMKJLJHC_00110	659	672	R	DVEWTAAGAEATSK	F	1434.66	0		0.024384	46.796								By MS/MS				By matching		By matching									1				1		1		0	0	0	0	0	0	0	539750	0
DMKJLJHC_00110	186	193	R	ELTQWFFK	I	1097.55	0		0.0026967	100.07	By MS/MS	By MS/MS	By MS/MS	By matching	By MS/MS	By matching	By MS/MS	By matching	By matching	By MS/MS		By MS/MS		By MS/MS		1	2	1	1	1	1	2	1	1	2		2		2		32547000	32086000	20783000	2653800	0	2365900	3810100	970910	2227200
DMKJLJHC_00110	453	479	K	ENLPIALPYDEDGTPIDFSVPGNPLDR	H	2953.43	0		3.9026e-10	88.573		By matching	By MS/MS	By MS/MS		By MS/MS				By MS/MS							1	1	1		1				1						0	18463000	37802000	2570100	0	2782500	0	0	0
DMKJLJHC_00110	453	484	K	ENLPIALPYDEDGTPIDFSVPGNPLDRHPSWR	D	3616.76	1		4.5141e-14	85.849	By MS/MS	By MS/MS	By MS/MS	By MS/MS		By MS/MS	By matching		By MS/MS	By MS/MS		By MS/MS		By MS/MS		2	2	2	1		1	1		1	1		1		2		289370000	185300000	150470000	4064400	0	9054400	10631000	0	9824300
DMKJLJHC_00110	109	122	K	EQMRPLGFSLDWTR	E	1734.85	1		0.00017957	80.746	By MS/MS	By MS/MS	By MS/MS													2	1	1													17433000	13234000	11500000	0	0	0	0	0	0
DMKJLJHC_00110	498	514	R	ETDTMDTFVDSSWYFTR	F	2099.88	0	99	0.00050191	83.314	By matching	By matching		By MS/MS	By MS/MS	By matching			By matching	By matching				By MS/MS		1	1		1	1	1			1	1				2		7550300	9396300	0	2246100	0	2600000	0	0	1273200
DMKJLJHC_00110	648	658	R	FFVMSDSPPER	D	1310.6	0	100	0.00081814	82.645	By MS/MS	By MS/MS	By matching		By MS/MS					By MS/MS						1	1	1		1					1						7258300	0	5004600	0	0	0	0	0	0
DMKJLJHC_00110	648	672	R	FFVMSDSPPERDVEWTAAGAEATSK	F	2727.25	1	100	1.0359e-10	92.792	By MS/MS	By MS/MS	By MS/MS				By matching	By matching		By matching		By matching				2	2	4				1	1		1		1				51602000	58627000	58347000	0	0	0	1516100	1306400	0
DMKJLJHC_00110	228	236	R	GLQFAFSTK	D	997.523	0		4.6191e-06	155	By MS/MS	By MS/MS	By MS/MS	By MS/MS	By MS/MS	By MS/MS	By MS/MS	By MS/MS	By MS/MS	By MS/MS		By MS/MS		By MS/MS		1	1	1	1	1	2	1	1	3	1		2		2		25767000	26144000	16374000	1806300	2054300	0	2308600	774410	4410600
DMKJLJHC_00110	276	286	R	HDPAIAEFVAK	C	1196.62	0		1.3727e-05	148.91	By MS/MS	By MS/MS	By MS/MS	By matching	By matching	By matching	By matching			By matching		By matching		By matching		1	1	1	1	1	1	1			1		1		1		50249000	62432000	34740000	3398000	3580300	3935600	5161100	0	0
DMKJLJHC_00110	272	286	K	HLERHDPAIAEFVAK	C	1731.91	1		0.0096142	108.97	By MS/MS	By MS/MS														1	1														0	0	0	0	0	0	0	0	0
DMKJLJHC_00110	680	701	R	IADEIAASEASADPAQDTALLK	A	2199.09	0		1.9051e-33	155.06	By MS/MS	By MS/MS	By MS/MS	By MS/MS	By MS/MS	By MS/MS	By MS/MS	By MS/MS	By MS/MS	By MS/MS		By MS/MS		By MS/MS		1	2	3	2	1	1	2	2	1	1		1		1		64796000	63839000	61042000	5260800	5571100	5945800	8374400	2286400	5104800
DMKJLJHC_00110	47	53	R	IHMGHVR	N	848.444	0		0.0035078	105.42	By MS/MS	By MS/MS	By MS/MS													1	1	1													33121000	25195000	18505000	0	0	0	0	0	0
DMKJLJHC_00110	194	214	K	ISDYSEELLSALDGLKDWPEK	V	2407.18	1		9.588e-09	133.95	By matching	By MS/MS	By MS/MS	By MS/MS		By matching			By MS/MS	By MS/MS		By MS/MS				1	1	1	1		1			1	1		1				68626000	77834000	67300000	5254300	0	4945600	0	0	4770000
DMKJLJHC_00110	194	216	K	ISDYSEELLSALDGLKDWPEKVR	L	2662.35	2		5.1158e-35	150.69	By MS/MS	By MS/MS	By MS/MS				By matching			By matching				By matching		1	2	1				1			1				1		93615000	119630000	44319000	0	0	0	3004900	0	0
DMKJLJHC_00110	303	312	K	LGMDTGITVR	H	1061.55	0	101	0.00017269	113.18	By MS/MS	By MS/MS	By MS/MS	By MS/MS	By MS/MS	By MS/MS	By MS/MS	By MS/MS	By MS/MS	By MS/MS				By MS/MS		1	1	1	1	1	1	1	1	1	1				1		20271000	16230000	11174000	3839000	4294800	3023600	3191500	1455900	4015500
DMKJLJHC_00110	217	225	R	LMQANWIGK	S	1059.55	0	102	0.014514	54.205	By MS/MS	By matching	By matching			By matching										1	1	1			1										12706000	11937000	8351900	0	0	2293700	0	0	0
DMKJLJHC_00110	821	829	K	LVLEDEHVR	K	1108.59	0		0.00075802	107.9	By MS/MS	By MS/MS	By MS/MS		By MS/MS	By matching	By MS/MS	By MS/MS	By MS/MS	By MS/MS		By MS/MS		By matching		1	1	1		1	1	1	1	1	1		1		1		10864000	9578100	9354500	0	1442600	1303300	1043400	468140	1117200
DMKJLJHC_00110	821	830	K	LVLEDEHVRK	A	1236.68	1		3.631e-06	131.62	By MS/MS	By MS/MS	By MS/MS		By MS/MS	By MS/MS										3	1	3		1	1										0	0	0	0	0	0	0	0	0
DMKJLJHC_00110	630	647	K	NVVDPMNIIAQFGADTAR	F	1930.96	0	103	2.4778e-41	161.86	By MS/MS	By MS/MS	By MS/MS	By MS/MS	By matching	By matching		By matching	By matching	By MS/MS		By MS/MS		By MS/MS		2	2	3	1	1	1		1	1	1		4		2		176190000	176150000	138040000	2826200	2180200	2637500	0	1916100	3113100
DMKJLJHC_00110	54	63	R	NYTMGDVVAR	Y	1124.53	0	104	0.0029323	68.657	By MS/MS	By MS/MS	By MS/MS	By MS/MS	By matching	By MS/MS	By matching	By matching	By matching	By matching		By MS/MS		By MS/MS		2	2	1	1	1	1	1	1	1	1		1		1		35721000	14527000	6132100	2408300	1974600	1763000	2484000	976750	2149100
DMKJLJHC_00110	713	721	R	SIEGFAFNK	A	1011.5	0		0.0055595	68.383	By MS/MS				By matching											1				1											36144000	0	0	0	602180	0	0	0	0
DMKJLJHC_00110	2	12	M	SRYEPSQSEAK	W	1280.6	1		0.00036296	111.27	By MS/MS	By MS/MS	By matching						By matching			By matching				1	1	1						1			1				29230000	21365000	17103000	0	0	0	0	0	2721600
DMKJLJHC_00110	562	590	K	TGHLPADAIEPFDALFTQGMVTHEIYQTR	D	3257.58	0	105	5.0884e-13	81.151	By MS/MS	By MS/MS	By matching	By MS/MS		By MS/MS		By matching		By matching		By matching				2	3	2	1		1		1		1		1				83919000	204940000	57429000	3296600	0	0	0	1330600	0
DMKJLJHC_00110	13	33	K	WQTAWNEAELFAARPDPARPK	Y	2453.22	2		0.011393	62.203	By MS/MS	By matching	By MS/MS													1	2	1													23906000	19292000	10091000	0	0	0	0	0	0
DMKJLJHC_00110	355	379	K	YGLPITPVFEPVEGDYPAAEFVPLK	S	2747.41	0		3.0239e-11	73.802	By MS/MS	By MS/MS	By MS/MS	By MS/MS	By matching	By MS/MS	By MS/MS	By MS/MS	By MS/MS	By MS/MS		By MS/MS		By MS/MS		2	2	2	2	1	2	2	2	2	2		2		2		113110000	153170000	109010000	14105000	9802300	18547000	14618000	6430100	16242000
DMKJLJHC_00110	355	384	K	YGLPITPVFEPVEGDYPAAEFVPLKSEPVR	Y	3315.71	1		2.5395e-20	105.35	By MS/MS	By MS/MS	By MS/MS	By MS/MS	By MS/MS	By MS/MS	By MS/MS	By MS/MS	By MS/MS			By MS/MS		By MS/MS		1	1	1	1	1	1	1	1	1			1		1		361690000	202800000	210120000	40217000	41197000	37941000	38851000	13858000	24857000
DMKJLJHC_00110	34	46	K	YYVLEMFPYPSGR	I	1620.76	0	106	1.5949e-05	104.79	By MS/MS	By MS/MS	By MS/MS	By MS/MS	By MS/MS			By MS/MS	By matching	By MS/MS		By MS/MS		By MS/MS		5	7	3	1	2			1	1	2		3		1		58798000	58397000	29806000	3627600	7013400	0	0	1732900	3136300
DMKJLJHC_00110;DMKJLJHC_05750	839	846	K	KLIVVPGR	I	880.586	1		0.01248	124.59	By MS/MS	By MS/MS	By MS/MS	By MS/MS	By MS/MS	By MS/MS	By MS/MS	By MS/MS	By MS/MS	By MS/MS		By MS/MS		By MS/MS		1	1	1	1	1	1	1	1	1	1		1		1		67389000	61867000	41092000	3961000	4758400	4104600	4229700	1416800	3496300
DMKJLJHC_00110;DMKJLJHC_05750	840	846	K	LIVVPGR	I	752.491	0		0.020848	66.994			By MS/MS															1													0	0	1945000	0	0	0	0	0	0
DMKJLJHC_00111	132	144	K	ATVYITDPSLDAR	S	1420.72	0		3.4872e-33	212.28	By MS/MS	By MS/MS	By MS/MS	By MS/MS	By MS/MS	By MS/MS	By MS/MS	By MS/MS	By MS/MS	By MS/MS	By MS/MS	By MS/MS	By matching	By MS/MS	By MS/MS	1	2	2	1	1	2	2	1	2	1	1	1	1	1	1	101080000	125770000	93446000	14450000	19297000	19238000	19401000	9420500	17182000
DMKJLJHC_00111	164	172	R	AVEDAILTR	A	986.54	0		0.00070177	122.19	By MS/MS	By MS/MS	By matching						By MS/MS		By MS/MS			By matching	By MS/MS	1	1	1						1		1			1	1	74541000	92754000	51445000	0	0	0	0	0	15809000
DMKJLJHC_00111	42	65	K	EANSLSHLGGGDGDNQAIIDGPVR	A	2391.14	0		7.6446e-06	71.651	By MS/MS	By MS/MS	By MS/MS	By MS/MS	By MS/MS	By MS/MS	By MS/MS	By MS/MS	By MS/MS	By MS/MS	By matching	By MS/MS		By MS/MS		5	4	6	3	2	2	3	3	5	2	1	2		3		109520000	88579000	154560000	11604000	10470000	13498000	21343000	5648300	12693000
DMKJLJHC_00111	154	163	R	GGPVSADTQR	A	986.478	0		0.0023989	76.064					By MS/MS	By MS/MS	By matching	By matching	By matching	By MS/MS		By MS/MS		By MS/MS						1	1	1	1	1	1		1		1		0	0	0	0	3745600	2820200	3552800	2018900	1977900
DMKJLJHC_00111	81	91	K	NDPNITIEVNK	Y	1255.64	0		0.0010771	79.07	By MS/MS	By MS/MS	By MS/MS	By matching		By matching	By matching			By matching				By matching		1	1	2	2		1	2			1				1		6765800	0	10156000	1385300	0	1588300	4089100	0	0
DMKJLJHC_00111	40	65	K	QKEANSLSHLGGGDGDNQAIIDGPVR	A	2647.3	1		4.0838e-07	76.959	By MS/MS	By MS/MS	By MS/MS	By MS/MS	By MS/MS	By MS/MS	By MS/MS	By MS/MS	By MS/MS	By MS/MS		By MS/MS		By MS/MS		4	3	4	2	2	3	3	2	1	4		1		4		55931000	39359000	23174000	3267600	5824700	2725600	5275500	2099800	2310400
DMKJLJHC_00111	70	80	K	QSSVWDLFGNK	N	1279.62	0		0.0010241	91.658		By MS/MS															1														0	0	0	0	0	0	0	0	0
DMKJLJHC_00111	70	91	K	QSSVWDLFGNKNDPNITIEVNK	Y	2517.25	1		7.2777e-05	79.461	By MS/MS	By MS/MS	By MS/MS	By MS/MS			By matching		By matching	By matching		By MS/MS		By matching		1	2	2	2			1		1	1		1		1		25536000	52566000	36604000	3077300	0	0	2437500	0	1692800
DMKJLJHC_00111	26	39	R	TSGGGSFFGGGTAK	Q	1229.57	0		2.9796e-12	145.23	By MS/MS	By MS/MS	By MS/MS	By matching	By MS/MS	By matching	By MS/MS	By MS/MS	By matching	By MS/MS	By MS/MS	By MS/MS		By MS/MS	By matching	1	2	1	1	1	1	1	1	1	1	1	1		1	1	58118000	56106000	39117000	7618600	10814000	7289500	12218000	4902600	11081000
DMKJLJHC_00112	67	90	R	ADQANTANATGSSGAVYVSGAFGK	V	2243.05	0		1.3892e-136	255.23	By MS/MS	By MS/MS	By MS/MS	By MS/MS	By MS/MS	By MS/MS	By MS/MS	By MS/MS	By MS/MS	By MS/MS	By MS/MS	By MS/MS	By MS/MS	By MS/MS	By MS/MS	62	67	70	8	10	13	15	4	9	16	7	15	3	12	6	7929000000	10479000000	15501000000	794920000	1477800000	1145900000	1105100000	438000000	1041100000
DMKJLJHC_00112	49	66	K	FTLSGQTDGGLEFGASLR	A	1854.91	0		1.307e-91	320.48	By MS/MS	By MS/MS	By MS/MS	By MS/MS	By MS/MS	By MS/MS	By MS/MS	By MS/MS	By MS/MS	By MS/MS	By MS/MS	By MS/MS	By MS/MS	By MS/MS	By MS/MS	44	62	59	30	26	36	30	21	20	26	32	31	29	37	40	3469600000	5227800000	3379400000	374310000	396210000	372750000	463010000	120680000	277960000
DMKJLJHC_00112	49	90	K	FTLSGQTDGGLEFGASLRADQANTANATGSSGAVYVSGAFGK	V	4079.95	1		0.065958	17.98		By MS/MS	By MS/MS														1	2													0	4283500	4571400	0	0	0	0	0	0
DMKJLJHC_00112	30	44	R	MGVMYNGTDWNFSSR	I	1763.74	0	107;108	6.3364e-78	255.52	By MS/MS	By MS/MS	By MS/MS	By MS/MS	By MS/MS	By MS/MS	By MS/MS	By MS/MS	By MS/MS	By MS/MS	By MS/MS	By MS/MS	By matching	By MS/MS	By MS/MS	11	16	16	7	8	9	9	9	7	12	8	1	1	7	4	3767000000	5968100000	3430900000	259700000	368740000	323240000	255910000	106510000	259330000
DMKJLJHC_00112	47	66	R	VKFTLSGQTDGGLEFGASLR	A	2082.07	1		1.1885e-59	197.05	By MS/MS	By MS/MS	By MS/MS	By MS/MS	By MS/MS	By MS/MS	By MS/MS	By MS/MS	By MS/MS	By MS/MS	By MS/MS	By MS/MS	By MS/MS	By MS/MS	By MS/MS	67	58	60	27	25	26	22	27	18	32	42	34	41	33	39	1302000000	1349500000	710800000	72308000	72756000	69191000	51846000	35531000	33572000
DMKJLJHC_00112	47	90	R	VKFTLSGQTDGGLEFGASLRADQANTANATGSSGAVYVSGAFGK	V	4307.11	2		0.024231	23.872	By MS/MS		By MS/MS													2		1													4165800	0	3722900	0	0	0	0	0	0
DMKJLJHC_00112	91	129	K	VSMGDTVGASEALFGDLPEVGYTDLDGAGLGNIAGVGLR	A	3792.85	0	109	2.0171e-47	127.77	By MS/MS	By MS/MS	By MS/MS	By MS/MS	By MS/MS	By MS/MS	By MS/MS	By MS/MS	By MS/MS	By MS/MS	By MS/MS	By MS/MS	By MS/MS	By MS/MS	By MS/MS	19	14	18	7	7	8	5	6	7	6	3	6	5	8	3	22138000000	17957000000	14708000000	2793300000	2703000000	2770600000	438660000	1117800000	2406200000
DMKJLJHC_00113	132	147	K	AGVLPEDLDGFLTQAR	G	1700.87	0		0.0023891	74.76		By MS/MS	By MS/MS				By matching		By MS/MS	By matching				By matching			3	2				1		1	1				1		0	16746000	7077800	0	0	0	4714200	0	0
DMKJLJHC_00113	16	31	R	LAARPAGAVQLIAVSK	V	1563.95	1		0.0029075	82.543	By MS/MS															1															0	0	0	0	0	0	0	0	0
DMKJLJHC_00113	48	60	R	LFGENYVQEAQGK	W	1481.72	0		6.3531e-05	88.134	By MS/MS		By matching			By matching	By matching									1		1			1	1									6002900	0	5465200	0	0	2053700	3453900	0	0
DMKJLJHC_00113	38	47	R	VEAVLHEGHR	L	1145.59	0		2.9588e-05	169.65	By MS/MS	By MS/MS	By MS/MS	By matching	By matching	By matching	By MS/MS	By matching	By matching	By MS/MS		By matching		By matching		2	2	2	2	2	1	2	2	2	1		2		1		13394000	12331000	10244000	1249300	1693300	1652300	2018300	862860	1434000
DMKJLJHC_00115	129	153	K	SAHLLPAALLVDTPETLPEGLTAIR	V	2597.44	0		4.712e-53	169.05	By MS/MS	By MS/MS	By MS/MS	By MS/MS	By MS/MS			By matching		By MS/MS		By MS/MS		By MS/MS		1	1	1	1	1			1		1		1		1		48014000	54480000	32235000	3070700	4862400	0	0	2131000	0
DMKJLJHC_00115	154	174	R	VAEALEAADIPQSFAPVSAAR	V	2112.09	0		0.00019026	91.441	By matching	By MS/MS	By MS/MS													1	1	2													10612000	8764400	6762900	0	0	0	0	0	0
DMKJLJHC_00115;DMKJLJHC_07018	312	319	R	LLTNNPAK	S	869.497	0		0.0019334	105.2	By MS/MS															1															0	0	0	0	0	0	0	0	0
DMKJLJHC_00116	170	177	R	ATDGVVPR	D	813.434	0		0.0025668	162.07	By MS/MS	By matching	By matching	By matching	By matching	By matching	By matching	By matching	By matching	By matching	By matching	By matching		By matching		1	1	1	1	1	1	1	1	1	1	1	1		1		66205000	40134000	35041000	4798300	5331200	5482600	5949300	2295400	4707500
DMKJLJHC_00116	207	215	K	IEPDPSNAR	L	997.483	0		0.0083417	64.42	By MS/MS	By MS/MS	By MS/MS		By matching	By MS/MS	By matching		By matching	By MS/MS		By MS/MS		By matching		1	1	1		1	1	1		1	1		1		1		7392500	12943000	5504100	0	843790	691470	686510	0	570070
DMKJLJHC_00116	7	17	K	ILLVDDDTDLR	E	1286.67	0		0.0062191	61.56	By matching	By MS/MS	By matching													1	1	1													2558700	9370300	3399800	0	0	0	0	0	0
DMKJLJHC_00116	216	225	R	LLVTESGGYR	L	1093.58	0		0.00021536	122.18	By MS/MS	By MS/MS	By MS/MS	By matching	By matching	By matching	By matching	By matching	By matching	By MS/MS	By MS/MS	By matching		By matching	By matching	1	1	1	1	1	1	1	1	1	1	1	1		1	1	100690000	104460000	55487000	6672200	5791900	7026000	5528600	3171200	5016700
DMKJLJHC_00116	145	153	K	MLVDDKDKK	V	1090.57	2		0.0039176	131.62	By MS/MS	By MS/MS	By MS/MS			By matching										1	1	1			1										59719000	68738000	39702000	0	0	2114700	0	0	0
DMKJLJHC_00116	141	150	K	PAMKMLVDDK	D	1146.58	1	110	0.039592	60.436		By MS/MS	By matching														1	1													0	15141000	10502000	0	0	0	0	0	0
DMKJLJHC_00116	205	215	R	QKIEPDPSNAR	L	1253.64	1		7.3041e-06	160.82	By MS/MS	By MS/MS	By MS/MS		By matching	By matching	By matching	By matching	By matching							1	1	1		1	1	1	1	1							26899000	31254000	19567000	0	2607500	2704200	1941300	1108400	1750300
DMKJLJHC_00116	123	144	R	THEQSEDAVFQLGPYTFKPAMK	M	2523.21	1	110	2.2598e-25	141.93	By MS/MS	By MS/MS	By MS/MS	By MS/MS	By matching	By MS/MS	By MS/MS	By MS/MS	By matching	By MS/MS		By MS/MS		By MS/MS		4	7	6	3	2	2	5	1	1	2		2		3		160020000	181000000	145990000	9124300	12663000	15967000	27101000	4508100	965000
DMKJLJHC_00116;DMKJLJHC_07315	178	202	R	DVLLHEVWGYNAGVTTHTLETHIYR	L	2923.46	0		7.6553e-25	127.9	By MS/MS	By MS/MS	By MS/MS						By matching	By matching		By MS/MS				5	4	4						1	1		1				85619000	88077000	52332000	0	0	0	0	0	2328900
DMKJLJHC_00116;DMKJLJHC_07315	110	116	K	FPVLLAR	L	814.507	0		0.00091716	154.91	By MS/MS	By MS/MS	By MS/MS	By matching		By matching	By matching									1	1	1	1		1	1									18902000	37039000	24324000	2427300	0	3352100	793030	0	0
DMKJLJHC_00116;DMKJLJHC_07315	156	165	R	LTEKETNILK	F	1187.68	1		9.149e-05	139.38	By MS/MS	By MS/MS	By MS/MS	By MS/MS	By MS/MS	By MS/MS	By MS/MS	By MS/MS	By MS/MS	By MS/MS	By matching	By MS/MS		By MS/MS	By matching	2	3	3	2	2	2	2	2	2	2	1	2		2	1	181910000	147150000	122910000	10969000	9981200	13750000	12214000	5550000	9559400
DMKJLJHC_00117	18	30	R	KFDAGVPSSGHAR	E	1327.66	1		2.1827e-06	120.06	By MS/MS	By MS/MS	By MS/MS	By matching	By matching											1	1	1	1	1											5836100	4178700	2544200	263500	485120	0	0	0	0
DMKJLJHC_00118	192	205	K	ARNEAYGAIHQQVR	S	1611.82	1		0.011994	68.069	By MS/MS															1															0	0	0	0	0	0	0	0	0
DMKJLJHC_00118	62	73	R	EALAASEAAAER	L	1187.58	0		0.00073354	78.513		By matching	By matching	By matching		By matching	By matching	By matching	By MS/MS	By matching				By matching			1	1	1		1	1	1	1	1				1		0	7362300	5800700	984960	0	1201900	1113200	950490	1066800
DMKJLJHC_00118	127	137	R	FSSVASGVLQK	N	1121.61	0		0.0042803	79.986	By MS/MS															1															0	0	0	0	0	0	0	0	0
DMKJLJHC_00118	268	279	R	RPDAIVHIPGGK	S	1258.71	1		0.0037855	58.04	By matching	By matching		By MS/MS	By matching	By matching	By matching	By matching	By MS/MS	By MS/MS		By matching		By matching		1	1		1	1	1	1	1	1	1		1		1		7420000	4331200	0	1094100	513200	692870	873730	645480	1403700
DMKJLJHC_00118	206	219	R	SLAEGQSSLGQETR	K	1461.71	0		1.2469e-05	109.39	By matching	By matching	By matching	By MS/MS		By MS/MS	By MS/MS	By MS/MS	By MS/MS	By matching		By MS/MS		By MS/MS		1	1	1	1		1	1	1	1	1		1		1		7262500	8666100	3356300	1252400	0	1042800	1521000	974970	1588800
DMKJLJHC_00118	401	408	K	TAQDLYER	I	994.472	0		0.019475	79.906				By MS/MS		By matching			By MS/MS			By matching		By matching					1		1			1			1		1		0	0	0	653430	0	771670	0	0	562740
DMKJLJHC_00118	287	310	K	TPLEAYLDALEADTPELQNAAITR	H	2614.31	0		2.419e-10	122.96					By MS/MS		By matching		By MS/MS	By matching		By MS/MS		By MS/MS						1		1		1	1		1		1		0	0	0	0	1976400	0	4391100	0	2858600
DMKJLJHC_00118	367	380	K	VLISSPTTLMALVK	A	1471.87	0		0.036183	55.353								By MS/MS															1								0	0	0	0	0	0	0	0	0
DMKJLJHC_00118	53	61	R	YREEAQNLR	E	1177.58	1		4.1529e-08	141.52		By MS/MS	By MS/MS		By matching	By matching		By MS/MS	By MS/MS					By matching			1	1		1	1		1	1					1		0	0	0	0	1617000	1407700	0	0	1519000
DMKJLJHC_00120	353	367	K	AATGAVSDKELADAK	A	1445.74	1		1.7569e-29	184.96	By matching	By matching	By MS/MS	By matching	By MS/MS	By MS/MS	By MS/MS	By MS/MS	By MS/MS	By MS/MS		By matching		By MS/MS		1	1	1	1	1	1	1	1	1	1		1		1		6467900	7223700	4366300	1487200	1968100	1425900	2473000	1682700	2243000
DMKJLJHC_00120	150	172	R	QQVLSIIASDASDPNALAAETFR	K	2416.22	0		0.070135	46.319					By matching		By MS/MS	By matching	By matching											1		1	1	1							0	0	0	0	1038500	0	771020	391250	566370
DMKJLJHC_00120	259	273	R	VDFDSPQSVVIFGQK	G	1664.84	0		0.013282	49.632	By MS/MS	By MS/MS		By matching			By MS/MS	By MS/MS	By MS/MS					By matching		1	1		1			1	1	1					1		0	5996300	0	2272600	0	0	3767600	1873900	2653500
DMKJLJHC_00120	423	441	R	VLDPEELSFVIVGRPIGLN	-	2066.14	1		1.0299e-06	107.97				By MS/MS		By matching	By MS/MS	By MS/MS	By MS/MS	By matching		By MS/MS		By MS/MS					1		1	1	1	1	1		1		1		0	0	0	1962000	0	2090900	4304400	1913700	3478400
DMKJLJHC_00121	373	379	K	AAEIYSR	D	808.408	0		0.010684	84.244								By MS/MS															1								0	0	0	0	0	0	0	0	0
DMKJLJHC_00121	165	181	R	AAQFLNSPYGTPVIGWR	R	1875.96	0		0.00042949	65.563	By matching	By MS/MS	By matching	By MS/MS	By matching		By MS/MS	By MS/MS	By MS/MS							1	1	1	1	1		1	2	1							13145000	9955700	6703200	1340800	2322300	0	2829100	1273000	2743000
DMKJLJHC_00121	423	437	K	ALFNPDTSVTGYVER	A	1667.82	0		2.2182e-05	103.44	By matching	By MS/MS	By MS/MS	By matching	By matching		By MS/MS	By MS/MS	By MS/MS			By matching		By matching		2	1	2	1	1		1	1	1			1		2		28765000	17531000	17133000	1903500	1670100	0	5517000	2750300	4157000
DMKJLJHC_00121	401	422	K	DVEDWPDVLTAVTEQDVMDAAK	A	2446.12	0	111	0.00010931	69.729	By MS/MS	By MS/MS	By MS/MS	By matching	By matching			By MS/MS	By matching	By matching						1	1	2	1	1			1	1	1						11042000	9394700	10583000	2103000	1699800	0	0	1809500	3817600
DMKJLJHC_00121	251	258	R	HLTFKDDR	V	1030.52	1		0.0069717	167.23	By MS/MS	By MS/MS	By MS/MS	By MS/MS	By matching		By MS/MS					By matching		By matching		1	1	1	1	1		1					1		1		8825600	6892500	4476600	1128900	1500800	0	3762000	0	0
DMKJLJHC_00121	110	120	R	IAADRLPLVMK	M	1225.72	1		0.0082869	68.847	By MS/MS	By MS/MS	By MS/MS													1	1	1													5300200	3740100	3024500	0	0	0	0	0	0
DMKJLJHC_00121	128	147	R	NLQITPEDAKTELQVILEER	S	2338.24	1		0.00040118	62.739	By matching	By matching							By MS/MS							1	1							1							6996500	11122000	0	0	0	0	0	0	2304000
DMKJLJHC_00121	267	279	R	SYLAPERNPGDQK	T	1473.72	1		4.2566e-09	139.76	By MS/MS	By matching	By matching	By matching	By matching	By matching	By MS/MS	By MS/MS	By MS/MS	By matching		By matching		By matching		1	1	1	1	1	1	1	1	1	1		1		1		8763500	8213300	4219500	1291600	907290	794740	2026700	953550	1818000
DMKJLJHC_00121	280	302	K	TAAALSVLAEILGGNQASSVLGR	K	2197.21	0		9.6005e-76	204.67	By MS/MS	By MS/MS	By MS/MS		By matching		By MS/MS	By MS/MS	By MS/MS	By matching		By MS/MS		By matching		2	2	2		1		2	1	2	1		2		1		37225000	32049000	20128000	0	2137600	0	14535000	1446400	6486700
DMKJLJHC_00121	151	164	R	TDSNVNAQFSEQQR	A	1622.73	0		9.3842e-19	176.32	By MS/MS	By MS/MS		By MS/MS	By MS/MS		By MS/MS	By MS/MS	By MS/MS	By MS/MS		By MS/MS		By MS/MS		1	1		1	1		1	1	1	2		1		1		10854000	11823000	0	2993600	2178600	0	3727600	1745400	4761700
DMKJLJHC_00121	259	266	R	VAQPYLTR	S	946.524	0		0.0023492	113.5	By MS/MS	By MS/MS	By matching	By MS/MS	By MS/MS	By MS/MS	By MS/MS	By MS/MS	By MS/MS	By MS/MS		By MS/MS		By MS/MS		1	1	1	1	1	1	1	1	1	1		1		1		8928400	6368800	3512200	941500	1480500	738230	3022500	1529200	2123800
DMKJLJHC_00121	225	238	K	YYGPLKPTEGLKPR	A	1617.89	2		1.6302e-05	128.68	By MS/MS	By MS/MS	By MS/MS	By MS/MS	By MS/MS	By MS/MS	By MS/MS	By MS/MS	By MS/MS	By MS/MS		By MS/MS		By MS/MS		2	3	3	2	2	2	3	2	3	2		2		3		19335000	30978000	15581000	2176300	3161200	1634000	6546100	2183000	6916200
DMKJLJHC_00122	165	183	R	AGVATPAAPPSSAAQDAAK	-	1679.85	0		3.462e-09	107.53	By MS/MS	By MS/MS	By MS/MS	By MS/MS	By MS/MS	By MS/MS	By MS/MS	By MS/MS	By MS/MS	By MS/MS	By matching	By MS/MS	By matching	By MS/MS	By matching	2	2	1	1	1	1	2	1	1	1	1	1	1	1	1	51872000	48809000	38495000	9395800	30665000	9158100	10612000	4468200	6576500
DMKJLJHC_00122	147	161	K	AYKPMELNQTAELQR	W	1790.9	1	112	3.2869e-18	154.65	By MS/MS	By matching	By MS/MS	By MS/MS	By MS/MS	By MS/MS	By MS/MS	By MS/MS	By MS/MS	By MS/MS		By MS/MS		By MS/MS		4	2	3	2	3	4	3	2	3	3		2		2		59432000	32869000	42772000	6569700	10346000	9835400	8046000	3440200	7963300
DMKJLJHC_00122	138	146	R	LLQVSVYNK	A	1062.61	0		0.00064018	127.46	By MS/MS	By MS/MS	By MS/MS	By MS/MS	By MS/MS	By MS/MS	By MS/MS	By matching	By MS/MS	By MS/MS		By MS/MS		By MS/MS		2	2	1	2	1	1	1	1	1	1		1		1		34059000	25228000	15098000	3969100	4904200	3950000	3739100	1667100	4093900
DMKJLJHC_00122	150	161	K	PMELNQTAELQR	W	1428.7	0		0.084107	24.232							By matching							By MS/MS								1							1		0	0	0	0	0	0	1800800	0	0
DMKJLJHC_00122	117	127	R	QTLAAEDLAYR	K	1249.63	0		0.082895	38.567					By MS/MS			By matching												1			1								0	0	0	0	658640	0	0	504970	0
DMKJLJHC_00122	164	183	R	RAGVATPAAPPSSAAQDAAK	-	1835.95	1		8.8206e-10	151.11	By MS/MS	By MS/MS	By MS/MS	By MS/MS	By MS/MS	By MS/MS	By MS/MS	By MS/MS	By MS/MS	By MS/MS		By MS/MS		By MS/MS		2	1	2	2	2	2	1	1	2	2		2		1		27460000	7625100	18707000	3465500	4240400	4398000	1356100	519110	3952900
DMKJLJHC_00122	88	108	R	RVTASGTVPGSDQALVAAASR	Y	2013.06	1		1.6324e-55	150.63	By MS/MS	By MS/MS	By MS/MS	By matching	By matching	By matching	By MS/MS	By matching	By matching	By MS/MS		By MS/MS		By MS/MS		2	3	2	1	1	1	1	1	1	1		2		2		29828000	20216000	33969000	1399600	1731700	1742800	1499600	572030	2612100
DMKJLJHC_00122	26	33	R	TPSLMNLR	S	930.496	0		0.0037751	94.662		By matching	By MS/MS	By matching		By MS/MS	By MS/MS		By MS/MS	By MS/MS		By MS/MS					1	2	1		1	2		1	2		2				0	5400200	4179100	2639700	0	2243900	4778600	0	3884500
DMKJLJHC_00122	89	108	R	VTASGTVPGSDQALVAAASR	Y	1856.96	0		4.9017e-05	78.615	By MS/MS	By MS/MS	By MS/MS	By MS/MS	By MS/MS	By MS/MS	By MS/MS	By MS/MS	By MS/MS	By MS/MS	By matching	By MS/MS		By MS/MS		1	1	1	1	2	1	2	2	2	3	2	3		1		19401000	19488000	10773000	2766900	3298200	3206400	6823900	1999700	3841400
DMKJLJHC_00122	109	116	R	YGTQAGIR	Q	864.445	0		0.0019657	118.69	By MS/MS	By MS/MS	By MS/MS	By MS/MS	By MS/MS	By MS/MS	By MS/MS	By MS/MS	By MS/MS	By MS/MS	By matching	By MS/MS		By MS/MS		1	1	1	1	1	1	1	1	1	1	1	1		1		24363000	23204000	18071000	4389800	5372600	5624200	5564600	2252100	4580200
DMKJLJHC_00123	31	44	R	AGAIDVLPPWLNFR	M	1567.85	0		3.6847e-10	140.45	By MS/MS		By MS/MS				By MS/MS									1		1				1									67886000	0	56594000	0	0	0	0	0	0
DMKJLJHC_00123	7	19	R	TAALVLIIDQLSK	Y	1383.83	0		2.4425e-33	215.08	By MS/MS	By MS/MS	By MS/MS	By MS/MS	By MS/MS	By MS/MS	By MS/MS	By MS/MS	By MS/MS	By MS/MS		By MS/MS		By MS/MS		1	1	1	1	1	1	1	1	1	1		1		1		25966000	25294000	14075000	3043400	5925500	6214100	5628600	2138000	5749000
DMKJLJHC_00124	10	17	R	ALISVSDK	T	831.47	0		0.0028661	101.6	By matching	By MS/MS	By MS/MS	By MS/MS	By MS/MS	By MS/MS	By MS/MS	By MS/MS	By matching	By matching				By MS/MS		1	1	1	1	1	1	1	1	1	1				1		38586000	45062000	27546000	3839900	6719700	4082600	4508400	2195900	4724700
DMKJLJHC_00124	10	25	R	ALISVSDKTGLLDFAR	A	1704.94	1		1.3267e-26	174.24	By MS/MS	By MS/MS	By MS/MS	By MS/MS	By MS/MS	By MS/MS	By MS/MS	By MS/MS	By MS/MS	By MS/MS		By MS/MS		By MS/MS		2	2	2	1	1	2	3	1	2	2		1		2		85370000	81754000	37030000	5205500	6094100	4586000	7493900	1723800	7034700
DMKJLJHC_00124	429	442	K	DGATVGVGAGQMSR	V	1304.61	0	113	6.2852e-08	126.66	By MS/MS	By MS/MS	By MS/MS	By MS/MS	By MS/MS	By MS/MS	By MS/MS	By MS/MS	By MS/MS	By MS/MS	By MS/MS	By MS/MS		By MS/MS		3	4	3	3	2	4	2	3	2	4	1	3		2		96426000	110440000	54457000	10670000	9816700	10423000	7716100	4452200	6093400
DMKJLJHC_00124	408	414	K	DMLFAWK	V	909.442	0		5.4811e-05	119.22	By MS/MS	By MS/MS	By MS/MS													3	2	2													3736200	6096400	6447800	0	0	0	0	0	0
DMKJLJHC_00124	384	394	K	DNGEITLDDLK	I	1231.59	0		0.00017343	167.18	By MS/MS	By MS/MS		By MS/MS	By MS/MS	By MS/MS	By MS/MS	By MS/MS	By MS/MS	By MS/MS		By MS/MS		By MS/MS	By matching	1	2		3	1	3	3	3	2	1		1		4	2	8508000	41264000	0	12719000	9193200	3588100	9299500	1793700	6111400
DMKJLJHC_00124	504	514	R	DQEVIDAANER	G	1258.58	0		8.7298e-05	128.35	By MS/MS	By MS/MS	By MS/MS	By MS/MS	By MS/MS	By MS/MS	By MS/MS	By MS/MS	By MS/MS	By MS/MS	By MS/MS	By MS/MS		By MS/MS	By MS/MS	1	2	1	1	1	1	1	1	1	1	1	1		1	1	92548000	117210000	84992000	10077000	12842000	13089000	11865000	4074300	7644800
DMKJLJHC_00124	53	67	R	DVADLTGFPEMMDGR	V	1652.72	0	114;115	5.3668e-30	185.3	By MS/MS	By MS/MS	By MS/MS	By MS/MS	By MS/MS	By MS/MS	By MS/MS	By MS/MS	By MS/MS	By MS/MS	By MS/MS	By MS/MS		By MS/MS	By matching	3	6	5	4	4	5	1	2	3	2	1	2		2	1	176670000	281090000	128320000	19584000	21170000	32777000	12667000	5750300	23488000
DMKJLJHC_00124	249	279	K	ELSYNNINDTDAAFELVAEFGTQKPTVAIIK	H	3410.72	1		1.7425e-10	78.942	By matching	By MS/MS	By MS/MS	By matching	By MS/MS	By matching	By MS/MS	By matching	By MS/MS	By MS/MS		By MS/MS		By MS/MS		1	1	1	1	1	1	1	1	1	1		1		2		420710000	322420000	276170000	12732000	14013000	13401000	17939000	3073400	9572100
DMKJLJHC_00124	515	524	R	GLAMVFTSMR	H	1111.55	0	116;117	0.0021202	86.67	By MS/MS	By MS/MS	By MS/MS	By matching	By matching	By matching	By matching	By matching	By matching	By matching	By MS/MS	By MS/MS		By MS/MS		3	4	4	3	1	3	2	2	2	2	2	2		2		34213000	37308000	24231000	6428300	2088900	4796000	2679700	1553900	3589600
DMKJLJHC_00124	31	42	R	GVELLSTGGTAK	A	1131.61	0		1.8472e-05	147.75	By MS/MS	By MS/MS	By MS/MS	By MS/MS	By MS/MS	By MS/MS	By MS/MS	By MS/MS	By MS/MS	By MS/MS	By MS/MS	By MS/MS		By MS/MS	By MS/MS	1	1	1	1	1	1	1	1	1	1	1	1		1	1	110690000	124400000	83050000	11347000	14546000	13373000	10889000	4770200	9083600
DMKJLJHC_00124	280	298	K	HANPCGVASGDSVIEAYKR	A	2029.96	1		2.1545e-36	206.63	By MS/MS	By MS/MS	By MS/MS	By MS/MS	By MS/MS	By MS/MS	By matching	By MS/MS	By MS/MS	By MS/MS		By MS/MS		By MS/MS		1	1	1	2	1	1	1	1	1	1		1		1		35716000	38114000	24042000	2673200	4260600	2007400	1662500	0	3309800
DMKJLJHC_00124	329	344	K	IFSEVIIAPSVEEAAK	E	1701.92	0		7.4861e-05	106.79	By MS/MS	By MS/MS	By MS/MS													1	4	2													146700000	365240000	153650000	0	0	0	0	0	0
DMKJLJHC_00124	329	349	K	IFSEVIIAPSVEEAAKEVIAK	K	2242.25	1		1.0859e-20	126.25	By MS/MS	By MS/MS	By MS/MS	By MS/MS	By MS/MS	By MS/MS	By MS/MS	By matching	By matching	By MS/MS		By MS/MS		By MS/MS		2	3	2	1	2	3	2	2	1	2		3		1		56663000	18715000	36337000	7278100	13574000	5521000	9651400	2389700	1216500
DMKJLJHC_00124	176	183	K	LAQIAYAR	T	904.513	0		0.0016873	158.53	By MS/MS	By MS/MS	By MS/MS	By MS/MS	By MS/MS	By MS/MS	By MS/MS	By MS/MS	By MS/MS	By MS/MS	By MS/MS	By MS/MS		By MS/MS	By MS/MS	1	1	1	1	1	1	1	1	1	1	1	1		1	1	104090000	96381000	63178000	8669700	11830000	12713000	9980700	5021700	8912700
DMKJLJHC_00124	355	372	R	LLETGGLPDPASAITTYR	Q	1873.98	0		1.7597e-41	193	By MS/MS	By MS/MS	By MS/MS	By MS/MS	By MS/MS	By MS/MS	By MS/MS	By MS/MS	By MS/MS	By MS/MS	By MS/MS	By MS/MS		By MS/MS	By matching	2	1	2	1	1	1	1	1	1	1	2	1		1	2	368170000	259360000	345130000	34456000	36748000	32788000	20225000	9230700	17958000
DMKJLJHC_00124	141	156	K	NHAFVTTVVDVADYGR	V	1762.86	0		7.0373e-31	189.3	By MS/MS	By MS/MS	By MS/MS	By MS/MS	By MS/MS	By MS/MS	By MS/MS	By MS/MS	By MS/MS	By MS/MS	By matching	By MS/MS		By MS/MS		5	5	4	4	4	4	3	5	5	5	1	4		5		218690000	176310000	74674000	35013000	28045000	22122000	21414000	21752000	27970000
DMKJLJHC_00124	174	183	R	QKLAQIAYAR	T	1160.67	1		0.00074245	134.81	By MS/MS	By MS/MS	By MS/MS	By MS/MS	By matching	By MS/MS	By MS/MS	By MS/MS	By matching		By matching	By MS/MS		By MS/MS		1	1	1	1	1	1	1	1	1		1	1		1		15979000	9743300	4231700	1592700	1591800	1380200	1058200	491300	802130
DMKJLJHC_00124	400	414	R	QPSEQELKDMLFAWK	V	1848.91	1		4.8873e-05	88.706	By MS/MS	By MS/MS	By MS/MS	By MS/MS	By matching	By MS/MS			By matching							2	1	1	1	1	1			1							46716000	31774000	31122000	1396600	1791200	1229300	0	0	902210
DMKJLJHC_00124	373	383	R	QVAGGFLVQGK	D	1102.61	0		0.00012066	107.69	By MS/MS	By matching	By matching	By MS/MS	By MS/MS	By MS/MS	By MS/MS	By MS/MS	By MS/MS	By MS/MS		By MS/MS		By MS/MS	By matching	1	1	1	1	1	1	1	1	1	1		1		1	1	36078000	38610000	21696000	2675700	3997400	3466100	3005100	1287100	2272500
DMKJLJHC_00124	421	428	K	SNAIIYVK	D	906.517	0		0.0098029	71.342	By MS/MS		By MS/MS	By MS/MS	By MS/MS	By matching	By MS/MS	By matching	By matching	By matching		By MS/MS		By matching		1		1	1	2	1	1	2	1	1		1		1		56398000	0	38971000	7871700	14083000	13798000	0	2092000	7884100
DMKJLJHC_00124	184	206	R	TAAYDSAVSTWMAGAIGEETPIR	R	2396.13	0		2.5964e-07	92.063	By MS/MS	By MS/MS	By MS/MS													1	1	1													28164000	0	19744000	0	0	0	0	0	0
DMKJLJHC_00124	184	207	R	TAAYDSAVSTWMAGAIGEETPIRR	T	2552.23	1	118	9.1774e-12	104.84	By MS/MS	By MS/MS	By MS/MS	By MS/MS	By MS/MS	By MS/MS	By MS/MS	By MS/MS	By MS/MS	By MS/MS		By MS/MS		By MS/MS		4	5	4	3	1	3	4	1	3	6		1		1		179780000	205040000	185720000	16583000	8179200	31469000	23621000	2190800	8569700
DMKJLJHC_00124	208	218	R	TFAGTLAQTLR	Y	1177.65	0		2.9855e-06	157.99	By MS/MS	By MS/MS	By MS/MS	By MS/MS	By MS/MS	By MS/MS	By MS/MS	By MS/MS	By MS/MS	By MS/MS	By MS/MS	By MS/MS		By MS/MS	By MS/MS	3	2	2	2	1	1	1	1	1	1	3	2		1	2	176060000	252890000	186800000	27000000	18964000	16093000	15712000	5303900	17551000
DMKJLJHC_00124	18	25	K	TGLLDFAR	A	891.481	0		0.0016752	173.59	By MS/MS	By MS/MS	By MS/MS	By matching	By MS/MS	By matching	By matching	By matching	By matching	By MS/MS	By matching	By MS/MS		By MS/MS		1	3	2	1	1	1	1	1	1	1	1	1		2		49745000	88621000	44884000	4571000	6869400	6742100	7188500	2258300	5967300
DMKJLJHC_00124	70	83	K	TLHPAVHGGLLALR	D	1453.85	0		2.6854e-06	114.87	By MS/MS	By MS/MS	By MS/MS	By MS/MS	By MS/MS	By MS/MS	By MS/MS	By MS/MS	By MS/MS	By MS/MS		By MS/MS		By MS/MS		3	2	2	2	3	2	2	3	2	3		2		2		118010000	166780000	96977000	5926800	10207000	8479800	8783600	2998200	7224500
DMKJLJHC_00124	2	9	M	TRPIPLTR	A	952.582	1		0.0093055	91.069	By MS/MS	By MS/MS	By MS/MS	By MS/MS	By MS/MS	By MS/MS	By MS/MS	By MS/MS	By MS/MS	By MS/MS	By MS/MS	By MS/MS		By MS/MS	By matching	2	2	1	1	1	1	1	1	1	1	1	1		1	1	148410000	122450000	100990000	17118000	15597000	14637000	16500000	6913100	11498000
DMKJLJHC_00124	305	328	R	TSAFGGIIALNQPLDAATAEEITK	I	2430.26	0		3.7962e-42	145.94	By MS/MS	By MS/MS	By MS/MS	By MS/MS	By MS/MS	By MS/MS	By MS/MS	By MS/MS	By MS/MS	By MS/MS		By MS/MS		By MS/MS		2	1	2	2	2	2	2	2	2	2		2		2		556480000	280570000	273180000	66659000	57726000	69566000	76767000	19938000	42786000
DMKJLJHC_00124	157	173	R	VLAELDRNDGAIGYAFR	Q	1878.96	1		1.5745e-05	115.91	By MS/MS	By MS/MS	By MS/MS	By MS/MS	By MS/MS	By MS/MS	By MS/MS	By MS/MS	By MS/MS	By MS/MS	By matching	By MS/MS		By MS/MS		2	4	5	2	2	2	2	1	2	1	2	3		2		186390000	422560000	242200000	19281000	20563000	20302000	17720000	5735100	21421000
DMKJLJHC_00124	219	243	R	YGENPHQSAAFYHDGTNRPGVATAK	Q	2687.25	1		1.6089e-41	154.13	By MS/MS	By MS/MS	By MS/MS	By MS/MS	By MS/MS	By MS/MS	By MS/MS	By MS/MS	By MS/MS	By MS/MS	By MS/MS	By MS/MS		By MS/MS		8	7	8	7	7	7	6	6	7	8	1	6		7		799400000	885380000	528530000	66687000	82322000	77013000	55811000	22048000	56524000
DMKJLJHC_00125	158	169	R	AMGQQTIFLSQR	W	1378.7	0		0.0047179	80.706	By MS/MS	By MS/MS	By MS/MS													2	2	2													12953000	15431000	9055900	0	0	0	0	0	0
DMKJLJHC_00125	105	115	R	AQQWVFGWIDR	F	1404.69	0		0.0038426	82.749	By MS/MS				By MS/MS	By MS/MS										1				1	1										0	0	0	0	0	0	0	0	0
DMKJLJHC_00125	27	40	R	ARPATGFVSQPEPR	T	1511.78	1		0.00056919	85.522	By MS/MS	By MS/MS	By matching	By matching	By MS/MS	By MS/MS	By matching	By matching	By matching	By matching		By MS/MS		By matching		2	2	2	2	2	2	2	2	2	2		2		2		25781000	18714000	14269000	2495200	3240800	2883800	2659900	1091300	2419800
DMKJLJHC_00125	318	329	R	ASLIIDAAPPPR	G	1219.69	0		0.03786	76.282	By MS/MS															1															0	0	0	0	0	0	0	0	0
DMKJLJHC_00125	372	388	R	ATASHSTLSIFGYSSSR	L	1770.85	0		1.1654e-05	69.188	By MS/MS		By matching													1		1													7816100	0	7450400	0	0	0	0	0	0
DMKJLJHC_00125	241	248	K	EALDVAGR	T	829.429	0		0.0017754	124.59	By MS/MS	By MS/MS	By MS/MS											By matching		1	1	1											1		7394000	4277200	2609500	0	0	0	0	0	0
DMKJLJHC_00125	440	448	R	ELDLSADGR	T	974.467	0		0.0067994	80.438									By MS/MS															1							0	0	0	0	0	0	0	0	0
DMKJLJHC_00125	289	299	R	LDAALSATGIR	G	1086.6	0		0.0012884	77.662	By MS/MS	By MS/MS	By matching	By MS/MS	By MS/MS					By matching						1	1	1	1	1					1						12591000	10874000	7227200	0	1900500	0	0	0	0
DMKJLJHC_00125	12	18	K	LSTALNR	L	773.44	0		0.0048899	92.191	By MS/MS	By MS/MS	By matching			By matching				By matching		By matching		By matching		1	1	1			1				1		1		1		5649100	4433400	2185400	0	0	921940	0	0	0
DMKJLJHC_00125	172	179	R	STSPGLPR	F	813.434	0		0.020423	66.993	By MS/MS															1															0	0	0	0	0	0	0	0	0
DMKJLJHC_00125	508	515	R	TGEIWVFR	H	1006.52	0		0.0048452	80.229	By MS/MS	By matching	By MS/MS	By MS/MS								By matching				2	1	2	1								1				5450300	2954600	2140200	0	0	0	0	0	0
DMKJLJHC_00125	249	260	R	TPPGALLDAIAR	I	1193.68	0		0.00020296	73.887	By MS/MS	By MS/MS	By MS/MS	By MS/MS	By MS/MS	By MS/MS	By MS/MS	By matching	By MS/MS			By MS/MS		By MS/MS		1	1	2	1	1	1	1	1	1			1		1		20395000	15941000	18886000	1774400	2133900	2340000	1895600	297940	0
DMKJLJHC_00126	323	340	K	DGPAIKPLFALQAALLDR	A	1908.08	1		1.8001e-22	121.26	By MS/MS	By MS/MS	By MS/MS				By matching	By matching	By matching	By matching		By matching				1	1	1				1	1	1	1		1				19847000	23876000	15668000	0	0	0	3765400	920660	3751400
DMKJLJHC_00126	48	54	R	LALTTLR	N	786.496	0		0.0007934	114.59					By MS/MS		By MS/MS					By MS/MS		By MS/MS						2		1					1		2		0	0	0	0	0	0	0	0	0
DMKJLJHC_00126	185	196	R	LGAQVLPTGSLR	L	1210.7	0		0.0056296	60.434	By MS/MS	By MS/MS	By matching	By matching	By matching	By MS/MS	By MS/MS			By MS/MS		By matching		By matching		1	1	1	1	1	1	1			1		1		1		11197000	7742900	7563400	1190300	1415100	1627100	1743500	0	0
DMKJLJHC_00126	314	322	R	RHPDLPFVK	D	1107.62	1		0.011574	88.177	By MS/MS	By MS/MS														1	1														4477000	4944100	0	0	0	0	0	0	0
DMKJLJHC_00126	203	226	K	VTDLPGFESGDWWVQDAAASLPAR	L	2587.23	0		2.2702e-05	96.993		By MS/MS		By MS/MS				By MS/MS	By MS/MS								1		1				1	1							0	33393000	0	8689000	0	0	0	0	4158600
DMKJLJHC_00128	249	269	K	AALWGQDKAPGEYDMLDVLGL	-	2261.1	1	119	0.0033174	53.947	By matching	By matching	By matching	By MS/MS	By matching	By matching	By matching	By matching	By matching	By matching		By matching		By MS/MS		1	1	1	1	1	1	1	1	1	1		1		1		19865000	17503000	20113000	7247500	11484000	6662800	17562000	5277800	11698000
DMKJLJHC_00128	125	140	R	AGNMSLGVNLLTQLTK	K	1658.9	0	120	2.9e-05	84.468	By matching	By MS/MS	By MS/MS	By MS/MS	By matching	By MS/MS	By MS/MS	By MS/MS	By MS/MS	By MS/MS		By MS/MS		By MS/MS		3	4	2	1	1	1	1	1	1	2		1		2		46148000	36594000	18907000	2280200	3818800	4620600	5821200	2690700	5391500
DMKJLJHC_00128	257	269	K	APGEYDMLDVLGL	-	1391.66	0	119	5.8065e-06	109.48		By matching	By matching	By MS/MS	By MS/MS	By MS/MS	By MS/MS	By MS/MS	By MS/MS	By MS/MS		By MS/MS		By MS/MS			1	1	1	1	1	1	1	1	1		1		1		0	5011000	2490400	2742100	1924500	2344000	3818500	1404300	4144200
DMKJLJHC_00128	212	229	R	GGDIVGEHDVLFAGQGER	V	1854.89	0		3.6572e-23	134.61	By MS/MS	By MS/MS	By MS/MS	By MS/MS	By MS/MS	By MS/MS	By MS/MS	By MS/MS	By MS/MS	By MS/MS	By matching	By MS/MS		By MS/MS		2	2	4	3	2	3	3	3	4	4	1	2		2		63206000	59240000	57232000	7656700	3389000	7524000	18426000	5221900	14853000
DMKJLJHC_00128	182	193	R	GIDLAQNSESGR	D	1245.59	0		2.1938e-09	157.99	By MS/MS	By MS/MS	By MS/MS	By matching	By matching	By MS/MS	By matching	By MS/MS	By matching	By matching	By matching	By matching		By MS/MS		1	1	1	1	1	1	1	1	1	1	1	1		1		17727000	13398000	13703000	1985000	2351400	2511600	4478000	1999900	3815300
DMKJLJHC_00128	182	200	R	GIDLAQNSESGRDGITGAR	S	1915.93	1		0.0042396	104.21	By MS/MS	By MS/MS	By MS/MS		By matching	By matching		By MS/MS	By MS/MS	By matching				By matching		2	2	2		2	1		2	2	2				2		29334000	25890000	20207000	0	3432700	509640	0	1727700	4653600
DMKJLJHC_00128	141	161	K	KVAQALDADWDIEVIEAHHNR	K	2429.21	1		8.7917e-09	102.39	By MS/MS	By MS/MS	By MS/MS				By MS/MS		By matching	By matching				By matching		4	2	1				2		1	1				1		38163000	37046000	9040900	0	0	0	5042400	0	1162100
DMKJLJHC_00128	162	175	R	KVDAPSGTALMLGK	A	1386.75	1	121	1.8129e-05	115.34	By MS/MS	By MS/MS	By MS/MS	By MS/MS	By MS/MS	By MS/MS	By MS/MS	By MS/MS	By MS/MS	By MS/MS	By matching	By MS/MS		By MS/MS		4	5	1	2	2	2	2	2	2	2	1	3		3		31187000	69576000	9694000	4809400	6452300	7535800	10655000	4727300	9896000
DMKJLJHC_00128	51	89	K	MMGGAANGVIVTDDPLEAFSGAQAVIDFTAPDATVAFAK	L	3867.87	0		0.078347	16.878		By matching	By MS/MS														1	1													0	1652300	5689900	0	0	0	0	0	0
DMKJLJHC_00128	2	15	M	SDLPGIVITGASGR	M	1341.73	0		0.0001919	84.605	By MS/MS	By MS/MS	By MS/MS	By MS/MS	By matching	By MS/MS	By MS/MS	By MS/MS	By MS/MS	By MS/MS	By matching	By MS/MS		By MS/MS		1	1	1	1	1	1	1	1	1	1	1	1		1		36459000	33928000	28706000	4764900	5281300	5261400	9428500	5864200	8179900
DMKJLJHC_00128	201	211	R	SPGAIGFSAIR	G	1074.58	0		0.00025626	93.667	By MS/MS	By MS/MS	By MS/MS	By MS/MS	By MS/MS	By MS/MS	By MS/MS	By MS/MS	By MS/MS	By MS/MS		By MS/MS		By MS/MS		1	1	1	1	1	1	1	1	1	1		1		1		32918000	28886000	24165000	3632700	4927500	4579400	7639100	3339600	6180100
DMKJLJHC_00128	39	46	R	TGHDWIGR	D	940.452	0		0.0016491	138.83	By MS/MS	By MS/MS	By MS/MS	By matching	By MS/MS	By MS/MS	By MS/MS	By MS/MS	By MS/MS	By MS/MS		By MS/MS		By matching		1	1	1	1	1	1	1	1	1	1		1		1		31320000	24451000	17845000	1497000	1979400	1980600	3479100	1126800	2647500
DMKJLJHC_00128	142	161	K	VAQALDADWDIEVIEAHHNR	K	2301.11	0		0.021798	50.493	By MS/MS															1															0	0	0	0	0	0	0	0	0
DMKJLJHC_00129	34	43	R	GDVHDPDLNR	I	1136.52	0		0.00024273	104.01	By MS/MS	By MS/MS	By MS/MS	By matching	By matching	By matching	By matching	By matching	By matching	By matching		By matching		By matching		1	1	1	1	1	1	1	1	1	1		1		1		11084000	9929800	7061900	482070	526730	692510	794230	398120	524910
DMKJLJHC_00129	71	81	K	GGPELIAALAR	N	1066.61	0		0.00022995	96.034	By MS/MS	By MS/MS	By MS/MS		By matching											2	4	2		1											26024000	21971000	15792000	0	640240	0	0	0	0
DMKJLJHC_00129	44	52	R	ISVTVGEVR	C	958.545	0		0.0023902	90.709	By MS/MS	By MS/MS	By matching	By MS/MS			By MS/MS		By MS/MS							1	1	1	1			1		1							5268400	7246700	6259700	0	0	0	0	0	0
DMKJLJHC_00130	91	98	R	APVGLFIR	D	871.528	0		0.0002078	117.7	By MS/MS	By MS/MS	By MS/MS													2	1	1													0	0	0	0	0	0	0	0	0
DMKJLJHC_00130	206	219	R	DVLHTPNALYFDGK	I	1588.79	0		0.014688	45.864		By MS/MS	By MS/MS		By matching												1	2		1											0	0	3153500	0	759950	0	0	0	0
DMKJLJHC_00130	160	171	K	LHPAFVADSSSR	N	1285.64	0		0.027362	48.602	By MS/MS							By matching								1							1								15086000	0	0	0	0	0	0	427510	0
DMKJLJHC_00130	43	66	K	VSSDQDVELFLKDDNDNLIGTPER	L	2718.3	1		0.0016243	46.818		By MS/MS										By matching					1										1				0	12343000	0	0	0	0	0	0	0
DMKJLJHC_00131	8	17	R	DISGWLIVDK	P	1144.61	0		0.035747	25.126			By MS/MS															1													0	0	7319200	0	0	0	0	0	0
DMKJLJHC_00131	80	96	R	LGAATNTDDAEGEVIAR	S	1701.82	0		1.4908e-06	107.09		By MS/MS	By MS/MS	By MS/MS	By MS/MS	By matching	By matching			By MS/MS				By MS/MS			1	3	1	3	1	1			2				2		0	4880900	7442500	681180	2177500	1097200	1780800	0	0
DMKJLJHC_00131	97	112	R	SDLRPSDAEIEHALTR	F	1808.9	1		0.0018542	55.094	By matching	By matching	By matching	By matching	By MS/MS			By matching	By matching	By matching		By matching				1	1	1	1	1			1	1	1		1				8632200	5317600	4808400	1826300	1468200	0	0	857220	1718100
DMKJLJHC_00131	224	245	R	TPELDSHLLPLELGLDDLPELK	A	2456.3	0		1.5545e-18	124.2	By MS/MS	By MS/MS	By MS/MS	By matching	By MS/MS	By matching	By matching	By MS/MS	By matching			By matching		By MS/MS		1	2	1	1	1	1	1	1	1			1		1		32038000	22759000	16748000	3347600	5854800	5470800	6687000	1806900	5393400
DMKJLJHC_00131	63	72	K	TVPFITDALK	C	1103.62	0		0.081166	39.305							By matching					By MS/MS										1					1				0	0	0	0	0	0	910500	0	0
DMKJLJHC_00134	19	34	K	EGDTGSPEVQVAILTK	R	1642.84	0		2.8482e-36	217.46	By MS/MS	By MS/MS	By MS/MS	By MS/MS	By MS/MS	By MS/MS	By MS/MS	By MS/MS	By MS/MS	By MS/MS	By MS/MS	By MS/MS	By matching	By MS/MS		1	1	1	1	1	1	1	1	1	1	2	1	1	1		184340000	210520000	169510000	6641900	8755600	14057000	14399000	7507600	12785000
DMKJLJHC_00134	19	35	K	EGDTGSPEVQVAILTKR	I	1798.94	1		1.1482e-07	108.32	By MS/MS	By MS/MS	By MS/MS	By MS/MS	By MS/MS	By MS/MS	By MS/MS	By MS/MS	By MS/MS	By MS/MS		By MS/MS		By MS/MS	By matching	2	3	4	2	3	1	2	2	3	1		2		3	1	72005000	63576000	30550000	2996500	4927600	0	3393000	1863100	1984200
DMKJLJHC_00134	55	63	R	GLLMLVAQR	R	999.59	0	122	0.00067207	155.73	By MS/MS	By MS/MS	By MS/MS	By MS/MS	By MS/MS	By MS/MS	By MS/MS	By MS/MS	By MS/MS	By MS/MS				By MS/MS		5	4	4	2	4	3	4	2	4	3				3		65808000	53803000	113620000	571180	3638300	5498300	14966000	1998000	6901000
DMKJLJHC_00134	36	44	R	IANLTEHFK	E	1071.57	0		0.00075542	110.12	By MS/MS	By MS/MS	By MS/MS		By matching	By matching	By MS/MS	By matching	By MS/MS	By matching		By matching		By matching		1	1	1		1	1	1	1	1	1		1		1		100750000	139330000	80955000	0	4466100	5249600	7782300	2565000	5171200
DMKJLJHC_00134	36	47	R	IANLTEHFKEHK	K	1465.77	1		5.2274e-33	222.18	By MS/MS	By MS/MS	By MS/MS	By MS/MS	By MS/MS	By MS/MS	By MS/MS	By MS/MS	By matching	By MS/MS		By MS/MS		By matching		2	2	2	1	1	1	1	1	1	2		1		1		158160000	135230000	85590000	4793800	3435200	4187900	5245600	2696300	4928900
DMKJLJHC_00134	36	48	R	IANLTEHFKEHKK	D	1593.86	2		2.3963e-32	205.07	By MS/MS	By MS/MS	By MS/MS	By MS/MS	By matching	By matching	By matching	By matching	By matching			By matching		By matching		3	3	3	1	1	1	1	1	2			2		1		103260000	62919000	35979000	852600	791810	605500	792690	510340	1272400
DMKJLJHC_00134	65	71	R	KLLDYVK	A	877.527	1		0.0054588	138.83	By MS/MS	By MS/MS	By MS/MS	By MS/MS	By MS/MS	By MS/MS	By MS/MS	By MS/MS	By MS/MS	By matching		By MS/MS		By MS/MS		1	1	1	1	1	1	1	1	1	1		1		1		52113000	88805000	35829000	1800300	3496600	2924000	4242000	1497600	3900300
DMKJLJHC_00134	9	18	K	NALIKEYATK	E	1149.64	1		0.00072499	86.882	By MS/MS	By MS/MS	By MS/MS													1	1	1													9571600	7640800	5871100	0	0	0	0	0	0
DMKJLJHC_00134	54	63	R	RGLLMLVAQR	R	1155.69	1	122	0.001633	127.46	By MS/MS	By MS/MS	By MS/MS		By matching	By matching	By matching	By matching	By matching	By matching		By matching		By matching		2	2	2		1	1	1	1	1	1		1		1		49703000	64209000	32759000	0	587150	1298300	1714000	697550	1448400
DMKJLJHC_00134	35	44	K	RIANLTEHFK	E	1227.67	1		0.0001356	123.86	By MS/MS	By MS/MS	By MS/MS		By matching					By matching						1	4	3		1					1						40215000	32727000	32168000	0	2499300	0	0	0	0
DMKJLJHC_00134	35	47	K	RIANLTEHFKEHK	K	1621.87	2		1.5332e-07	110.64	By MS/MS	By MS/MS	By MS/MS	By matching	By matching	By matching	By matching	By matching	By matching	By matching		By MS/MS		By matching		3	3	3	1	3	1	1	1	2	1		3		3		28283000	26256000	19505000	877010	1766900	981930	753680	556460	1365600
DMKJLJHC_00134	2	13	M	SITVEDKNALIK	E	1329.75	1		2.3317e-18	185.08	By MS/MS	By MS/MS	By MS/MS	By MS/MS	By MS/MS	By MS/MS	By MS/MS	By MS/MS	By MS/MS	By MS/MS		By MS/MS		By MS/MS		2	2	3	2	2	2	2	2	2	2		2		2		219960000	291760000	142270000	6047900	7674400	8423600	13489000	4843300	10573000
DMKJLJHC_00134	2	18	M	SITVEDKNALIKEYATK	E	1922.04	2		1.9211e-13	152.94	By MS/MS	By MS/MS	By MS/MS								By matching			By matching		2	2	2								1			1		47126000	40335000	17568000	0	0	0	0	0	0
DMKJLJHC_00134	78	84	R	YQSLIER	L	907.476	0		0.00089275	130.77	By MS/MS	By MS/MS	By MS/MS	By MS/MS	By MS/MS	By MS/MS	By MS/MS	By MS/MS	By MS/MS		By matching	By MS/MS		By MS/MS	By matching	1	1	1	1	1	1	1	1	1		1	1		1	1	137340000	131720000	92205000	6399300	7811800	8650600	10778000	5578000	10144000
DMKJLJHC_00135	117	125	R	FPSQAHLLR	M	1067.59	0		0.0005985	136.27				By MS/MS	By MS/MS	By MS/MS				By MS/MS		By MS/MS		By MS/MS					1	1	1				1		1		1		0	0	0	10861000	16829000	14104000	0	0	0
DMKJLJHC_00135	475	481	K	GEFRPLA	-	788.418	1		0.059879	74.517				By matching	By matching	By matching	By matching	By matching	By matching	By MS/MS		By matching		By matching					1	1	1	1	1	1	1		1		1		0	0	0	1838300	2283000	2810200	1210300	560040	1434000
DMKJLJHC_00135	26	39	R	KSTANSEEYMLGGR	N	1541.71	1	123	1.1328e-14	158.34				By MS/MS	By MS/MS	By MS/MS	By MS/MS	By MS/MS	By MS/MS	By MS/MS	By matching	By MS/MS		By MS/MS					1	1	1	1	1	1	1	1	1		1		0	0	0	5020900	5060200	5523200	2598700	1251600	1514600
DMKJLJHC_00135	27	39	K	STANSEEYMLGGR	N	1413.62	0	123	2.5063e-18	175.65	By MS/MS	By MS/MS	By MS/MS	By MS/MS	By MS/MS	By MS/MS	By MS/MS	By MS/MS	By MS/MS	By MS/MS	By MS/MS	By MS/MS	By MS/MS	By MS/MS	By MS/MS	2	2	2	3	3	3	3	2	2	4	2	1	1	3	2	42935000	39801000	27731000	41234000	46114000	44631000	18255000	11451000	13515000
DMKJLJHC_00135	264	270	R	SVADVPK	A	714.391	0		0.062347	69.093	By MS/MS	By MS/MS	By MS/MS	By matching	By matching	By matching	By matching	By matching	By matching	By matching	By matching	By matching		By matching	By matching	1	1	1	1	1	1	1	1	1	1	1	1		1	1	13120000	11008000	10108000	20441000	23645000	23145000	10160000	7560100	8332700
DMKJLJHC_00135	264	272	R	SVADVPKAR	N	941.529	1		0.0080636	93.374											By MS/MS				By MS/MS											1				2	0	0	0	0	0	0	0	0	0
DMKJLJHC_00135	367	373	K	TLVNVGR	L	757.445	0		0.0018205	119.56			By MS/MS	By MS/MS	By MS/MS	By MS/MS	By MS/MS	By MS/MS	By MS/MS	By MS/MS		By MS/MS		By MS/MS				1	1	1	1	1	1	1	1		1		1		0	0	0	4649900	5697100	5686500	2905500	1696000	2232600
DMKJLJHC_00135	103	116	R	YDNSLTIPGFLGNR	F	1565.78	0		1.7384e-42	225.67	By MS/MS	By MS/MS	By MS/MS	By MS/MS	By MS/MS	By MS/MS	By MS/MS	By MS/MS	By MS/MS	By MS/MS	By matching	By MS/MS		By MS/MS	By matching	1	2	2	4	4	4	5	3	4	5	2	4		5	1	99603000	197350000	80380000	224650000	139030000	134820000	84555000	29331000	49478000
DMKJLJHC_00135	103	125	R	YDNSLTIPGFLGNRFPSQAHLLR	M	2615.36	1		0.0037925	69.148	By matching	By matching	By matching	By matching	By MS/MS	By MS/MS			By matching	By MS/MS		By MS/MS		By MS/MS		1	1	3	2	3	4			3	3		2		2		6843800	11753000	21303000	26052000	31826000	15846000	0	0	6248700
DMKJLJHC_00137	261	268	R	AAFALKDK	Q	862.491	1		0.00087479	116.88														By MS/MS															1		0	0	0	0	0	0	0	0	0
DMKJLJHC_00137	261	271	R	AAFALKDKQER	T	1275.69	2		0.0009761	104.82	By MS/MS	By MS/MS	By MS/MS		By matching	By matching	By MS/MS	By matching	By MS/MS	By matching	By MS/MS	By MS/MS		By MS/MS	By MS/MS	2	2	1		2	1	1	1	2	1	2	2		1	1	10992000	6996300	3329900	0	1572500	1092300	1282700	658670	1277200
DMKJLJHC_00137	413	429	R	ALQAVLPAATDFPYTIR	V	1846	0		2.0846e-40	216.68	By MS/MS	By MS/MS	By MS/MS	By MS/MS	By MS/MS	By MS/MS	By MS/MS	By MS/MS	By MS/MS	By MS/MS	By MS/MS	By MS/MS		By MS/MS		2	5	5	3	1	4	4	3	4	2	3	2		3		1139700000	1650300000	1127800000	104520000	82906000	203460000	168300000	87624000	84053000
DMKJLJHC_00137	544	558	K	ALSAGRQEFSAHAPR	I	1596.81	1		0.0010011	92.269	By MS/MS	By MS/MS	By MS/MS	By matching	By matching	By matching		By matching	By matching	By matching	By matching	By matching		By matching	By matching	2	2	1	2	1	1		1	1	1	2	1		2	1	19050000	10590000	7346600	3027900	922340	934310	0	738790	914170
DMKJLJHC_00137	49	66	K	APKPGQDFFPLTVHYQEK	Y	2101.06	1		3.021e-32	159.44	By MS/MS	By MS/MS	By MS/MS	By MS/MS	By MS/MS	By MS/MS	By MS/MS	By MS/MS	By MS/MS	By MS/MS	By matching	By MS/MS		By MS/MS		3	3	3	4	3	4	3	4	4	4	1	4		5		671310000	1026600000	510390000	28185000	31182000	27103000	96319000	14461000	59491000
DMKJLJHC_00137	462	478	K	APVAGVAMGLILEEDGK	Y	1668.88	0	124	4.9603e-22	152.47	By MS/MS	By MS/MS	By MS/MS	By matching	By matching	By MS/MS	By MS/MS		By matching	By MS/MS				By matching		2	5	6	2	1	2	1		2	2				1		18270000	57562000	40981000	5308100	3499200	7878200	6615000	0	5721400
DMKJLJHC_00137	462	498	K	APVAGVAMGLILEEDGKYAVLTDILGDEDHLGDMDFK	V	3916.91	1	124;125	1.0059e-11	69.521					By matching		By MS/MS			By MS/MS		By MS/MS		By MS/MS						1		1			1		1		1		0	0	0	0	7865300	0	12023000	0	0
DMKJLJHC_00137	612	627	K	AYDMIHAIVAEPEEGK	V	1771.85	0	126	9.8049e-44	209.67	By MS/MS	By MS/MS	By MS/MS	By MS/MS	By MS/MS	By MS/MS	By MS/MS	By MS/MS	By MS/MS	By MS/MS		By MS/MS		By MS/MS		6	8	4	2	2	3	3	1	2	3		2		1		159230000	283210000	102470000	6569400	4735100	10177000	11494000	2352500	5730000
DMKJLJHC_00137	612	632	K	AYDMIHAIVAEPEEGKVYTGK	V	2320.14	1	126	2.0459e-42	166.64	By MS/MS	By MS/MS	By MS/MS	By MS/MS	By MS/MS	By MS/MS	By MS/MS	By MS/MS	By MS/MS	By MS/MS		By MS/MS		By MS/MS		8	9	10	7	7	5	4	3	5	6		6		6		559420000	640890000	343620000	37064000	19922000	25511000	27802000	7926800	14669000
DMKJLJHC_00137	190	212	K	DAVMMVESEAYELSEAEMLGAVK	F	2501.14	0	127;128;129	1.6533e-179	233.29	By MS/MS	By MS/MS	By MS/MS	By MS/MS	By MS/MS	By MS/MS	By MS/MS	By MS/MS	By MS/MS	By MS/MS	By matching	By MS/MS	By matching	By MS/MS		16	17	16	10	12	11	10	8	9	11	1	2	1	3		1123900000	980100000	711310000	129650000	156900000	158300000	165510000	61477000	122300000
DMKJLJHC_00137	650	661	R	DGLVHVSQIANK	R	1279.69	0		2.2661e-12	177.57	By MS/MS	By MS/MS	By MS/MS	By MS/MS	By MS/MS	By MS/MS	By MS/MS	By MS/MS	By MS/MS	By MS/MS		By MS/MS		By MS/MS		3	5	3	4	2	2	2	2	4	3		2		2		260330000	282810000	149470000	20367000	14571000	18960000	15929000	9148600	9975400
DMKJLJHC_00137	650	662	R	DGLVHVSQIANKR	L	1435.79	1		2.5126e-22	193.62	By MS/MS	By MS/MS	By MS/MS	By MS/MS	By MS/MS	By MS/MS	By MS/MS	By MS/MS	By MS/MS	By MS/MS	By MS/MS	By MS/MS		By MS/MS		2	3	2	2	2	2	2	2	2	2	1	2		2		481800000	404710000	255450000	23283000	16468000	21653000	20739000	8768400	18900000
DMKJLJHC_00137	532	543	K	DGRMHILGEMNK	A	1399.67	1	130;131	0.022146	60.518			By matching	By MS/MS	By MS/MS	By matching	By matching	By matching	By matching	By matching	By matching	By MS/MS		By MS/MS				2	2	2	2	2	2	2	2	1	2		2		0	0	2053600	3988100	2456600	1535600	1498600	976230	1285200
DMKJLJHC_00137	81	93	R	EARPSEKETLTAR	L	1486.77	2		1.4112e-79	261.22	By MS/MS	By MS/MS	By MS/MS	By MS/MS	By MS/MS	By MS/MS	By MS/MS	By MS/MS	By MS/MS	By MS/MS	By MS/MS	By MS/MS	By matching	By MS/MS	By matching	2	3	3	2	2	2	2	2	2	2	1	2	2	2	1	484280000	246010000	349360000	94848000	89767000	76879000	113650000	41241000	84213000
DMKJLJHC_00137	582	590	R	EIVEVSGAK	V	930.502	0		0.0005985	148.04	By MS/MS	By MS/MS	By MS/MS	By MS/MS	By MS/MS	By MS/MS	By MS/MS	By MS/MS	By MS/MS	By MS/MS		By MS/MS		By MS/MS		1	1	1	1	1	1	1	1	1	1		1		1		204920000	150820000	118380000	21473000	10030000	14527000	13867000	5740600	12730000
DMKJLJHC_00137	582	600	R	EIVEVSGAKVDINDDGIIK	I	2013.06	1		2.2573e-35	159.22	By MS/MS	By MS/MS	By MS/MS	By MS/MS	By MS/MS	By MS/MS	By MS/MS	By MS/MS	By MS/MS	By MS/MS		By MS/MS		By MS/MS		2	3	3	2	4	3	2	3	1	1		3		3		131410000	149440000	78362000	11747000	11637000	9928700	3358800	4826300	7058200
DMKJLJHC_00137	284	301	K	EKLSEEQLEDANLGSAIK	K	1973	1		2.3307e-189	313.32	By MS/MS	By MS/MS	By MS/MS	By MS/MS	By MS/MS	By MS/MS	By MS/MS	By MS/MS	By MS/MS	By MS/MS	By matching	By MS/MS		By MS/MS		2	2	3	3	4	2	2	2	2	2	1	3		4		184570000	214300000	132230000	26081000	22021000	38226000	21429000	10448000	23592000
DMKJLJHC_00137	284	302	K	EKLSEEQLEDANLGSAIKK	L	2101.09	2		2.5043e-18	117.84	By MS/MS	By MS/MS	By MS/MS	By MS/MS	By matching	By matching	By MS/MS	By matching		By MS/MS		By MS/MS		By MS/MS		1	1	1	1	1	1	1	1		1		1		1		18386000	19523000	16876000	1880000	827950	1564600	1860600	452150	0
DMKJLJHC_00137	235	252	K	EPFDYTPPDYSELYAAVK	S	2103.97	0		2.1596e-22	147.33	By MS/MS	By MS/MS	By MS/MS	By MS/MS	By MS/MS	By MS/MS	By MS/MS	By MS/MS	By MS/MS	By MS/MS		By MS/MS		By MS/MS		2	3	1	1	1	1	1	1	2	1		1		1		186710000	415130000	156450000	17514000	31705000	29474000	27623000	13162000	38828000
DMKJLJHC_00137	213	234	K	FGHEAMQPVLDLIIDLAEAAAK	E	2351.22	0	132	3.1917e-43	157.14	By MS/MS	By MS/MS	By MS/MS	By MS/MS	By MS/MS	By MS/MS	By MS/MS		By MS/MS	By MS/MS		By MS/MS		By MS/MS		1	1	1	1	1	1	2		1	3		1		2		46323000	23081000	15136000	2953800	4699300	8465300	18169000	0	5391700
DMKJLJHC_00137	310	318	R	GDIINGGAR	I	871.451	0		0.00075906	107.01	By MS/MS	By matching	By matching	By MS/MS	By MS/MS	By MS/MS										1	1	1	1	1	1										40592000	4904500	29682000	7893300	4735800	4523500	0	0	0
DMKJLJHC_00137	349	376	R	GETQALVVTTLGTGDDEQIIDALHGNSR	S	2909.44	0		6.0641e-104	201.31	By MS/MS	By MS/MS	By MS/MS	By MS/MS	By MS/MS	By MS/MS	By MS/MS	By MS/MS	By MS/MS	By MS/MS	By MS/MS	By MS/MS		By MS/MS	By matching	10	8	12	6	8	6	7	4	6	4	5	5		12	3	823210000	816580000	480920000	63614000	129190000	74977000	76444000	34593000	68638000
DMKJLJHC_00137	601	611	K	IASANGEAIQK	A	1100.58	0		1.0364e-18	214.05	By MS/MS	By MS/MS	By MS/MS	By MS/MS	By MS/MS	By MS/MS	By MS/MS	By MS/MS	By MS/MS	By MS/MS	By matching	By MS/MS	By matching	By MS/MS	By matching	1	1	1	1	1	1	1	1	1	1	1	1	1	1	1	229920000	202230000	94702000	13914000	14413000	16340000	13076000	8005500	13165000
DMKJLJHC_00137	559	568	R	IETMQIPTDK	I	1174.59	0	133	1.6411e-06	187.5	By MS/MS	By MS/MS	By MS/MS	By MS/MS	By MS/MS	By MS/MS	By MS/MS	By MS/MS	By MS/MS	By MS/MS		By MS/MS		By MS/MS		2	2	3	1	1	1	1	1	1	1		1		1		159840000	150590000	112030000	10972000	13978000	15780000	21470000	6520200	18131000
DMKJLJHC_00137	559	570	R	IETMQIPTDKIR	E	1443.78	1	133	1.0652e-18	204.34	By MS/MS	By MS/MS	By MS/MS	By MS/MS	By MS/MS	By MS/MS	By MS/MS	By MS/MS	By MS/MS	By MS/MS	By matching	By MS/MS	By matching	By MS/MS	By matching	3	4	3	3	3	4	2	3	3	2	1	2	1	2	1	340970000	331970000	181360000	18817000	18135000	50857000	14962000	15747000	28377000
DMKJLJHC_00137	569	578	K	IREVIGSGGK	V	1014.58	1		0.00072314	104.82	By MS/MS	By MS/MS	By MS/MS	By MS/MS	By MS/MS	By MS/MS	By MS/MS	By MS/MS	By MS/MS	By MS/MS		By MS/MS		By MS/MS		1	1	1	1	1	1	1	1	1	1		1		1		79581000	65137000	49376000	6178000	0	6858700	5793500	2939400	5608400
DMKJLJHC_00137	302	309	K	KLESSILR	G	944.565	1		0.011328	172.03	By MS/MS	By MS/MS	By MS/MS	By MS/MS	By MS/MS	By MS/MS	By MS/MS	By matching	By MS/MS	By matching	By MS/MS	By MS/MS		By MS/MS	By matching	1	1	1	1	1	1	1	1	1	1	1	1		1	1	605590000	555410000	466550000	96688000	55007000	60773000	48668000	23492000	44343000
DMKJLJHC_00137	7	22	K	KSIQWGEEELTLETGK	V	1846.93	1		3.6371e-12	132.31	By MS/MS	By MS/MS	By MS/MS	By MS/MS	By MS/MS	By MS/MS	By MS/MS	By MS/MS	By MS/MS	By MS/MS		By MS/MS		By MS/MS		2	2	2	1	1	2	2	1	1	1		1		1		80405000	67829000	43032000	2626500	0	5562600	8018400	930360	1897300
DMKJLJHC_00137	181	189	R	LDLVVAGTK	D	914.544	0		0.00030908	174.16	By MS/MS	By MS/MS	By MS/MS	By MS/MS	By MS/MS	By MS/MS	By MS/MS	By MS/MS	By MS/MS	By MS/MS	By matching	By MS/MS		By MS/MS	By matching	2	2	2	2	2	2	3	2	2	2	1	2		2	1	271260000	255620000	177100000	23896000	30756000	30547000	42685000	13524000	31834000
DMKJLJHC_00137	181	212	R	LDLVVAGTKDAVMMVESEAYELSEAEMLGAVK	F	3397.67	1	127;128;129	0.00015503	49.432				By matching			By matching					By MS/MS		By MS/MS					1			1					2		1		0	0	0	4697900	0	0	3964600	0	0
DMKJLJHC_00137	303	309	K	LESSILR	G	816.471	0		0.00072741	158.53	By MS/MS	By MS/MS	By MS/MS	By MS/MS	By MS/MS	By MS/MS	By MS/MS	By MS/MS	By MS/MS	By MS/MS		By MS/MS		By MS/MS		1	1	1	1	1	1	1	1	1	1		1		1		22345000	20361000	12464000	2190700	3862000	2976300	5063100	1641900	3835900
DMKJLJHC_00137	663	671	R	LNHPSDLLK	E	1035.57	0		0.00065442	126.24	By MS/MS	By MS/MS	By MS/MS	By MS/MS		By MS/MS			By MS/MS	By MS/MS	By matching	By MS/MS	By matching	By MS/MS		1	1	1	1		1			1	1	1	1	1	1		200260000	172260000	0	14323000	0	14299000	0	0	10595000
DMKJLJHC_00137	663	677	R	LNHPSDLLKEGQEVK	V	1705.9	1		0.00082972	75.788	By MS/MS	By MS/MS	By MS/MS	By matching	By matching	By matching			By matching	By matching		By MS/MS		By matching		1	1	1	1	1	1			1	1		1		1		28730000	27198000	15705000	1765800	1027400	956060	0	0	1072100
DMKJLJHC_00137	173	180	K	LRENPEQR	L	1040.54	1		5.8811e-05	121.09	By MS/MS	By MS/MS	By MS/MS													1	1	1													102560000	0	0	0	0	0	0	0	0
DMKJLJHC_00137	173	189	K	LRENPEQRLDLVVAGTK	D	1937.07	2		0.0072705	79.346	By MS/MS	By MS/MS	By MS/MS	By MS/MS	By matching	By matching		By matching	By matching	By matching		By MS/MS		By MS/MS		2	2	2	1	2	1		1	2	1		2		1		77342000	73498000	30016000	4510000	3831300	2128500	0	1024700	3144700
DMKJLJHC_00137	286	301	K	LSEEQLEDANLGSAIK	K	1715.86	0		1.3414e-151	299.2	By MS/MS	By MS/MS	By MS/MS	By MS/MS	By MS/MS	By MS/MS	By MS/MS	By MS/MS	By MS/MS	By MS/MS	By MS/MS	By MS/MS	By matching	By MS/MS	By MS/MS	5	6	5	3	4	4	3	3	2	1	1	2	1	2	2	371690000	771590000	410540000	77865000	84658000	64730000	75459000	27499000	45301000
DMKJLJHC_00137	286	302	K	LSEEQLEDANLGSAIKK	L	1843.95	1		2.4705e-19	140.01	By MS/MS	By MS/MS	By MS/MS	By MS/MS	By MS/MS	By MS/MS	By matching		By MS/MS	By MS/MS		By MS/MS		By MS/MS		3	1	2	1	2	1	1		2	1		2		2		37074000	10384000	6635700	3191500	4961700	3674200	3264900	0	1095200
DMKJLJHC_00137	636	648	K	LVDFGAFVNFFGK	R	1459.75	0		2.3152e-07	122.96	By MS/MS	By MS/MS	By matching	By matching	By matching	By matching	By matching	By matching	By matching	By matching	By matching	By matching		By matching	By matching	1	1	1	1	1	1	1	1	1	1	1	1		1	1	704670000	627640000	296650000	14816000	12131000	21936000	29317000	3936700	14677000
DMKJLJHC_00137	636	649	K	LVDFGAFVNFFGKR	D	1615.85	1		6.7879e-25	177.04		By MS/MS				By MS/MS	By MS/MS		By MS/MS	By MS/MS							1				1	1		1	1						0	11482000	0	0	0	0	0	0	3698100
DMKJLJHC_00137	1	7	-	MFNTVKK	S	866.468	1	134	0.0043199	104.21	By MS/MS	By MS/MS	By MS/MS	By matching	By matching	By matching	By matching	By matching	By matching					By matching		2	2	2	1	1	1	1	1	1					1		147290000	117440000	79695000	2010200	2551400	1805400	1748100	661300	1330800
DMKJLJHC_00137	535	543	R	MHILGEMNK	A	1071.52	0	130;131	0.0004482	157.33	By MS/MS	By MS/MS	By MS/MS	By MS/MS	By MS/MS	By MS/MS	By MS/MS	By MS/MS	By MS/MS	By MS/MS	By matching	By MS/MS	By matching	By MS/MS	By MS/MS	5	4	4	3	3	3	2	3	3	4	2	1	1	3	2	338650000	370620000	254680000	43593000	41297000	44318000	42265000	21557000	40792000
DMKJLJHC_00137	695	708	K	MVDQETGEEVAPEK	K	1560.7	0	135	1.2195e-10	143	By MS/MS	By MS/MS	By MS/MS	By MS/MS			By matching		By matching	By matching		By matching				2	2	2	1			1		1	1		1				18139000	13970000	12569000	499470	0	0	563980	0	426110
DMKJLJHC_00137	695	709	K	MVDQETGEEVAPEKK	E	1688.79	1	135	0.00042458	73.435			By MS/MS		By matching	By matching	By matching			By matching								1		1	1	1			1						0	0	1222800	0	318790	539430	567620	0	0
DMKJLJHC_00137	695	711	K	MVDQETGEEVAPEKKED	-	1932.86	2	135	6.7211e-40	192.4	By MS/MS	By MS/MS	By MS/MS	By MS/MS	By MS/MS	By MS/MS	By MS/MS	By MS/MS	By MS/MS	By MS/MS	By matching	By MS/MS		By MS/MS	By matching	5	6	5	4	4	4	4	5	4	4	3	2		4	2	723860000	684350000	522880000	39030000	34072000	79461000	35524000	22718000	33940000
DMKJLJHC_00137	52	66	K	PGQDFFPLTVHYQEK	Y	1804.88	0		5.4423e-05	90.853	By MS/MS	By MS/MS	By MS/MS		By matching	By matching			By MS/MS	By matching				By MS/MS		1	3	1		1	1			2	1				2		18507000	24667000	14543000	0	1931300	2596200	0	0	4021700
DMKJLJHC_00137	84	93	R	PSEKETLTAR	L	1130.59	1		0.00074638	131.11	By MS/MS	By matching	By matching	By MS/MS	By MS/MS	By matching	By MS/MS	By MS/MS	By MS/MS	By MS/MS		By MS/MS		By matching		1	1	1	1	1	1	1	1	1	1		1		1		17806000	20484000	13244000	2079500	0	2531700	0	0	2111300
DMKJLJHC_00137	26	48	R	QADGSVIATLGETSVMANVTFAK	A	2309.16	0	136	2.2619e-05	76.158		By MS/MS			By matching				By MS/MS	By matching		By MS/MS		By MS/MS			1			1				1	1		2		3		0	17500000	0	0	2488400	0	0	0	0
DMKJLJHC_00137	550	558	R	QEFSAHAPR	I	1041.5	0		7.386e-05	188.98	By MS/MS	By MS/MS	By MS/MS	By MS/MS	By MS/MS	By MS/MS	By MS/MS	By MS/MS	By MS/MS	By MS/MS	By matching	By MS/MS	By matching	By MS/MS	By matching	1	1	1	1	1	1	1	1	1	1	1	1	1	1	1	223480000	214450000	114510000	33942000	22024000	23952000	24830000	12644000	22863000
DMKJLJHC_00137	649	661	K	RDGLVHVSQIANK	R	1435.79	1		1.8446e-13	135.02	By MS/MS	By MS/MS	By MS/MS	By MS/MS	By MS/MS	By MS/MS	By MS/MS	By MS/MS	By matching	By matching		By MS/MS		By MS/MS		4	6	6	1	2	1	3	2	2	2		2		2		59353000	78190000	46975000	1285400	2088800	1096000	4342400	834330	2610800
DMKJLJHC_00137	649	662	K	RDGLVHVSQIANKR	L	1591.89	2		1.191e-18	170.26	By MS/MS	By MS/MS	By MS/MS	By matching	By matching	By matching	By matching	By matching	By matching	By matching		By matching				4	4	4	4	1	2	1	2	2	2		3				31209000	27216000	22058000	4485200	1437700	1475800	1788300	991210	1673700
DMKJLJHC_00137	662	671	K	RLNHPSDLLK	E	1191.67	1		6.8372e-05	153.24	By MS/MS	By MS/MS	By MS/MS	By MS/MS	By MS/MS	By MS/MS	By MS/MS	By MS/MS	By MS/MS	By MS/MS		By MS/MS		By MS/MS		2	2	2	2	2	2	2	2	2	2		2		2		364740000	318100000	208310000	22261000	17809000	22203000	17234000	7326700	16119000
DMKJLJHC_00137	662	677	K	RLNHPSDLLKEGQEVK	V	1862	2		2.26e-12	136.24	By MS/MS	By MS/MS	By MS/MS	By MS/MS			By matching		By matching	By matching		By matching		By matching		2	2	2	2			1		1	2		2		2		37328000	25655000	16986000	4164500	0	0	499630	0	586360
DMKJLJHC_00137	253	260	K	SIGETEMR	A	921.423	0	137	0.0016164	136.11	By MS/MS	By MS/MS	By MS/MS	By MS/MS	By MS/MS	By MS/MS	By MS/MS	By matching	By MS/MS	By MS/MS	By matching	By matching		By matching	By matching	3	3	2	1	2	1	2	1	2	2	1	1		2	1	223340000	177300000	159150000	5720800	7784000	6427100	6046200	2106700	4845200
DMKJLJHC_00137	8	22	K	SIQWGEEELTLETGK	V	1718.84	0		3.2941e-54	234.24	By MS/MS	By MS/MS	By MS/MS	By MS/MS		By MS/MS	By MS/MS	By MS/MS	By MS/MS	By MS/MS	By MS/MS	By MS/MS	By matching	By MS/MS	By MS/MS	1	2	1	1		2	1	1	1	1	1	1	1	1	2	362480000	650470000	241140000	29146000	0	70481000	33458000	9619900	27435000
DMKJLJHC_00137	377	395	R	SNFLLHYNFPPYSVGEVGR	V	2195.08	0		3.2918e-26	154.6	By MS/MS	By MS/MS	By MS/MS	By MS/MS	By MS/MS	By MS/MS	By MS/MS	By MS/MS	By MS/MS	By MS/MS	By matching	By MS/MS		By MS/MS		9	5	12	6	7	8	11	3	6	11	1	7		9		507130000	183860000	627710000	69387000	67895000	66618000	130270000	18979000	52434000
DMKJLJHC_00137	340	348	R	THGSSLFTR	G	1004.5	0		0.00048787	167.23	By MS/MS	By MS/MS	By MS/MS	By MS/MS	By MS/MS	By MS/MS	By MS/MS	By MS/MS	By MS/MS	By MS/MS	By matching	By MS/MS	By matching	By MS/MS	By matching	1	2	1	1	1	1	1	1	1	1	1	1	1	1	1	311800000	317310000	208950000	53158000	43726000	41515000	49895000	22706000	37905000
DMKJLJHC_00137	272	283	R	TNAISAAVASIK	E	1144.65	0		3.6822e-05	128.88	By MS/MS	By MS/MS	By MS/MS	By MS/MS	By MS/MS	By MS/MS	By MS/MS	By MS/MS	By MS/MS	By MS/MS	By matching	By MS/MS		By MS/MS	By matching	1	1	1	1	1	1	1	1	1	2	1	1		1	1	278950000	224770000	162830000	26754000	36603000	28146000	35200000	15094000	27154000
DMKJLJHC_00137	272	285	R	TNAISAAVASIKEK	L	1401.78	1		0.00049918	99.844	By MS/MS	By MS/MS	By MS/MS	By MS/MS	By matching	By matching		By matching	By matching	By matching	By matching	By MS/MS		By matching		1	1	1	1	1	1		1	1	1	1	1		1		23651000	14448000	10055000	7528100	2154800	1207500	0	829230	1452200
DMKJLJHC_00137	326	339	K	TVRPIVSEVGILPR	T	1534.92	1		4.3517e-35	179.46	By MS/MS	By MS/MS	By MS/MS	By MS/MS	By MS/MS	By MS/MS	By MS/MS	By MS/MS	By MS/MS	By MS/MS	By MS/MS	By MS/MS		By MS/MS	By MS/MS	4	7	4	4	4	2	4	3	2	3	3	3		3	4	752420000	1159600000	696930000	61937000	74311000	76572000	124060000	28088000	68679000
DMKJLJHC_00137	515	531	K	VAGITPEIMEQALAQAK	D	1768.94	0	138	6.5716e-66	222.2	By MS/MS	By MS/MS	By MS/MS	By MS/MS	By MS/MS	By MS/MS	By MS/MS	By MS/MS	By MS/MS	By MS/MS	By MS/MS	By MS/MS	By matching	By MS/MS	By MS/MS	7	9	5	4	7	5	6	5	4	5	2	1	2	4	2	920800000	1320900000	587170000	59305000	72072000	86538000	133640000	36059000	72598000
DMKJLJHC_00137	515	534	K	VAGITPEIMEQALAQAKDGR	M	2097.09	1	138	9.3587e-09	104.84	By MS/MS	By MS/MS	By MS/MS	By matching		By matching			By matching					By MS/MS		3	1	1	1		1			1					3		11168000	7729000	4929000	1126000	0	1357200	0	0	1004200
DMKJLJHC_00137	499	514	K	VAGTENGITSLQMDIK	V	1675.85	0	139	2.169e-31	193.81	By MS/MS	By MS/MS	By MS/MS	By MS/MS	By MS/MS	By MS/MS	By MS/MS	By MS/MS	By MS/MS	By MS/MS		By MS/MS		By MS/MS		2	2	3	2	1	2	2	1	3	3		2		1		102180000	97690000	83583000	9818800	5878000	11119000	11981000	3396000	6921400
DMKJLJHC_00137	591	600	K	VDINDDGIIK	I	1100.57	0		0.00029324	101.25	By MS/MS	By MS/MS	By MS/MS	By MS/MS	By MS/MS	By MS/MS	By MS/MS	By MS/MS	By MS/MS	By MS/MS	By matching	By MS/MS		By MS/MS		3	5	3	1	2	2	3	2	2	2	1	1		2		195170000	213970000	141620000	12513000	13791000	19250000	22705000	7460400	17117000
DMKJLJHC_00137	154	172	R	VGFSDGEYILNPEVDDMQK	L	2154.98	0	140	7.0852e-27	153.81	By MS/MS	By MS/MS	By MS/MS	By MS/MS	By MS/MS	By MS/MS	By MS/MS	By MS/MS	By MS/MS	By MS/MS	By matching	By MS/MS		By MS/MS	By matching	16	13	12	6	9	7	6	6	7	5	1	5		5	2	684410000	663060000	455600000	72779000	100320000	133080000	66448000	35040000	90680000
DMKJLJHC_00137	154	174	R	VGFSDGEYILNPEVDDMQKLR	E	2424.16	1	140	3.4022e-13	116.61	By MS/MS	By MS/MS	By MS/MS	By MS/MS	By MS/MS	By MS/MS	By MS/MS	By MS/MS	By MS/MS	By MS/MS	By matching	By MS/MS		By MS/MS		4	1	1	4	1	1	1	1	1	1	1	2		2		54166000	0	25484000	19525000	12885000	10884000	10281000	4396000	9245500
DMKJLJHC_00137	73	79	K	VPGGFFK	R	750.406	0		0.024087	65.263	By MS/MS	By MS/MS	By MS/MS	By MS/MS	By MS/MS	By MS/MS	By MS/MS	By MS/MS	By MS/MS	By MS/MS	By matching	By MS/MS		By MS/MS		1	1	1	1	1	1	1	1	1	1	1	1		1		102830000	80889000	66593000	5650600	7608200	9576000	11034000	4010700	9283200
DMKJLJHC_00137	73	80	K	VPGGFFKR	E	906.508	1		0.019225	105.27	By MS/MS	By MS/MS	By MS/MS	By MS/MS	By MS/MS	By MS/MS	By MS/MS	By MS/MS	By matching	By MS/MS	By matching	By MS/MS		By MS/MS	By matching	1	1	1	1	1	1	1	1	1	1	1	1		1	1	94100000	74761000	53143000	15227000	13264000	11353000	8697700	6199400	10414000
DMKJLJHC_00137	479	498	K	YAVLTDILGDEDHLGDMDFK	V	2266.05	0	125	3.0423e-17	128.54	By MS/MS	By MS/MS	By MS/MS	By MS/MS	By MS/MS	By MS/MS	By MS/MS	By MS/MS	By MS/MS	By MS/MS		By MS/MS		By MS/MS		3	4	3	2	2	4	5	3	2	4		3		2		380690000	394740000	310570000	15500000	24811000	31384000	52901000	18990000	23767000
DMKJLJHC_00137;DMKJLJHC_06708	680	686	K	LLGFDDR	G	834.424	0		0.00077977	170.31	By MS/MS	By MS/MS	By MS/MS	By MS/MS	By MS/MS	By MS/MS	By MS/MS	By MS/MS	By MS/MS	By MS/MS		By MS/MS		By MS/MS		1	2	1	1	1	1	1	1	1	1		3		1		104170000	109690000	67770000	5987500	5388100	8299600	8740000	3322600	6953600
DMKJLJHC_00137;DMKJLJHC_06708	680	688	K	LLGFDDRGK	V	1019.54	1		0.013136	87.181												By MS/MS															1				0	0	0	0	0	0	0	0	0
DMKJLJHC_00139	243	269	K	ALGGGAEEIAAQPDAIIHFHGPNKPWK	T	2823.45	1		0.02736	49.076	By MS/MS															1															0	0	0	0	0	0	0	0	0
DMKJLJHC_00139	116	134	R	DLAPLFDLDIDGKPIAAVR	D	2038.11	1		9.4352e-14	129.05		By MS/MS	By MS/MS	By matching			By MS/MS	By MS/MS	By MS/MS	By MS/MS		By MS/MS		By MS/MS			2	1	1			1	1	1	2		1		1		0	38318000	11712000	1505300	0	0	6553100	2602000	0
DMKJLJHC_00139	70	93	R	ELDRAELADATSPTDHISGAAMGR	L	2483.17	1		0.038615	41.597								By matching	By matching	By matching		By MS/MS											1	1	1		1				0	0	0	0	0	0	0	933200	1528900
DMKJLJHC_00139	16	30	R	GLFGPTLFTAWGILR	H	1647.91	0		1.951e-06	116.87	By MS/MS	By MS/MS					By MS/MS									1	1					1									8323900	5249900	0	0	0	0	0	0	0
DMKJLJHC_00140	143	153	R	ALLSLHPDALR	D	1204.69	0		0.10585	36.671					By MS/MS															1											0	0	0	0	0	0	0	0	0
DMKJLJHC_00140	54	80	R	EAVTLQPAHLSEGLPEITLIGSGPSLK	S	2756.5	0		0.010468	36.311					By matching	By MS/MS								By MS/MS						1	1								1		0	0	0	0	927170	2385100	0	0	0
DMKJLJHC_00140	198	220	R	GVVPAGTVAFSALQFALAARPAK	I	2241.26	1		0.013349	66.536														By MS/MS															1		0	0	0	0	0	0	0	0	0
DMKJLJHC_00140	16	24	K	LGFSLFAGR	A	966.529	0		0.040855	62.107														By MS/MS															1		0	0	0	0	0	0	0	0	0
DMKJLJHC_00141	161	199	R	ALDAVQATDGAPFATPANWVPGQDVILALSVSTEDGEAK	Y	3923.94	0		5.6308e-12	68.677	By MS/MS	By MS/MS	By MS/MS							By MS/MS		By MS/MS		By MS/MS		3	1	2							1		1		1		116520000	38951000	48899000	0	0	0	0	0	0
DMKJLJHC_00141	107	121	K	AYDMLPAEAYMPDGR	T	1698.74	0	141;142	4.805e-08	121.02	By MS/MS	By MS/MS	By MS/MS	By MS/MS	By MS/MS	By MS/MS	By MS/MS	By MS/MS	By MS/MS	By MS/MS	By matching	By MS/MS		By MS/MS		4	2	4	1	1	1	4	1	2	2	1	1		1		62239000	46655000	61608000	5510300	5838100	5954000	11056000	3839600	7566000
DMKJLJHC_00141	107	130	K	AYDMLPAEAYMPDGRTPADSATVR	T	2597.19	1	141;142	0.00514	40.689					By matching							By matching		By MS/MS						1							1		1		0	0	0	0	2240300	0	0	0	0
DMKJLJHC_00141	40	54	K	DFTPVCTTEFGAVAK	L	1641.77	0		0.0014025	63.727			By MS/MS	By MS/MS	By matching	By matching	By MS/MS	By MS/MS	By MS/MS	By MS/MS				By matching				1	2	1	1	1	1	2	1				1		0	0	4381800	6355200	3183600	3247400	2351800	1647500	4173600
DMKJLJHC_00141	23	39	K	FHDWLGGDYAILFSHPK	D	2001.97	0		3.9776e-31	161.48	By MS/MS	By MS/MS	By MS/MS	By MS/MS	By MS/MS	By MS/MS	By MS/MS		By MS/MS	By MS/MS		By MS/MS		By MS/MS		2	6	4	1	1	1	1		3	4		3		3		50215000	130130000	42449000	0	2722300	3195400	4796700	0	10621000
DMKJLJHC_00141	5	22	R	INDIAPDFTADSTSGEIK	F	1892.9	0		4.5423e-08	116.79	By MS/MS	By MS/MS	By MS/MS	By MS/MS		By MS/MS	By MS/MS	By MS/MS	By MS/MS	By MS/MS		By MS/MS		By MS/MS		1	1	1	1		1	1	1	2	1		2		1		70009000	70658000	54789000	7792400	0	14313000	15248000	8893700	13181000
DMKJLJHC_00141	55	62	K	LAPEFEKR	H	988.534	1		0.011543	138.24	By MS/MS	By MS/MS	By MS/MS	By MS/MS	By MS/MS	By MS/MS	By MS/MS	By MS/MS	By MS/MS	By MS/MS	By MS/MS	By MS/MS		By MS/MS	By matching	1	1	1	1	1	1	1	1	1	1	1	1		1	1	74795000	46729000	49102000	10847000	12002000	11041000	14220000	7293900	11148000
DMKJLJHC_00141	87	106	K	VAGAPANFPIIDDTSLTVSK	A	2015.06	0		3.4404e-46	174.94	By MS/MS	By MS/MS	By MS/MS	By MS/MS	By MS/MS	By MS/MS	By MS/MS	By MS/MS	By MS/MS	By MS/MS	By MS/MS	By MS/MS		By MS/MS	By matching	3	5	3	2	2	2	3	2	4	1	2	1		3	1	212560000	446000000	181450000	25201000	26921000	26107000	29410000	15399000	32036000
DMKJLJHC_00141	66	79	K	VMGVSVDSVSEHTK	W	1473.71	0	145	1.4546e-33	163.84	By MS/MS	By MS/MS	By MS/MS	By MS/MS	By MS/MS	By MS/MS	By MS/MS	By MS/MS	By MS/MS	By MS/MS	By MS/MS	By MS/MS		By MS/MS	By matching	6	3	6	4	4	4	2	2	2	4	2	3		2	1	134270000	143750000	115410000	11480000	10878000	10416000	8573500	4283300	9946100
DMKJLJHC_00141	80	86	K	WKADIEK	V	888.471	1		0.037416	77.923	By MS/MS	By MS/MS	By MS/MS	By matching	By matching	By matching	By matching	By matching	By matching	By matching	By matching	By matching		By matching		1	1	1	1	1	1	1	1	1	1	1	1		1		35536000	30310000	21645000	3450600	3569400	2994200	3822100	2188900	2860400
DMKJLJHC_00141	200	211	K	YGAVDTKLPYLR	T	1394.76	1		1.1185e-07	141.91	By MS/MS	By MS/MS	By MS/MS	By MS/MS	By MS/MS	By MS/MS	By MS/MS	By MS/MS	By MS/MS	By MS/MS	By matching	By MS/MS		By MS/MS		2	3	1	2	2	2	2	2	2	2	1	3		2		71006000	65258000	30716000	8353000	8764900	7712400	8804300	4078000	8835300
DMKJLJHC_00141;DMKJLJHC_05172	143	153	R	LTMTYPMSVGR	N	1254.61	0	143;144	0.00024118	90.108	By MS/MS	By MS/MS	By MS/MS	By MS/MS	By MS/MS	By MS/MS	By MS/MS	By MS/MS	By MS/MS	By MS/MS	By MS/MS	By MS/MS		By MS/MS	By MS/MS	2	2	2	2	4	2	1	1	2	2	1	2		1	1	23191000	69126000	14463000	5520300	7573200	7568600	6327200	3197100	5409100
DMKJLJHC_00141;DMKJLJHC_05172	154	160	R	NFAEILR	A	861.471	0		0.0014537	123.99	By MS/MS	By MS/MS	By MS/MS	By MS/MS	By MS/MS	By MS/MS	By MS/MS	By MS/MS	By MS/MS	By MS/MS	By matching	By MS/MS		By MS/MS	By matching	2	2	2	1	1	1	1	1	3	1	1	1		1	1	46325000	3032100	35124000	5288300	9117000	5760900	7073800	3529600	0
DMKJLJHC_00141;DMKJLJHC_05172	131	139	R	TVFIIGPDK	K	988.559	0		0.00075509	110.41	By MS/MS	By matching	By matching	By MS/MS	By MS/MS	By MS/MS	By MS/MS	By MS/MS	By MS/MS	By MS/MS		By MS/MS		By MS/MS		1	2	1	2	2	1	2	1	1	2		2		3		11899000	19536000	9973200	4104000	4019700	0	0	1173600	2481300
DMKJLJHC_00141;DMKJLJHC_05172	131	140	R	TVFIIGPDKK	V	1116.65	1		0.0017063	124.92	By MS/MS	By MS/MS	By MS/MS	By MS/MS	By MS/MS	By MS/MS	By matching	By MS/MS	By matching	By MS/MS	By MS/MS	By matching		By MS/MS		1	1	1	1	1	1	1	1	1	1	1	1		1		72262000	73502000	54823000	6357100	8761100	7660200	8919400	5001500	8643600
DMKJLJHC_00142	81	100	R	ADEMAQAISLEMGAPIDLAR	R	2101.02	0	146;147	2.4167e-10	114.1	By MS/MS	By MS/MS	By MS/MS	By MS/MS	By MS/MS	By MS/MS	By MS/MS	By MS/MS	By MS/MS	By MS/MS		By MS/MS		By MS/MS		3	2	3	3	4	3	4	1	2	5		2		3		51707000	38833000	20859000	8285700	8650200	7892900	11124000	1699100	5662600
DMKJLJHC_00142	6	17	R	AFYINGEWVDPK	T	1437.69	0		0.00086979	77.379	By MS/MS	By matching	By MS/MS	By matching	By matching	By matching	By matching	By MS/MS	By matching			By matching				1	1	1	1	1	1	1	1	1			1				38953000	40414000	30867000	3349700	3828000	3310400	2223800	1438900	5659900
DMKJLJHC_00142	428	441	R	ALNSGMVEMNGQSR	G	1492.68	0	148;149	9.6595e-08	124.1	By MS/MS	By MS/MS	By MS/MS	By matching	By MS/MS	By matching	By matching		By matching	By MS/MS		By MS/MS		By MS/MS		3	3	4	2	2	1	2		1	2		2		2		14520000	16134000	10021000	1410100	1450100	746400	1475700	0	505560
DMKJLJHC_00142	304	315	R	ETAEATQVDNPR	E	1329.62	0		6.536e-86	280.96	By MS/MS	By MS/MS	By MS/MS	By MS/MS	By MS/MS	By MS/MS	By MS/MS	By MS/MS	By MS/MS	By MS/MS	By matching	By MS/MS		By MS/MS	By matching	1	1	1	1	1	1	1	1	1	1	1	1		1	1	170420000	139740000	88546000	17305000	23908000	22844000	19918000	8958200	15825000
DMKJLJHC_00142	304	319	R	ETAEATQVDNPRESGR	H	1758.81	1		1.1988e-17	144.28	By MS/MS	By MS/MS	By MS/MS	By MS/MS	By MS/MS	By matching	By matching	By matching	By matching	By matching	By matching	By matching				2	2	1	2	2	2	1	2	2	1	1	2				16552000	15741000	4211000	2578800	1805100	1226000	410510	466050	826060
DMKJLJHC_00142	442	455	R	GAGAPFGGVGASGR	A	1159.57	0		1.8642e-08	130.01	By MS/MS	By MS/MS	By MS/MS	By MS/MS	By MS/MS	By MS/MS	By MS/MS	By MS/MS	By MS/MS	By MS/MS	By MS/MS	By MS/MS	By matching	By MS/MS	By MS/MS	1	1	1	1	1	1	1	1	1	1	1	1	1	1	1	121800000	154350000	81148000	12240000	14693000	13782000	14871000	5516200	9872600
DMKJLJHC_00142	254	269	K	GANLIFADADEDAVAR	G	1646.79	0		6.9634e-55	234.24	By MS/MS	By MS/MS	By MS/MS	By MS/MS	By MS/MS	By MS/MS	By MS/MS	By MS/MS	By MS/MS	By MS/MS	By MS/MS	By MS/MS		By MS/MS		1	2	2	2	1	2	1	1	1	1	1	1		1		153140000	352630000	236030000	27806000	23033000	25476000	27317000	9087600	20862000
DMKJLJHC_00142	320	332	R	HIGPVVNAVQFDK	I	1422.76	0		1.7068e-14	120.57	By MS/MS	By MS/MS	By MS/MS	By MS/MS	By MS/MS	By MS/MS	By MS/MS	By MS/MS	By MS/MS	By MS/MS		By MS/MS		By MS/MS		2	2	2	3	3	2	2	2	2	2		3		3		55180000	61546000	35536000	4756900	6512500	7277900	6932700	2446100	6270700
DMKJLJHC_00142	320	342	R	HIGPVVNAVQFDKIQGLIETGIK	E	2475.38	1		1.0189e-26	137.86	By MS/MS	By MS/MS	By matching	By MS/MS	By MS/MS	By MS/MS	By MS/MS		By MS/MS	By matching		By MS/MS		By MS/MS		3	3	3	3	4	1	3		2	1		4		3		71461000	65335000	23676000	8027800	10302000	3283300	5449300	0	4782300
DMKJLJHC_00142	320	346	R	HIGPVVNAVQFDKIQGLIETGIKEGAK	L	2860.58	2		3.9982e-14	93.416	By MS/MS			By MS/MS										By MS/MS		2			1										1		28862000	0	0	2590200	0	0	0	0	0
DMKJLJHC_00142	73	79	R	IAEIYDR	R	878.45	0		0.0014218	124.37	By MS/MS	By MS/MS	By MS/MS	By MS/MS	By MS/MS	By MS/MS	By MS/MS	By MS/MS	By MS/MS	By MS/MS	By MS/MS	By MS/MS		By MS/MS	By MS/MS	1	1	1	1	1	1	1	1	1	1	1	1		1	1	49935000	37490000	28063000	5155900	5886300	5382100	5879500	2629800	4869200
DMKJLJHC_00142	73	80	R	IAEIYDRR	A	1034.55	1		0.012011	126.67	By MS/MS	By MS/MS	By MS/MS	By matching	By matching	By matching	By matching	By matching	By matching	By matching	By matching	By matching		By matching		1	1	1	1	1	1	1	1	1	1	1	1		1		42522000	30054000	19780000	4525800	3120400	4433300	4510700	1980300	3004100
DMKJLJHC_00142	333	342	K	IQGLIETGIK	E	1070.63	0		0.0030761	74.165	By matching	By MS/MS	By MS/MS				By MS/MS	By matching	By MS/MS					By MS/MS		1	1	1				1	1	1					1		25806000	30196000	0	0	0	0	4152900	1448200	3018300
DMKJLJHC_00142	333	346	K	IQGLIETGIKEGAK	L	1455.83	1		0.0013653	80.96	By matching	By MS/MS	By MS/MS											By MS/MS		1	1	1											1		1345900	11766000	7853600	0	0	0	0	0	0
DMKJLJHC_00142	347	360	K	LVAGGPGRPEALNR	G	1405.78	1		9.2374e-05	103.26	By MS/MS	By MS/MS	By MS/MS	By MS/MS	By MS/MS	By MS/MS	By MS/MS	By MS/MS	By MS/MS	By MS/MS	By matching	By MS/MS		By MS/MS	By matching	2	1	2	2	2	2	2	2	2	2	2	2		2	2	291390000	161640000	183670000	34489000	26661000	30517000	33393000	14212000	27148000
DMKJLJHC_00142	288	297	R	MLVERPIYDR	A	1290.68	1	150	0.0012333	96.034	By MS/MS	By MS/MS	By MS/MS	By MS/MS	By MS/MS	By MS/MS	By MS/MS	By MS/MS	By MS/MS	By MS/MS	By matching	By MS/MS		By MS/MS	By matching	4	4	4	2	2	2	3	3	3	3	1	2		2	1	161450000	222470000	109280000	18177000	26922000	20013000	21201000	7830200	15383000
DMKJLJHC_00142	102	119	R	NQVGSGSYHIANFLTAAK	A	1876.94	0		2.7538e-41	191.19	By MS/MS	By MS/MS	By MS/MS	By MS/MS	By MS/MS	By MS/MS	By MS/MS	By MS/MS	By MS/MS	By MS/MS		By MS/MS		By MS/MS		3	3	2	2	3	2	3	2	3	2		4		4		78475000	98939000	48040000	6093800	10795000	8334300	8226200	2717500	8454200
DMKJLJHC_00142	80	100	R	RADEMAQAISLEMGAPIDLAR	R	2257.12	1	146;147	2.2366e-30	153.36	By MS/MS	By MS/MS	By MS/MS	By MS/MS	By MS/MS	By MS/MS	By MS/MS	By MS/MS	By MS/MS	By MS/MS	By matching	By MS/MS		By MS/MS		5	4	3	2	5	3	4	1	4	3	1	2		3		124480000	76259000	47305000	11317000	21490000	12906000	16612000	2760100	21441000
DMKJLJHC_00142	101	119	R	RNQVGSGSYHIANFLTAAK	A	2033.04	1		2.2955e-05	91.076	By MS/MS	By MS/MS	By MS/MS							By matching						2	1	1							1						25492000	17328000	10847000	0	0	0	0	0	0
DMKJLJHC_00142;DMKJLJHC_01913;DMKJLJHC_01148	245	253	K	RVTLELGGK	G	971.576	1		0.020797	87.476	By MS/MS	By MS/MS	By MS/MS	By MS/MS	By matching	By matching	By MS/MS	By matching	By matching	By MS/MS	By matching	By matching		By matching		1	1	1	1	1	1	1	1	1	1	1	1		1		33794000	35826000	13825000	3333600	3412600	3655100	3392000	1672700	3937300
DMKJLJHC_00142;DMKJLJHC_01913;DMKJLJHC_01148	246	253	R	VTLELGGK	G	815.475	0		0.0029843	90.777	By MS/MS	By MS/MS	By MS/MS	By MS/MS	By MS/MS	By MS/MS	By MS/MS	By MS/MS	By MS/MS	By MS/MS	By MS/MS	By MS/MS		By MS/MS	By MS/MS	1	1	1	1	1	1	1	1	1	1	1	1		1	1	58141000	55894000	32964000	10359000	9705500	8866200	9189400	3361200	7902900
DMKJLJHC_00143	2	14	M	AFTLASWNINSVR	L	1477.77	0		4.3168e-07	113.69	By MS/MS	By MS/MS	By MS/MS	By MS/MS	By MS/MS	By MS/MS	By MS/MS	By MS/MS		By MS/MS		By matching		By MS/MS		2	1	3	2	1	1	2	1		1		1		1		35164000	21092000	14836000	1857000	0	1398200	5213300	0	0
DMKJLJHC_00143	51	60	R	ALGYTHMVAR	G	1117.57	0	151	0.00022225	107.01	By MS/MS	By MS/MS	By MS/MS	By matching	By MS/MS	By matching	By matching	By matching	By matching	By matching	By matching	By MS/MS		By matching		2	2	2	1	2	2	2	1	2	2	1	1		1		27472000	25284000	14311000	2262900	3665000	3813800	3688900	1335200	3960400
DMKJLJHC_00143	210	220	R	ARDWDAADKGR	R	1259.6	2		0.0004588	133.89	By MS/MS	By MS/MS	By MS/MS		By matching	By matching	By matching		By matching	By matching		By matching		By matching		2	2	2		1	1	1		1	2		2		1		11341000	9161700	7037400	0	718510	835460	774590	0	1005200
DMKJLJHC_00143	135	144	R	DHFAAERPAK	S	1140.57	1		4.2252e-05	155.58	By MS/MS	By MS/MS	By MS/MS			By matching		By matching		By MS/MS				By matching		1	1	1			1		1		1				1		0	25254000	18054000	0	0	4459900	0	2269600	0
DMKJLJHC_00143	246	262	R	GWEQPSDHAPVFASFDL	-	1901.86	0		0.015825	44.299	By matching	By matching	By MS/MS			By matching	By matching	By matching	By matching	By MS/MS						1	1	2			1	1	1	1	1						28902000	21464000	29265000	0	0	4488300	3976200	1794700	4571800
DMKJLJHC_00143	92	117	R	HVAAQLENGVTIHNFYVPAGGDIPDR	A	2789.39	0		0.026614	46.839	By MS/MS	By MS/MS	By MS/MS													2	1	1													8166800	0	5630600	0	0	0	0	0	0
DMKJLJHC_00143	44	50	K	IPTEAFR	A	832.444	0		0.012637	81.381	By MS/MS	By MS/MS														1	1														0	0	0	0	0	0	0	0	0
DMKJLJHC_00143	169	194	K	IVSHTPIEVEHLNDVMQAGAWVDVTR	Q	2915.46	0		0.0006757	46.403		By MS/MS	By MS/MS														1	2													0	11723000	10037000	0	0	0	0	0	0
DMKJLJHC_00143	74	91	K	LPLQEVSAHDFADLGHAR	H	1974.99	0		4.5189e-06	120.77	By MS/MS	By MS/MS	By MS/MS	By MS/MS	By MS/MS	By MS/MS	By MS/MS	By MS/MS	By MS/MS	By MS/MS		By MS/MS		By MS/MS		2	1	2	4	4	4	4	3	4	3		5		3		58492000	27195000	21249000	8851000	8066600	10796000	11911000	3205600	9686600
DMKJLJHC_00143	221	239	R	RLDHVWATPDIATAAHGSR	V	2073.05	1		1.1129e-13	127.67	By MS/MS	By MS/MS	By MS/MS		By matching		By matching	By matching	By matching	By matching				By matching		2	2	2		1		1	1	1	1				1		29906000	37389000	31583000	0	1119200	0	504000	440950	853310
DMKJLJHC_00143	145	164	K	SILVGDLNIAPREDDVWSHK	Q	2263.16	1		7.9376e-05	74.12	By MS/MS	By MS/MS	By MS/MS						By MS/MS							1	2	1						1							12388000	19032000	10242000	0	0	0	0	0	0
DMKJLJHC_00143;DMKJLJHC_05242	145	156	K	SILVGDLNIAPR	E	1266.73	0		0.00032786	103.7	By matching	By MS/MS	By MS/MS	By matching	By matching	By matching	By MS/MS	By MS/MS	By MS/MS	By MS/MS		By matching		By matching		1	2	2	2	1	2	2	1	2	3		2		1		12201000	11647000	22476000	3139800	1584000	4029900	3861100	737630	5746800
DMKJLJHC_00144	207	213	R	AQYDLAK	Q	807.413	0		0.020848	66.993	By MS/MS	By matching	By matching	By MS/MS	By MS/MS	By MS/MS	By MS/MS	By MS/MS	By MS/MS	By MS/MS		By matching		By matching	By matching	1	1	1	1	1	1	1	1	1	1		1		1	1	9843500	5517200	8348700	1471300	1158800	1121600	2478700	1181800	1998500
DMKJLJHC_00144	66	72	K	GAVVLAK	V	656.422	0		0.063576	82.141	By matching	By matching	By matching	By matching	By MS/MS	By matching	By matching	By matching	By matching	By matching		By MS/MS		By MS/MS		1	1	1	1	1	1	1	1	1	1		1		1		9387800	6236200	4660300	1109400	1429600	1089400	1684100	946990	1361300
DMKJLJHC_00144	196	206	K	LSDAGPVEAAR	A	1084.55	0		8.6552e-05	128.86	By MS/MS	By matching	By matching	By matching	By matching	By matching	By MS/MS	By MS/MS	By matching	By matching	By matching	By matching		By matching		1	1	1	1	1	1	1	1	1	1	1	1		1		51480000	24794000	20180000	3778800	4197000	3932500	6181200	3266000	5662000
DMKJLJHC_00144	1	32	-	MLELGGTQDATPANDLIKDVTEADFMAEVIEK	S	3463.67	1	152;153	1.991e-06	56.009	By matching		By MS/MS					By matching	By MS/MS							1		1					1	1							42730000	0	17529000	0	0	0	0	4017800	7860900
DMKJLJHC_00144	52	65	K	QLGPAIESEVVAAK	G	1410.77	0		3.8164e-05	123.62	By MS/MS	By MS/MS	By MS/MS	By MS/MS	By MS/MS	By MS/MS	By MS/MS	By MS/MS	By MS/MS	By MS/MS		By MS/MS		By MS/MS		2	2	1	1	1	1	2	1	2	1		1		1		16302000	21036000	12241000	1740800	2969600	2410800	5397400	1434500	4169900
DMKJLJHC_00144	264	274	R	RDREWDNEAAK	T	1388.64	2		5.1361e-06	167.09	By MS/MS	By MS/MS	By MS/MS							By matching						1	1	1							1						3529000	2377800	1954500	0	0	0	0	0	0
DMKJLJHC_00144	275	295	K	TQLFTIFDALKPSDPIVQAGR	R	2316.25	1		3.2063e-08	110.6	By MS/MS	By MS/MS	By MS/MS	By MS/MS	By MS/MS	By MS/MS	By MS/MS	By MS/MS	By MS/MS	By MS/MS		By MS/MS		By MS/MS		2	2	2	2	2	2	2	2	2	2		2		2		230390000	158010000	116340000	22461000	18980000	27242000	73965000	17099000	42023000
DMKJLJHC_00144	177	195	R	VAQGDLDAAGAALAAVPPK	L	1733.93	0		2.8385e-07	98.337	By MS/MS	By MS/MS	By MS/MS	By MS/MS	By MS/MS	By MS/MS	By MS/MS	By MS/MS	By MS/MS	By MS/MS		By MS/MS		By MS/MS		7	5	6	2	5	3	4	2	3	4		3		4		69812000	44021000	47181000	5574200	13915000	5914300	12912000	7856300	6948200
DMKJLJHC_00144	73	86	K	VNVDENQMIAGQLR	V	1585.79	0	154	5.4965e-10	137.01	By MS/MS	By MS/MS	By MS/MS	By MS/MS	By MS/MS	By MS/MS	By MS/MS	By MS/MS	By MS/MS	By MS/MS	By matching	By MS/MS		By MS/MS		1	2	3	3	3	2	3	3	2	1	1	1		1		22777000	23129000	47781000	4092900	3766600	2619500	8333400	3344500	5998000
DMKJLJHC_00144	87	115	R	VQSIPTVYAFWQGQPVDGFQGALPASEVK	A	3118.58	0		2.8389e-13	69.444				By MS/MS	By MS/MS	By MS/MS	By MS/MS	By MS/MS	By MS/MS	By MS/MS		By MS/MS		By MS/MS					1	1	1	1	1	1	1		1		1		0	0	0	10984000	7666900	11222000	12233000	6052500	15803000
DMKJLJHC_00145	134	142	R	AAFFGLLER	F	1022.55	0		0.00041137	113.71	By MS/MS	By MS/MS	By MS/MS	By MS/MS	By MS/MS	By MS/MS	By MS/MS	By MS/MS	By MS/MS	By MS/MS		By MS/MS		By MS/MS		1	1	1	2	1	1	2	2	2	3		1		3		0	0	0	935980	0	1218200	1105400	221000	1753700
DMKJLJHC_00145	121	133	R	DLGAAEHDKDFDR	A	1487.66	1		1.0127e-06	119.74							By MS/MS	By MS/MS														1	1								0	0	0	0	0	0	1016600	490040	0
DMKJLJHC_00145	4	24	K	NVDLPDTVPLFPLPGALLLPR	A	2256.29	0		3.3696e-08	99.669		By MS/MS	By matching	By matching	By matching	By MS/MS			By matching								1	1	1	1	1			1							0	4496700	2527700	525750	801960	981950	0	0	329110
DMKJLJHC_00145;DMKJLJHC_05366	25	35	R	ARLPLHIFEPR	Y	1347.78	1		0.039907	57.225					By MS/MS															1											0	0	0	0	0	0	0	0	0
DMKJLJHC_00147	251	267	R	AIMALDDADFMAILRPR	F	1917.98	1	155;156	7.1957e-41	192.4	By MS/MS	By MS/MS	By MS/MS					By matching	By matching					By MS/MS		1	1	1					1	1					1		30571000	0	13471000	0	0	0	0	669440	898150
DMKJLJHC_00147	323	335	R	DVAALAEVITEAR	R	1356.72	0		5.6118e-09	139.86	By MS/MS	By MS/MS	By MS/MS	By MS/MS	By MS/MS	By MS/MS	By MS/MS	By MS/MS	By MS/MS	By MS/MS		By MS/MS		By MS/MS		3	2	2	2	3	1	3	1	1	2		1		2		17909000	4768200	6392600	2748100	5129800	4699000	4569700	1858000	2351900
DMKJLJHC_00147	114	127	R	ELDQSPVGYMLEDR	F	1650.76	0		0.055425	53.237												By MS/MS															1				0	0	0	0	0	0	0	0	0
DMKJLJHC_00147	268	281	R	FGDFLGEITLAGAR	F	1465.76	0		0.00014302	88.187	By MS/MS	By MS/MS	By MS/MS		By MS/MS	By MS/MS	By MS/MS	By matching	By MS/MS	By matching		By matching		By MS/MS		1	1	1		1	1	1	1	1	1		1		1		28711000	19058000	10346000	0	3463400	0	4709900	1516400	2875100
DMKJLJHC_00147	282	292	R	FSYPLNLTLAR	S	1293.71	0		0.00080791	82.831		By MS/MS	By MS/MS	By MS/MS	By MS/MS	By MS/MS	By MS/MS	By MS/MS		By MS/MS		By MS/MS		By MS/MS			1	1	1	3	1	1	1		1		3		2		0	0	4508900	919540	4475800	0	3436400	1593500	0
DMKJLJHC_00147	282	298	R	FSYPLNLTLARSYVSPR	L	1983.06	1		0.099366	26.808		By matching		By matching	By matching		By MS/MS		By matching	By matching							1		1	1		1		1	1						0	5708700	0	5193400	2240600	0	3455100	0	3308100
DMKJLJHC_00147	299	322	R	LALVGDAAHGVHPIAGQGLNLGLR	D	2348.31	0		3.4792e-06	78.088	By MS/MS	By matching	By matching	By MS/MS	By MS/MS	By MS/MS	By MS/MS		By MS/MS	By MS/MS		By MS/MS		By MS/MS		2	1	1	2	1	2	3		2	3		3		3		41604000	4770700	8720600	3560000	3508600	5463200	6775500	0	4439100
DMKJLJHC_00147	72	93	K	LLSALGLWEALAPTAQPMMEVK	A	2368.25	0		4.0305e-05	73.294	By MS/MS	By MS/MS	By matching													1	1	1													11213000	13956000	5948600	0	0	0	0	0	0
DMKJLJHC_00147	175	183	R	LLVGADGRR	S	955.556	1		0.0048099	123.69	By MS/MS	By MS/MS	By matching	By matching	By matching	By matching	By matching			By matching		By matching		By matching		1	1	1	1	1	1	1			1		1		1		9193000	6709400	4020200	939610	1143600	794750	1533100	0	0
DMKJLJHC_00147	336	349	R	RRGEDIGALDVLER	Y	1597.85	2		0.082854	51.073		By matching	By MS/MS				By matching		By matching			By matching		By matching			1	1				1		1			1		1		0	3658300	7738400	0	0	0	865590	0	1163600
DMKJLJHC_00147	238	250	R	SSIVWSESAEAAR	A	1391.67	0		0.0001803	90.653	By matching	By MS/MS	By matching	By matching	By matching		By matching	By matching	By matching	By matching				By matching		1	1	1	1	1		1	1	1	1				1		6956100	6275200	4574700	1183900	1229100	0	1646900	522260	1488800
DMKJLJHC_00148	347	373	R	AEYQEQTAQYDAVLVPTAPILPPNTQK	L	2984.51	0		0.039411	31.535	By matching	By MS/MS	By matching		By matching					By MS/MS		By matching				1	1	1		2					2		2				9770300	8561200	7722100	0	6678500	0	0	0	0
DMKJLJHC_00148	14	42	R	AIAAGELDPVEQVEAYLSAADASENIYAR	M	3035.47	0		8.6855e-35	117.96		By MS/MS		By MS/MS					By MS/MS								1		2					2							0	15821000	0	10789000	0	0	0	0	9984800
DMKJLJHC_00148	77	91	K	DLIDTAGVGTEAGSR	L	1460.71	0		9.3157e-05	82.543	By MS/MS	By MS/MS	By MS/MS	By matching												1	1	2	1												13414000	0	12763000	646220	0	0	0	0	0
DMKJLJHC_00148	329	346	R	DVLASDYLAAWHALEGYR	A	2049	0		1.9778e-06	122.96	By MS/MS	By MS/MS	By MS/MS	By MS/MS	By MS/MS	By MS/MS	By MS/MS	By MS/MS	By MS/MS	By MS/MS		By MS/MS		By MS/MS		2	2	2	1	3	2	2	2	1	2		1		1		58269000	63084000	44986000	4656800	21967000	10360000	11053000	1305000	6724200
DMKJLJHC_00148	258	270	R	EAPVQAFEAAVAR	L	1357.7	0		2.4521e-07	121.61	By MS/MS	By MS/MS	By MS/MS	By MS/MS	By MS/MS	By MS/MS	By MS/MS	By MS/MS	By MS/MS	By MS/MS	By matching	By MS/MS		By MS/MS		2	2	1	1	1	1	3	1	1	1	1	2		1		45303000	46651000	22202000	3989000	5263300	4985400	10576000	2080400	4850400
DMKJLJHC_00148	162	177	R	GLAAAAIGSDTGGSVR	V	1401.72	0		3.9474e-09	127.83		By MS/MS	By MS/MS	By matching	By matching	By MS/MS	By matching	By matching	By matching	By matching	By matching	By matching		By matching			1	1	1	1	1	1	1	1	1	1	1		1		0	32147000	19072000	3176700	4110800	3705600	3883800	1396200	3341800
DMKJLJHC_00148	95	106	K	GRVPEADAEALR	V	1282.66	1		5.3949e-07	115.37	By MS/MS	By MS/MS	By matching	By matching	By MS/MS	By matching	By matching	By matching	By matching	By matching		By matching		By matching		1	1	1	1	1	1	1	1	1	1		1		1		12022000	8887600	8363400	1296700	2231300	1555000	2153000	541180	1655900
DMKJLJHC_00148	5	13	R	LAGAAEQGR	A	871.451	0		0.0016997	87.754	By matching	By MS/MS	By MS/MS			By MS/MS	By matching	By matching	By matching	By matching	By matching	By MS/MS		By matching	By matching	1	1	2			1	1	1	1	1	1	1		1	1	30727000	37783000	40134000	0	0	800450	5313100	2027700	4166000
DMKJLJHC_00148	245	257	R	LLVLEGLAFDQAR	E	1443.81	0		3.6141e-09	166.66	By MS/MS	By MS/MS	By MS/MS	By MS/MS	By MS/MS	By MS/MS	By MS/MS	By MS/MS	By MS/MS	By MS/MS		By MS/MS		By MS/MS		1	2	1	2	1	1	1	2	2	1		2		3		24768000	26795000	10903000	4624700	4851500	4737900	6049800	2443200	4062500
DMKJLJHC_00148	216	236	R	NVEDAAHVLALLEGRPVPDLR	E	2283.23	1		1.4819e-12	107.63	By MS/MS	By MS/MS	By MS/MS	By MS/MS	By MS/MS	By MS/MS	By MS/MS	By MS/MS	By MS/MS	By MS/MS		By MS/MS		By MS/MS		1	5	1	2	3	4	1	1	1	3		2		2		38561000	91567000	21045000	5227700	22875000	6789300	0	1173000	6357500
DMKJLJHC_00148	206	215	R	RFDTLGPITR	N	1174.65	1		0.0041693	60.255		By MS/MS												By MS/MS			1												1		0	0	0	0	0	0	0	0	0
DMKJLJHC_00148	379	390	R	SYFETENLLALR	N	1454.74	0		1.7628e-09	160.36	By MS/MS	By MS/MS	By MS/MS	By MS/MS	By MS/MS	By MS/MS	By MS/MS	By MS/MS	By MS/MS	By MS/MS		By MS/MS		By MS/MS		1	1	1	2	1	1	1	1	1	1		1		1		21652000	18344000	13798000	3437900	4509500	3449800	2734800	1858300	2717500
DMKJLJHC_00148	178	189	R	VPAAWNDLVGLK	T	1281.71	0		0.00014054	104.01	By MS/MS	By MS/MS	By MS/MS		By MS/MS	By MS/MS	By MS/MS	By MS/MS	By MS/MS	By MS/MS		By MS/MS		By matching		2	2	2		1	1	1	2	1	1		1		1		28950000	32990000	21071000	0	4090900	3372900	4387300	1172600	0
DMKJLJHC_00149	269	281	R	AYAGAPLPLPIQR	V	1365.78	0		7.4071e-06	109.48	By MS/MS	By MS/MS	By MS/MS	By MS/MS	By MS/MS	By MS/MS	By MS/MS	By MS/MS	By MS/MS	By MS/MS	By matching	By MS/MS		By MS/MS		2	2	1	1	1	1	1	1	1	1	2	2		1		52802000	61508000	43563000	5791200	8483400	8122800	6513100	2575800	5101200
DMKJLJHC_00149	186	201	R	AYLTDLLALAETHDFR	V	1847.94	0		6.2075e-05	108.36	By MS/MS	By MS/MS	By matching	By MS/MS	By MS/MS	By MS/MS	By MS/MS	By matching	By MS/MS	By MS/MS		By MS/MS		By MS/MS		1	1	1	1	1	1	1	1	1	1		1		1		84152000	74771000	54196000	7919900	15137000	13545000	16634000	3325400	11116000
DMKJLJHC_00149	214	233	R	EAPPPGAAEVAAEIGTDPER	V	1975.95	0		2.4027e-13	119	By MS/MS	By MS/MS	By MS/MS	By MS/MS	By MS/MS	By matching	By MS/MS	By MS/MS	By MS/MS	By MS/MS		By MS/MS		By MS/MS		2	2	3	2	1	1	1	1	1	2		3		1		26589000	46853000	28462000	5988900	3518400	4725500	0	1550900	0
DMKJLJHC_00149	99	113	R	EGLFNAALALSPETK	R	1559.82	0		1.3203e-12	137.59	By MS/MS	By MS/MS	By MS/MS	By MS/MS	By MS/MS	By MS/MS	By MS/MS	By MS/MS	By MS/MS	By MS/MS		By MS/MS		By MS/MS		4	2	3	3	3	1	2	2	2	3		2		2		43253000	43635000	23050000	4790000	0	2511800	4158600	1598000	4107900
DMKJLJHC_00149	99	114	R	EGLFNAALALSPETKR	G	1715.92	1		0.00033539	102.63	By MS/MS	By MS/MS	By MS/MS	By MS/MS	By MS/MS	By MS/MS	By MS/MS		By MS/MS	By MS/MS		By MS/MS		By MS/MS		2	2	2	1	2	1	1		2	1		1		1		11212000	11076000	1871600	1996300	3169800	0	2284400	0	1922500
DMKJLJHC_00149	7	17	R	FSNLPEYAFPR	L	1339.66	0		0.0012485	94.409	By matching	By matching		By MS/MS												1	1		1												33516000	41862000	0	2367700	0	0	0	0	0
DMKJLJHC_00149	41	60	R	HPMPAFVGEVLAQSVAEFGK	Y	2113.07	0	157	9.5549e-60	178.99	By MS/MS	By MS/MS	By MS/MS		By matching	By matching	By MS/MS			By MS/MS		By MS/MS		By matching		2	1	1		2	1	2			3		2		2		50297000	46930000	26275000	0	2526100	4095500	3181100	0	0
DMKJLJHC_00149	244	250	R	SNLPGLR	S	755.429	0		0.00083277	132.8	By MS/MS	By MS/MS	By MS/MS	By MS/MS	By MS/MS	By MS/MS	By MS/MS	By MS/MS	By MS/MS	By MS/MS		By MS/MS		By MS/MS		1	1	1	1	1	1	1	1	1	1		1		1		8519300	7586000	4464700	1437100	1407800	2045200	1851800	593460	1048700
DMKJLJHC_00149	251	259	R	SSFVASGPR	N	906.456	0		0.00063898	127.56	By MS/MS	By MS/MS	By MS/MS	By MS/MS	By MS/MS	By MS/MS	By MS/MS	By MS/MS	By MS/MS	By MS/MS		By MS/MS		By MS/MS		1	1	1	1	1	1	1	1	1	1		1		1		29082000	19254000	11898000	2922800	4352800	3244200	2879300	1244600	2370400
DMKJLJHC_00149	370	381	R	VALVAPKEETQR	A	1339.75	1		4.0549e-06	140.17	By MS/MS	By MS/MS	By matching	By MS/MS	By MS/MS	By MS/MS	By MS/MS	By matching	By MS/MS	By MS/MS		By MS/MS		By MS/MS		1	1	1	1	1	1	1	1	1	1		1		1		25582000	23547000	13500000	3098800	4073100	3286500	2076700	1000200	2231800
DMKJLJHC_00149	348	356	R	VLPGAYLAR	D	958.56	0		0.00096037	97.602	By MS/MS	By matching	By matching	By MS/MS	By MS/MS	By MS/MS	By MS/MS	By MS/MS	By MS/MS	By MS/MS		By MS/MS		By MS/MS		1	1	1	1	1	1	1	1	1	1		1		1		24838000	36981000	13609000	2640500	2605400	6006300	8064900	1097700	2457000
DMKJLJHC_00149	234	242	R	VVIFHSLSK	R	1028.6	0		0.00075829	107.66	By MS/MS	By MS/MS	By MS/MS	By MS/MS	By MS/MS	By MS/MS	By MS/MS									1	1	1	1	1	1	1									32578000	53873000	28387000	6598500	9557000	10290000	8422300	0	0
DMKJLJHC_00149	286	297	R	VWRDEAHVTENR	R	1510.73	1		0.036562	68.847			By MS/MS	By matching	By MS/MS	By MS/MS	By matching	By matching	By MS/MS	By matching		By MS/MS		By matching				1	1	2	2	2	1	2	2		1		1		0	0	4486400	578710	2204100	1955800	1475900	341340	1102200
DMKJLJHC_00149	286	298	R	VWRDEAHVTENRR	L	1666.83	2		9.7565e-07	125.97	By MS/MS	By MS/MS	By MS/MS	By MS/MS	By matching	By MS/MS	By matching	By matching	By MS/MS	By MS/MS		By matching		By MS/MS		3	3	3	3	1	3	1	1	1	3		2		2		36414000	33944000	21208000	3829700	2426500	5187500	418150	437940	804710
DMKJLJHC_00149	82	90	R	YKVDIGPDR	I	1061.55	1		0.046881	57.96	By matching	By matching	By matching	By matching	By matching	By matching	By matching	By matching	By matching	By matching		By matching		By MS/MS		1	1	1	1	1	1	1	1	1	1		1		1		21823000	22523000	15375000	3106900	3773900	3520700	2962300	1200600	2354900
DMKJLJHC_00149	61	79	K	YPANDGTPELLAAISDWLK	H	2073.04	0		6.9869e-05	81.703	By MS/MS	By MS/MS	By MS/MS	By MS/MS	By MS/MS	By MS/MS	By MS/MS	By matching	By matching	By MS/MS		By MS/MS		By MS/MS		2	1	3	1	1	1	1	1	1	2		1		2		22274000	15633000	13124000	1108000	1811800	1886700	2146600	472840	1262400
DMKJLJHC_00151	120	132	R	NNMVTGYTSDGAK	T	1356.6	0	158	0.00012024	91.549							By MS/MS															1									0	0	0	0	0	0	926200	0	0
DMKJLJHC_00151	93	104	K	SNQPPEQYPLVK	T	1398.71	0		0.027362	57.55	By MS/MS	By MS/MS	By matching				By matching	By matching	By matching							1	1	1				1	1	1							5129100	0	3782500	0	0	0	1733900	650000	848150
DMKJLJHC_00151	105	113	K	TPLNLILAR	N	1009.63	0		0.0016997	90.37		By matching	By matching				By MS/MS	By matching	By MS/MS								1	1				1	1	1							0	5332800	5271300	0	0	0	0	510700	1161300
DMKJLJHC_00152	145	154	R	DQYLAYHEGR	A	1250.57	0		0.0021093	77.662	By MS/MS	By MS/MS	By MS/MS		By MS/MS					By MS/MS		By MS/MS		By MS/MS		1	2	1		1					1		1		1		5892600	11236000	4856800	0	1044700	0	0	0	0
DMKJLJHC_00152	73	86	K	TPYQFALGIIPLGR	Q	1544.87	0		3.4428e-08	140.49	By MS/MS	By MS/MS	By MS/MS	By matching	By matching			By MS/MS	By MS/MS	By MS/MS		By matching		By matching		1	1	1	1	1			1	1	1		1		1		27179000	27217000	18048000	4268000	5424900	0	0	2428800	3453000
DMKJLJHC_00156	116	134	R	GVIAVLDIDSDQPDAFTQR	D	2059.02	0		0.00016669	81.431	By MS/MS	By MS/MS	By MS/MS	By matching	By matching	By MS/MS			By matching	By matching						2	2	2	1	1	2			1	1						34860000	25575000	23938000	2038600	1546500	5505400	0	0	4132300
DMKJLJHC_00156	115	134	K	RGVIAVLDIDSDQPDAFTQR	D	2215.12	1		0.0022608	43.116	By MS/MS		By MS/MS				By matching									1		1				1									8540900	0	0	0	0	0	1533900	0	0
DMKJLJHC_00156	105	114	R	SELVIPVFAK	R	1101.64	0		0.0038191	79.906	By MS/MS	By matching	By matching	By MS/MS	By MS/MS	By matching	By MS/MS	By matching	By MS/MS	By MS/MS		By MS/MS		By MS/MS		1	1	1	1	1	1	1	1	1	1		1		2		21773000	19083000	14741000	0	3102100	1966900	2264200	936260	7517200
DMKJLJHC_00156	2	11	M	SVDYEDLAKR	I	1194.59	1		0.0016985	99.802	By MS/MS		By matching				By MS/MS			By matching		By MS/MS		By matching		2		1				1			1		1		1		11795000	0	5365600	0	0	0	1210000	0	0
DMKJLJHC_00158	14	26	R	ILHADHEVLVVDK	Q	1486.81	0		0.0013684	64.945		By matching	By MS/MS					By matching	By matching								1	1					1	1							0	5404300	3362700	0	0	0	0	289370	533400
DMKJLJHC_00158	163	188	R	VHMAELGHPILGDPLYAEGPARAFPR	L	2813.44	1		0.077076	24.397							By MS/MS	By matching	By matching													1	1	1							0	0	0	0	0	0	5651700	1085900	6960600
DMKJLJHC_00159	56	67	R	DADIDALMAGLK	V	1231.61	0	159	0.00018277	91.265	By matching	By MS/MS	By MS/MS	By MS/MS	By MS/MS	By MS/MS	By MS/MS	By MS/MS	By MS/MS	By MS/MS		By MS/MS		By MS/MS		1	2	1	1	1	1	3	1	3	2		1		1		10760000	17560000	14434000	1582100	3167000	3146500	3267800	1379600	3037200
DMKJLJHC_00159	56	82	R	DADIDALMAGLKVPLNFEMAATPEMQK	I	2918.42	1	159;160;161	4.5896e-21	90.778	By MS/MS		By MS/MS	By matching	By matching	By matching	By matching	By MS/MS				By matching		By matching		1		1	1	1	1	1	1				1		1		37448000	0	23488000	6191500	5634600	5511800	10167000	7605000	0
DMKJLJHC_00159	100	116	R	EEVTTEGGLDVAGEVAR	L	1730.83	0		2.2148e-28	147.33	By MS/MS	By MS/MS	By matching	By MS/MS	By MS/MS	By MS/MS			By MS/MS	By MS/MS	By matching	By MS/MS		By MS/MS		2	3	1	1	1	2			1	1	2	1		1		12265000	14645000	9605100	1688700	1154100	9725300	0	0	0
DMKJLJHC_00159	169	180	K	FAERDHELEALR	A	1484.74	1		0.0001109	129.74	By MS/MS	By MS/MS	By MS/MS	By MS/MS	By MS/MS	By MS/MS	By MS/MS	By MS/MS	By MS/MS	By MS/MS		By MS/MS		By MS/MS		2	2	2	2	2	2	2	2	2	2		2		2		55783000	54539000	39606000	6334000	7657200	11337000	7945300	4430400	7930500
DMKJLJHC_00159	7	18	R	LGVNVDHVATIR	N	1292.72	0		3.0451e-05	125.97	By MS/MS	By MS/MS	By MS/MS	By MS/MS	By MS/MS	By MS/MS	By MS/MS	By MS/MS	By MS/MS	By MS/MS		By MS/MS		By matching		2	2	2	2	2	2	1	2	2	2		2		2		36112000	48859000	34740000	6277600	6381300	6152900	2669500	2481700	5261900
DMKJLJHC_00159	117	130	R	LTDFVAPLVEAGIR	V	1499.83	0		3.8534e-17	145.91	By MS/MS	By MS/MS	By MS/MS	By MS/MS	By MS/MS	By MS/MS	By MS/MS	By MS/MS	By MS/MS	By MS/MS		By MS/MS		By MS/MS		2	5	3	2	1	2	2	2	2	2		2		2		41417000	49019000	35741000	6121200	8615900	11881000	10063000	4671600	8241300
DMKJLJHC_00159	68	82	K	VPLNFEMAATPEMQK	I	1704.82	0	160;161	8.8469e-06	106.26	By MS/MS	By MS/MS	By MS/MS	By MS/MS	By MS/MS	By MS/MS	By MS/MS		By MS/MS	By MS/MS	By matching			By MS/MS		4	1	1	2	2	2	1		1	1	1			1		25416000	20413000	18110000	3353600	12142000	11692000	4203800	0	3392600
DMKJLJHC_00159;DMKJLJHC_05735	22	30	R	GSAYPDPLR	A	974.482	0		0.0093392	63.419	By MS/MS	By MS/MS	By matching	By MS/MS	By MS/MS	By MS/MS	By MS/MS	By MS/MS	By MS/MS	By MS/MS	By matching	By MS/MS		By MS/MS		1	1	2	1	2	1	1	1	1	1	1	1		2		16808000	19193000	15742000	1958200	3678400	3654500	4486300	2044400	3109300
DMKJLJHC_00162	129	148	K	ADGDFKEIMAPQGPQQLMPR	C	2228.07	1	162;163	0.0097653	53.536			By MS/MS	By matching	By matching		By MS/MS	By MS/MS				By matching		By matching				1	1	1		1	1				1		1		0	0	0	1335600	1814900	0	0	1137500	0
DMKJLJHC_00162	81	91	R	APHRGDVVVFR	H	1251.68	1		0.00016451	127.83	By MS/MS	By MS/MS	By MS/MS	By MS/MS	By MS/MS	By MS/MS	By MS/MS	By MS/MS	By MS/MS	By MS/MS		By MS/MS		By MS/MS		1	1	1	1	1	1	1	1	1	1		1		1		32144000	24929000	21046000	2785500	2569500	2821300	2624600	1323800	1519700
DMKJLJHC_00162	44	56	K	DTLLIGDFLFVNK	M	1493.81	0		6.87e-10	141.95	By matching	By matching	By matching	By MS/MS	By MS/MS	By MS/MS	By MS/MS	By MS/MS	By MS/MS	By MS/MS		By MS/MS		By MS/MS		1	1	1	1	1	1	1	1	1	1		1		1		41527000	38695000	18297000	5890600	8923400	9025900	10152000	3233500	10079000
DMKJLJHC_00162	135	148	K	EIMAPQGPQQLMPR	C	1594.8	0	162;163	0.00019644	78.556		By matching		By MS/MS	By MS/MS		By MS/MS	By MS/MS	By MS/MS	By MS/MS		By MS/MS		By MS/MS			1		1	1		1	2	1	1		2		1		0	4023900	0	0	1539000	0	785470	573610	1620100
DMKJLJHC_00162	214	232	R	FSQAVGGVGFVPAANLIGR	A	1859.01	0		8.0223e-36	180.61	By MS/MS	By MS/MS	By MS/MS	By MS/MS	By MS/MS	By matching	By MS/MS	By MS/MS	By MS/MS	By MS/MS		By MS/MS		By MS/MS		2	2	2	1	2	1	1	1	2	2		2		1		109580000	172720000	87659000	10757000	14876000	12803000	15028000	4864200	12334000
DMKJLJHC_00162	85	91	R	GDVVVFR	H	790.434	0		0.0035218	105.27	By MS/MS	By MS/MS	By MS/MS	By MS/MS	By MS/MS	By MS/MS			By MS/MS			By MS/MS		By MS/MS		1	1	1	1	1	1			1			1		1		15827000	15637000	13236000	1123900	1796700	2182600	0	0	2093800
DMKJLJHC_00162	85	102	R	GDVVVFRHPTQDVDFIKR	L	2127.12	2		0.00021253	76.526	By MS/MS	By MS/MS	By matching	By matching								By matching		By matching		2	1	1	1								1		1		19872000	12236000	8253200	1709800	0	0	0	0	0
DMKJLJHC_00162	92	102	R	HPTQDVDFIKR	L	1354.7	1		1.138e-17	196.52	By MS/MS	By MS/MS	By MS/MS	By MS/MS	By MS/MS	By MS/MS	By MS/MS	By MS/MS	By MS/MS	By MS/MS		By MS/MS		By MS/MS		2	2	2	2	2	2	2	2	2	2		2		1		132920000	101350000	85724000	10394000	16099000	11599000	11750000	5113900	5050900
DMKJLJHC_00162	236	243	R	IMFSSAGR	S	867.427	0		0.0028918	102.71	By matching	By MS/MS	By MS/MS	By matching		By matching	By matching	By matching	By matching	By matching		By MS/MS				2	2	2	1		1	1	1	1	1		1				20378000	22416000	16021000	500690	0	890350	1775800	831680	1348200
DMKJLJHC_00162	180	213	K	ITDSGYANNTPVFTVPAGEYFMMGDNRDNSEDSR	F	3769.63	1		4.7284e-07	56.048	By matching		By MS/MS													1		2													12198000	0	21024000	0	0	0	0	0	0
DMKJLJHC_00162	5	15	K	KTDGGIMETVK	T	1177.6	1		0.076745	49.06														By MS/MS															1		0	0	0	0	0	0	0	0	0
DMKJLJHC_00162	57	63	K	MAYGYSK	Y	818.363	0		0.025092	64.757	By MS/MS	By matching	By MS/MS													1	1	1													7520900	8024600	9732800	0	0	0	0	0	0
DMKJLJHC_00162	29	43	R	TLFFQPFWIPSGSMK	D	1784.9	0		0.0063567	52.79	By matching	By matching	By MS/MS													1	1	1													43642000	49567000	38952000	0	0	0	0	0	0
DMKJLJHC_00162	165	179	R	YIETLPNGVSHDILK	I	1697.9	0		3.1262e-05	91.812	By MS/MS	By matching	By MS/MS	By MS/MS	By MS/MS	By matching			By MS/MS	By MS/MS		By MS/MS				2	1	2	2	2	1			1	2		2				30827000	20879000	12199000	4830200	4431400	991390	0	0	1614900
DMKJLJHC_00163	27	43	R	ALTHSSISTTTRPDNQR	L	1883.94	1		0.040514	46.66		By MS/MS						By matching									1						1								0	15237000	0	0	0	0	0	1914300	0
DMKJLJHC_00163	44	50	R	LEFLGDR	V	848.439	0		0.0024545	114.02			By matching				By MS/MS	By MS/MS						By MS/MS				1				1	1						1		0	0	2601600	0	0	0	1037100	475660	0
DMKJLJHC_00163	148	159	R	LESVEQDARDPK	T	1385.68	1		2.5801e-07	144.77	By MS/MS	By MS/MS	By MS/MS	By matching	By matching	By matching	By MS/MS	By matching	By MS/MS	By matching		By MS/MS		By MS/MS		1	1	1	1	1	1	1	1	1	1		1		1		6643300	5173200	5151500	829350	949380	738450	1325400	792550	1160600
DMKJLJHC_00163	14	26	R	LGYDFTKPELLLR	A	1563.87	1		0.00083134	81.565	By MS/MS	By matching	By matching						By MS/MS			By matching				1	1	1						1			1				5710500	5283800	4419100	0	0	0	0	0	1564300
DMKJLJHC_00163	13	26	R	RLGYDFTKPELLLR	A	1719.97	2		0.02709	46.66	By matching	By matching	By matching	By matching		By MS/MS		By matching	By matching					By MS/MS		1	1	2	1		2		1	1					2		6942200	12754000	8963000	1112200	0	3185200	0	363670	1550800
DMKJLJHC_00163	51	65	R	VLGLVMAEALFEADR	A	1632.85	0		0.00046443	73.951	By matching	By matching	By matching		By MS/MS		By MS/MS			By MS/MS						1	1	1		1		1			1						16369000	9894500	10176000	0	2526800	0	3426000	0	0
DMKJLJHC_00164	131	149	K	ADALLGLTAQLNDAYPFTK	T	2021.05	0		6.5604e-13	150.12		By MS/MS		By MS/MS	By matching	By MS/MS	By MS/MS	By MS/MS	By MS/MS	By MS/MS		By MS/MS		By MS/MS			1		1	1	1	1	1	1	1		1		2		0	38400000	0	12316000	13772000	15430000	17851000	5980100	14044000
DMKJLJHC_00164	7	20	R	AGFVALIGEPNAGK	S	1342.72	0		0.00020699	91.658	By MS/MS	By matching	By MS/MS	By MS/MS	By MS/MS	By MS/MS	By matching	By MS/MS	By MS/MS	By MS/MS		By MS/MS		By MS/MS		2	1	1	2	1	1	1	2	1	2		2		2		36439000	19924000	12949000	5198400	5490400	4800300	921710	2661000	9544000
DMKJLJHC_00164	166	190	K	AWLAGEMPEGPWLYPEDQIADLPLR	M	2866.4	0		2.6471e-08	90.475	By MS/MS	By MS/MS	By MS/MS													2	3	2													58517000	38823000	42615000	0	0	0	0	0	0
DMKJLJHC_00164	158	165	K	GHGVADLK	A	795.424	0		0.0017754	152.63	By MS/MS	By MS/MS	By MS/MS	By MS/MS	By MS/MS	By MS/MS	By MS/MS	By MS/MS	By MS/MS	By MS/MS		By MS/MS		By MS/MS		1	1	1	1	1	1	1	1	1	1		1		1		13008000	15334000	0	1749300	3570000	2933800	5237000	1498200	3539700
DMKJLJHC_00164	243	254	K	GIILGHKGETIK	A	1264.75	1		2.4699e-07	119.34	By MS/MS	By MS/MS	By MS/MS	By MS/MS	By MS/MS	By MS/MS	By MS/MS	By MS/MS	By MS/MS	By MS/MS		By MS/MS		By MS/MS		2	2	2	2	2	2	2	2	2	2		2		2		42627000	36513000	28770000	5867500	6658700	6158000	7111800	3503600	6354000
DMKJLJHC_00164	48	69	R	GVAMEGQSQIVFVDTPGIFRPR	R	2403.24	1	164	5.8171e-05	78.441	By MS/MS	By MS/MS						By MS/MS	By MS/MS					By MS/MS		1	1						1	1					1		11604000	11891000	0	0	0	0	0	1790100	5182700
DMKJLJHC_00164	230	238	R	IDQLIYVAR	D	1089.62	0		0.00085657	101.72	By MS/MS	By MS/MS	By MS/MS	By MS/MS	By MS/MS	By MS/MS	By MS/MS	By MS/MS	By MS/MS	By MS/MS		By MS/MS		By MS/MS		1	1	1	1	1	1	1	1	1	1		1		1		11013000	10028000	9031400	1998900	2239700	2548300	3404300	0	3012500
DMKJLJHC_00164	262	279	R	LELIEFLDRPVHLFMQVK	V	2226.22	1	165	0.00058908	63.128							By MS/MS					By MS/MS		By matching								1					1		1		0	0	0	0	0	0	0	0	0
DMKJLJHC_00164	21	31	K	STLLNAMVGAK	V	1103.6	0	166	0.00036883	88.948	By MS/MS	By MS/MS	By matching	By MS/MS	By MS/MS	By MS/MS	By MS/MS	By MS/MS	By MS/MS	By matching		By MS/MS		By MS/MS		1	1	1	1	1	1	1	1	1	1		1		1		0	0	3399800	1559600	2180800	1765600	2152500	1104800	2105200
DMKJLJHC_00164	150	157	K	TFMISAEK	G	925.458	0	167	0.0031981	84.568				By MS/MS	By MS/MS	By MS/MS	By MS/MS	By MS/MS	By MS/MS			By MS/MS		By MS/MS					1	1	1	1	1	1			1		1		0	0	0	1243800	1545700	1718400	2602500	811880	2028500
DMKJLJHC_00164	119	128	R	VALAINKIDK	V	1083.67	1		0.0031113	87.308	By MS/MS	By MS/MS	By MS/MS	By MS/MS	By MS/MS	By MS/MS	By MS/MS	By matching	By MS/MS	By MS/MS		By MS/MS		By MS/MS		1	1	1	1	1	1	1	1	1	1		1		1		14702000	18506000	11725000	2559000	3204700	2473900	2945900	1090200	2848000
DMKJLJHC_00164	280	290	K	VRPNWLDEAER	Y	1383.69	1		0.0020161	85.958	By MS/MS	By MS/MS	By MS/MS	By MS/MS	By MS/MS	By MS/MS	By MS/MS	By MS/MS	By MS/MS	By MS/MS		By MS/MS		By MS/MS		1	1	1	1	1	1	1	1	1	1		1		1		16187000	12840000	8890400	1321200	2046300	1618800	1779400	531870	1889200
DMKJLJHC_00164	32	38	K	VSIVTHK	V	782.465	0		0.0033885	106.42	By MS/MS	By MS/MS	By MS/MS	By matching	By MS/MS	By MS/MS	By MS/MS	By matching	By MS/MS	By MS/MS		By matching		By MS/MS		1	1	1	1	1	1	1	1	1	1		1		1		16459000	13099000	11392000	2985500	3540700	2255400	3736900	1592000	2918000
DMKJLJHC_00168	4	22	R	DATPDDAAAIAEIYNDAVR	H	1989.93	0		2.7363e-10	112.15	By MS/MS	By matching	By MS/MS	By matching	By MS/MS	By matching	By MS/MS	By MS/MS	By MS/MS	By MS/MS				By MS/MS		1	1	1	1	1	1	1	1	1	1				1		42473000	29689000	19839000	6482300	4753000	2751800	10772000	4339000	7159700
DMKJLJHC_00168	109	128	R	EGGFHVMVGAIDASNEGSVR	L	2030.95	0		0.043303	43.696												By MS/MS															1				0	0	0	0	0	0	0	0	0
DMKJLJHC_00168	96	106	K	GAQMMAALIDR	A	1175.58	0	168;169	6.6327e-05	112.75				By MS/MS	By MS/MS	By MS/MS	By MS/MS	By MS/MS	By MS/MS	By MS/MS		By MS/MS		By MS/MS					2	1	1	1	1	1	1		1		1		0	0	0	0	1635400	1487500	1814900	792210	1958600
DMKJLJHC_00168	23	38	R	HTTAIWNEIEIDAQNR	S	1909.93	0		0.057246	37.327	By MS/MS															1															6909000	0	0	0	0	0	0	0	0
DMKJLJHC_00168	39	45	R	SDWIADR	Q	861.398	0		0.0041558	95.352			By MS/MS															1													0	0	0	0	0	0	0	0	0
DMKJLJHC_00169	44	56	R	AAMHGLPPEALER	L	1390.7	0	170	0.00089479	92.538	By MS/MS	By MS/MS	By MS/MS	By matching			By MS/MS		By MS/MS	By MS/MS				By MS/MS		1	2	3	1			1		2	2				3		5226800	4387100	8089500	832000	0	0	1073400	0	1175900
DMKJLJHC_00169	310	324	R	DLGITFVPADEAAVR	T	1572.81	0		3.9504e-05	97.779			By MS/MS	By MS/MS		By MS/MS	By MS/MS		By MS/MS		By matching							1	1		1	1		1		1					0	0	0	7765800	0	6344200	10724000	0	9843800
DMKJLJHC_00169	69	107	R	GWAAAMEGVDAVLHTASPFPLSKPKDEMDIISPAVEGTK	R	4065.02	2		0.0086442	37.63	By matching		By MS/MS													1		1													20854000	0	26838000	0	0	0	0	0	0
DMKJLJHC_00169	194	204	R	HTGSSVAVIER	I	1154.6	0		0.00010809	114.86	By matching	By matching	By matching	By matching	By matching	By matching	By matching	By matching	By MS/MS	By MS/MS	By matching	By matching		By MS/MS		1	1	1	1	1	1	1	1	1	1	1	1		1		38431000	38900000	30483000	6019300	8476400	7121100	10680000	3946300	8182100
DMKJLJHC_00169	18	25	R	IAYDLLAR	G	933.528	0		0.0098029	71.342	By matching	By matching	By matching	By MS/MS	By MS/MS		By MS/MS	By MS/MS	By matching	By MS/MS				By MS/MS		1	1	1	2	1		2	2	1	1				2		14539000	11561000	11481000	2948800	2612800	0	4464600	1597900	1117900
DMKJLJHC_00169	205	243	R	IVAGRDPMLPDLDLPVVDVADVSAAHIAALDHAESIGKR	Y	4046.13	2		2.3816e-12	70.808	By MS/MS	By MS/MS	By MS/MS													2	3	3													44349000	81660000	39502000	0	0	0	0	0	0
DMKJLJHC_00169	57	68	R	LSFVEADLMDNR	G	1408.67	0	171	0.00039428	83				By matching	By MS/MS	By MS/MS	By MS/MS	By MS/MS	By MS/MS	By MS/MS		By MS/MS		By MS/MS					1	3	2	2	2	3	1		2		1		0	0	0	1360000	5726900	1060800	5805900	713800	6787600
DMKJLJHC_00169	158	164	R	SKIFAER	A	849.471	1		0.042379	76.035	By MS/MS	By MS/MS	By matching	By matching	By matching	By matching	By matching	By matching	By matching	By matching		By matching		By matching		1	1	1	1	1	1	1	1	1	1		1		1		8514500	6431200	5242400	1960600	2631100	1495500	1745900	851520	1685800
DMKJLJHC_00169	325	332	R	TAQFIAAK	-	848.476	0		0.0044789	86.866	By MS/MS	By MS/MS	By MS/MS	By MS/MS	By MS/MS	By MS/MS	By MS/MS	By MS/MS	By MS/MS	By MS/MS		By MS/MS		By MS/MS		1	1	1	1	1	1	1	1	1	1		1		1		13643000	14961000	8102600	2124400	3293900	2682400	4004000	1924700	4043400
DMKJLJHC_00169	4	16	R	TILVTGITGFIAK	R	1332.8	0		6.6185e-07	118.03	By MS/MS	By MS/MS	By matching	By matching	By matching	By matching	By matching	By matching	By MS/MS	By matching		By MS/MS		By MS/MS		1	2	2	1	1	1	1	1	1	1		1		1		16959000	22452000	15388000	3935900	3048500	3361000	5445600	1214900	3206700
DMKJLJHC_00170	233	244	K	ASMAVVTEELSR	G	1291.64	0	172	0.00043741	80.706		By MS/MS	By MS/MS					By matching						By matching			2	2					1						1		0	9382100	5164300	0	0	0	0	379390	0
DMKJLJHC_00170	425	443	R	AVGVAQSALESGMQYAIDR	K	1964.96	0		3.7644e-09	106.58	By MS/MS	By MS/MS	By MS/MS				By matching									3	4	3				1									108340000	97240000	87091000	0	0	0	7981500	0	0
DMKJLJHC_00170	425	444	R	AVGVAQSALESGMQYAIDRK	Q	2093.06	1		1.4251e-28	167.28	By MS/MS	By MS/MS	By MS/MS													1	1	1													20960000	27834000	11445000	0	0	0	0	0	0
DMKJLJHC_00170	306	319	R	AVKDGDDWLVTGNK	T	1516.75	1		0.0039644	68.515	By MS/MS	By MS/MS	By matching													2	1	1													12732000	2437600	5689700	0	0	0	0	0	0
DMKJLJHC_00170	84	95	R	LSEAGTLGDMER	L	1277.59	0	173	6.345e-05	104.43	By MS/MS	By MS/MS	By MS/MS			By matching	By MS/MS	By matching	By matching	By matching		By matching		By MS/MS		2	2	1			1	1	1	1	1		1		1		4622900	16247000	2103900	0	0	568760	808730	408950	667720
DMKJLJHC_00170	150	157	R	MALVALIR	D	885.547	0	174	0.00020165	134.12	By MS/MS	By MS/MS	By MS/MS		By MS/MS	By MS/MS		By MS/MS	By MS/MS	By MS/MS		By MS/MS		By MS/MS		2	1	1		2	2		1	2	3		2		3		4775900	6715100	6651000	0	0	0	0	0	572030
DMKJLJHC_00170	163	178	R	SIFGQSGLDDELEMIR	E	1808.86	0		0.0098061	64.224			By MS/MS															1													0	0	0	0	0	0	0	0	0
DMKJLJHC_00170	449	455	K	SLIAFPR	V	802.47	0		0.0020201	117.56	By MS/MS	By MS/MS	By MS/MS					By matching	By matching	By MS/MS						1	1	2					1	1	1						9894800	10237000	2478400	0	0	0	0	226490	820350
DMKJLJHC_00170	328	336	R	THVMTLLAR	T	1040.58	0		0.016001	56.729	By MS/MS	By matching	By matching													1	1	1													15440000	14148000	11715000	0	0	0	0	0	0
DMKJLJHC_00170	320	327	K	TWITHAQR	T	1011.52	0		0.0064823	77.058	By MS/MS	By matching	By matching		By matching	By matching		By matching		By matching						1	1	1		1	1		1		1						18942000	21065000	10038000	0	376000	434080	0	317140	0
DMKJLJHC_00170	393	405	K	VRGENLLGGAEGR	G	1326.7	1		2.3726e-05	109.39	By MS/MS	By MS/MS	By MS/MS			By matching			By matching							1	1	1			1			1							10766000	7309400	6870200	0	0	691330	0	0	571470
DMKJLJHC_00173	46	54	R	AGTPNLFAR	W	945.503	0		0.0020203	85.212	By MS/MS	By matching	By matching	By matching	By MS/MS				By matching	By MS/MS		By matching		By matching		1	1	1	1	1				1	1		1		1		20372000	16314000	11566000	1408100	1885000	0	0	0	1520300
DMKJLJHC_00173	202	215	R	ALNPLHALVDLLGK	M	1472.87	0		4.9853e-22	196.27	By MS/MS	By MS/MS	By MS/MS	By MS/MS	By MS/MS	By MS/MS	By MS/MS	By MS/MS	By MS/MS	By MS/MS		By MS/MS		By MS/MS		2	2	2	2	1	1	2	1	2	2		2		2		131870000	125000000	86569000	7862900	6543200	6490100	19529000	2242100	12957000
DMKJLJHC_00173	252	259	R	ATATVNIR	F	844.477	0		0.00019054	120.65	By MS/MS	By MS/MS	By MS/MS	By matching	By MS/MS	By matching	By matching	By matching	By matching	By MS/MS		By matching		By matching		1	1	1	1	1	1	1	1	1	1		1		1		13575000	8714200	7265100	1817400	0	1173300	1568000	871270	1286200
DMKJLJHC_00173	84	98	R	DPFGGEIEGGILWGR	G	1601.78	0		6.0358e-30	183.99	By MS/MS	By MS/MS	By MS/MS	By MS/MS	By MS/MS	By MS/MS	By MS/MS		By MS/MS	By MS/MS		By MS/MS		By MS/MS		1	1	1	1	1	1	1		1	1		1		1		42338000	39136000	21931000	6544700	7536600	7625000	0	0	7239400
DMKJLJHC_00173	120	140	R	DTPPDGAIVLAITGDEEGPGR	D	2079.01	0		3.0735e-08	100.18	By matching	By MS/MS	By MS/MS		By MS/MS			By matching	By matching			By matching		By matching		1	1	2		1			1	1			1		1		12010000	12070000	18828000	0	3061400	0	0	1448500	3528900
DMKJLJHC_00173	260	271	R	FNDAHSGASLIK	W	1258.63	0		1.5391e-08	153.95	By MS/MS	By MS/MS	By MS/MS	By matching		By matching	By matching	By matching	By matching	By matching		By matching		By matching		1	1	1	1		1	1	1	1	1		1		1		23409000	23091000	10738000	1897500	0	2643200	2425700	1225300	1819800
DMKJLJHC_00173	352	368	R	MHQIDEQVPIAQIATLK	Q	1934.03	0		1.3137e-05	123.95	By MS/MS	By MS/MS	By MS/MS			By matching										5	7	4			1										69580000	117970000	41718000	0	0	1774400	0	0	0
DMKJLJHC_00173	216	251	K	MTAEPLDTGTAHFQPSTLQVTTIDCGNPANNVIPAR	A	3836.85	0		0.079022	19.375	By matching	By matching	By matching		By matching		By MS/MS	By matching	By matching			By matching	By matching	By matching		1	1	1		1		1	1	1			1	1	1		266110000	165540000	147900000	0	46569000	0	91524000	20733000	38586000
DMKJLJHC_00173	105	119	K	TAVAAFAAAAIDHVR	D	1482.79	0		1.4621e-06	124.81	By MS/MS	By MS/MS	By MS/MS	By MS/MS	By MS/MS	By MS/MS	By MS/MS	By MS/MS	By MS/MS	By MS/MS		By MS/MS		By MS/MS		4	3	3	3	6	6	3	3	5	4		5		5		42718000	27408000	26031000	3751500	10226000	9147900	7504900	2640400	6117500
DMKJLJHC_00173	2	14	M	TTDAIALSADLIR	C	1358.74	0		9.3495e-06	103.08		By matching		By MS/MS	By MS/MS	By MS/MS		By matching		By matching		By MS/MS		By MS/MS			1		1	1	1		1		1		1		1		0	15696000	0	3867100	3323100	5822400	0	2331000	0
DMKJLJHC_00173	272	282	K	WASDLAQTIAR	E	1230.64	0		0.040265	65.719		By matching	By matching		By MS/MS			By matching	By matching	By MS/MS							1	1		1			1	1	1						0	9866900	2204100	0	2027200	0	0	617700	2053300
DMKJLJHC_00174	76	85	R	GTGLGAALVR	E	913.535	0		0.00099317	87.181		By MS/MS		By MS/MS	By MS/MS	By MS/MS	By MS/MS	By matching	By MS/MS	By MS/MS		By MS/MS		By MS/MS			1		1	1	1	1	1	1	1		1		1		0	16195000	0	1212300	2199700	1827100	3209700	1163200	2222900
DMKJLJHC_00175	218	248	R	AVSLIAIHQHGIPDDFPDAVVAEADAARPAK	L	3193.65	1		1.2191e-10	78.942	By matching	By MS/MS	By MS/MS	By MS/MS	By matching				By matching	By matching		By matching		By MS/MS		1	2	2	2	1				2	1		1		1		51298000	48403000	8917800	3569100	4601000	0	0	0	4480800
DMKJLJHC_00175	184	196	K	DGELVEAEQTGPR	G	1399.66	0		1.3675e-32	157.97	By MS/MS	By MS/MS	By MS/MS	By MS/MS	By MS/MS	By matching		By matching	By MS/MS	By MS/MS		By matching				1	1	2	1	1	1		1	1	1		1				9141300	0	6804600	0	0	1177400	0	570680	1511200
DMKJLJHC_00175	674	692	R	EAQELVGAESGLTIAPGLR	V	1910.01	0		0.0011555	62.377	By MS/MS	By MS/MS		By matching						By matching				By matching		2	2		1						1				1		22384000	6127700	0	890740	0	0	0	0	0
DMKJLJHC_00175	667	692	R	EFFHYDREAQELVGAESGLTIAPGLR	V	2904.44	1		0.049345	34.19	By MS/MS		By MS/MS													1		3													23666000	0	41715000	0	0	0	0	0	0
DMKJLJHC_00175	49	59	R	EMQAEGLIEKR	A	1302.66	1	175	0.011111	56.632	By matching	By matching		By MS/MS												1	1		1												2326800	2228400	0	450960	0	0	0	0	0
DMKJLJHC_00175	494	505	R	EVAQASGFTLAK	G	1220.64	0		7.744e-05	103.31	By MS/MS	By MS/MS	By MS/MS	By MS/MS	By MS/MS	By MS/MS	By MS/MS	By matching	By MS/MS	By MS/MS		By MS/MS				1	1	1	1	1	1	1	1	1	1		1				15635000	13398000	9516500	1456000	0	1855900	1964400	705390	2223100
DMKJLJHC_00175	167	183	K	GISNEWQVPAAATLDAK	D	1769.89	0		8.5564e-05	75.89	By MS/MS	By matching	By MS/MS						By matching							1	1	1						1							16471000	13096000	9826100	0	0	0	0	0	879340
DMKJLJHC_00175	316	324	R	GNSSYFPDR	V	1041.45	0		0.014506	58.23	By MS/MS	By MS/MS	By MS/MS	By MS/MS	By MS/MS	By MS/MS	By MS/MS		By MS/MS	By MS/MS		By MS/MS		By MS/MS		1	1	1	1	1	1	1		1	1		1		1		6319900	8356600	5801400	1070300	854840	1164900	1145800	0	964400
DMKJLJHC_00175	62	76	R	KFHDPNSLPPVTVLR	M	1718.95	1		0.0045312	68.463	By MS/MS	By MS/MS		By MS/MS			By MS/MS		By MS/MS	By MS/MS		By MS/MS		By MS/MS		1	1		1			1		1	1		2		2		6241500	5363800	0	1548600	0	0	1289000	0	882110
DMKJLJHC_00175	108	118	K	KGEPALAEGDR	I	1141.57	1		0.013042	73.887	By MS/MS	By MS/MS	By MS/MS	By matching	By matching	By matching	By matching	By matching	By matching	By matching		By MS/MS		By matching		1	1	1	1	1	1	1	1	1	1		1		1		13783000	13837000	8348200	1091300	1050200	1562800	1615200	546420	1652400
DMKJLJHC_00175	108	122	K	KGEPALAEGDRILGR	L	1580.86	2		9.1832e-05	94.547	By MS/MS	By MS/MS	By MS/MS													2	1	2													11332000	10355000	9879200	0	0	0	0	0	0
DMKJLJHC_00175	697	717	R	LAEAVPVTGGLVLELLDVDGK	A	2107.18	0		1.4258e-24	112.58	By MS/MS	By MS/MS	By MS/MS	By MS/MS	By matching	By MS/MS	By MS/MS	By matching	By MS/MS	By MS/MS		By MS/MS		By MS/MS		2	2	2	2	1	1	2	1	1	2		1		1		79616000	47149000	34333000	4360100	2496900	3808400	6297900	1474100	5495200
DMKJLJHC_00175	650	662	K	LDETGADGLIPIR	E	1368.72	0		0.005017	75.566	By MS/MS	By MS/MS					By matching		By MS/MS	By matching		By matching				1	1					1		1	1		1				20467000	20074000	0	0	0	0	3204200	0	3133800
DMKJLJHC_00175	249	269	K	LEGREDLTDLNFVTIDPADAR	D	2359.17	1		2.3213e-08	90.397	By MS/MS	By MS/MS	By MS/MS	By MS/MS	By matching	By MS/MS	By matching		By matching	By MS/MS						3	2	3	2	1	1	1		1	1						31556000	32169000	23710000	2587100	1923100	2733700	3653100	0	3359400
DMKJLJHC_00175	453	471	K	LIEEFMVLANVAAAEELER	L	2146.1	0		1.5699e-05	67.995		By MS/MS															1														0	0	0	0	0	0	0	0	0
DMKJLJHC_00175	77	107	R	MLREDASGDQWAEPAEWEGEGAAPSVLFIPK	K	3385.59	1		0.015656	31.6	By MS/MS	By MS/MS	By MS/MS		By matching											1	1	1		1											26001000	59221000	33032000	0	1911400	0	0	0	0
DMKJLJHC_00175	353	361	K	MTIDAQGRK	I	1018.52	1		0.088757	60.118	By matching		By MS/MS		By matching											1		1		1											3420400	0	3449500	0	153270	0	0	0	0
DMKJLJHC_00175	420	429	R	QPLELDLPER	Q	1208.64	0		0.0053687	82.749						By MS/MS															1										0	0	0	0	0	0	0	0	0
DMKJLJHC_00175	537	556	R	SMTQAYYHPQNYGHFGLALR	S	2353.11	0		0.0038098	64.454	By MS/MS	By MS/MS	By matching													1	1	1													17174000	14251000	7283100	0	0	0	0	0	0
DMKJLJHC_00175	557	566	R	SYAHFTSPIR	R	1177.59	0		0.0056559	64.654	By matching	By matching	By MS/MS													1	1	1													7390400	8947000	4894800	0	0	0	0	0	0
DMKJLJHC_00175	557	567	R	SYAHFTSPIRR	Y	1333.69	1		0.010632	76.17	By MS/MS	By MS/MS	By MS/MS	By matching	By matching	By matching	By matching		By matching	By matching		By matching		By matching		2	2	2	2	1	2	1		2	2		2		2		34048000	31014000	20380000	3095400	1218200	3908000	2245800	0	5410300
DMKJLJHC_00175	511	536	K	TAHLNNLLAQSEGSEFDELLNITTLR	S	2898.47	0		6.2497e-28	122.78	By MS/MS	By MS/MS	By MS/MS	By matching	By matching	By matching	By matching			By matching		By matching		By matching		1	1	1	1	1	1	1			1		1		1		111810000	82190000	54053000	6392900	11868000	8760800	10796000	0	0
DMKJLJHC_00175	630	637	R	VGSEFTGR	I	851.414	0		0.0016114	129.68	By MS/MS	By MS/MS	By MS/MS	By matching	By matching	By matching	By matching	By matching	By matching	By matching		By matching		By matching		1	1	1	1	1	1	1	1	1	1		1		1		9254700	7145700	7150000	1497400	881820	1022000	1511300	565560	1044700
DMKJLJHC_00175	206	217	R	VIEVLGDPSAPR	A	1251.68	0		0.00010685	101.66	By MS/MS	By MS/MS	By MS/MS	By MS/MS	By MS/MS	By MS/MS	By MS/MS	By MS/MS	By MS/MS	By MS/MS		By MS/MS		By MS/MS		1	1	1	1	1	1	1	1	1	1		1		1		20971000	22096000	14899000	1718000	2212400	2013300	2827000	1004500	2310300
DMKJLJHC_00175	568	575	R	YSDLIVHR	A	1001.53	0		0.0015765	152.63	By MS/MS	By MS/MS	By MS/MS	By matching	By matching	By MS/MS	By matching	By matching	By matching	By MS/MS		By matching		By matching		1	1	1	1	1	1	1	1	1	1		1		1		20980000	17900000	10908000	1542700	1311000	1753200	1423900	883240	1647900
DMKJLJHC_00178	451	467	R	ALLTAALDGSLHNAEFR	K	1797.94	0		3.8906e-05	75.968		By matching	By matching	By matching	By MS/MS	By MS/MS	By matching		By MS/MS	By MS/MS		By MS/MS		By MS/MS			1	3	2	1	3	1		1	2		2		3		0	4971600	11317000	4063800	3419500	10188000	3001300	0	1836200
DMKJLJHC_00178	451	468	R	ALLTAALDGSLHNAEFRK	D	1926.03	1		8.7768e-10	140.22	By MS/MS	By MS/MS	By MS/MS	By MS/MS	By MS/MS	By MS/MS	By MS/MS	By MS/MS	By MS/MS	By MS/MS		By MS/MS		By MS/MS		1	3	1	3	4	4	3	2	3	4		5		3		35058000	8889700	20985000	12323000	11946000	15136000	12626000	4173200	11057000
DMKJLJHC_00178	469	491	K	DANFGFEVPVEVPGVSDVLLDPR	R	2470.24	0		2.0425e-26	168.45	By MS/MS	By MS/MS	By MS/MS	By MS/MS	By MS/MS	By MS/MS	By MS/MS	By MS/MS	By MS/MS	By MS/MS		By MS/MS		By MS/MS		2	1	2	2	2	2	2	2	2	2		2		2		29915000	29746000	27919000	26278000	33108000	33857000	29850000	12831000	27017000
DMKJLJHC_00178	469	492	K	DANFGFEVPVEVPGVSDVLLDPRR	T	2626.34	1		0.0015832	44.052											By MS/MS															1					0	0	0	0	0	0	0	0	0
DMKJLJHC_00178	105	120	R	DMFVEDLYAGSDPAHR	L	1821.8	0	176	1.6305e-18	150.06	By MS/MS		By MS/MS	By MS/MS	By MS/MS	By MS/MS	By MS/MS	By MS/MS	By MS/MS	By MS/MS	By matching	By MS/MS	By matching	By MS/MS		2		2	5	7	8	6	3	4	4	1	2	1	2		17657000	0	3778000	15531000	24828000	41982000	21574000	5356700	16123000
DMKJLJHC_00178	311	324	K	ELDFTDSSITENMR	C	1656.73	0	177	1.0839e-10	126.19	By MS/MS	By MS/MS	By MS/MS	By MS/MS	By MS/MS	By MS/MS	By MS/MS	By MS/MS	By MS/MS	By MS/MS	By MS/MS	By MS/MS		By MS/MS		1	1	2	3	2	2	2	2	4	3	1	1		1		20667000	23642000	17801000	10747000	14931000	14398000	10400000	4494400	17703000
DMKJLJHC_00178	47	60	K	GGAFYCTTGAHTGR	S	1454.64	0		7.6386e-05	93.839	By MS/MS	By MS/MS	By MS/MS	By MS/MS	By MS/MS	By MS/MS	By MS/MS		By MS/MS	By MS/MS		By MS/MS		By MS/MS		1	1	1	1	1	1	1		1	1		1		1		3067300	3317700	2295100	1126600	1388300	982610	1068800	0	967250
DMKJLJHC_00178	201	213	K	GVFTLLNYILPGK	D	1433.83	0		2.028e-09	137.46	By matching	By matching	By matching	By MS/MS	By MS/MS	By MS/MS	By MS/MS		By MS/MS	By MS/MS		By MS/MS		By MS/MS		1	1	1	1	1	1	1		1	1		1		1		12854000	13319000	10583000	3283500	6087000	5552900	5599200	0	4774300
DMKJLJHC_00178	253	265	R	ILIGDDEHGWSEK	G	1497.71	0		1.5502e-09	134.56	By MS/MS	By MS/MS	By MS/MS	By MS/MS	By MS/MS	By MS/MS	By MS/MS	By MS/MS	By MS/MS	By MS/MS		By MS/MS		By MS/MS		3	1	2	2	2	2	3	1	2	3		3		2		33958000	8336300	17045000	8008500	10624000	9775300	9009900	1232500	8188500
DMKJLJHC_00178	468	491	R	KDANFGFEVPVEVPGVSDVLLDPR	R	2598.33	1		1.1409e-05	73.649				By matching	By MS/MS	By matching	By MS/MS	By matching	By MS/MS	By MS/MS		By MS/MS		By MS/MS					1	1	1	2	1	1	2		1		1		0	0	0	4888500	7630800	7303800	11892000	2526600	6037800
DMKJLJHC_00178	12	38	R	LEAQGIEGLGTVYYNLLEPALIEEAIK	R	2945.56	0		0.058257	24.032												By matching		By MS/MS													1		1		0	0	0	0	0	0	0	0	0
DMKJLJHC_00178	12	39	R	LEAQGIEGLGTVYYNLLEPALIEEAIKR	G	3101.66	1		0.017302	30.816						By MS/MS															1										0	0	0	0	0	13508000	0	0	0
DMKJLJHC_00178	364	380	R	LTPAQAMYHFLSGFTSK	T	1897.94	0	178	1.8025e-06	104.44	By MS/MS	By MS/MS	By MS/MS	By MS/MS	By MS/MS	By MS/MS	By MS/MS	By MS/MS	By MS/MS	By MS/MS		By MS/MS		By MS/MS		1	1	1	3	3	4	4	2	2	4		1		4		109880000	114140000	70960000	22339000	47363000	37277000	28856000	4309000	21222000
DMKJLJHC_00178	125	137	R	LVAELAWHALFLR	T	1537.88	0		0.00083062	76.228							By matching			By MS/MS												1			1						0	0	0	0	0	0	1446800	0	0
DMKJLJHC_00178	507	527	K	LVQMFSDNFAQYVPFIDEDVR	A	2532.2	0	179	1.4178e-32	147.51	By MS/MS	By matching	By matching	By matching	By matching	By MS/MS	By MS/MS	By MS/MS	By MS/MS	By MS/MS		By MS/MS		By MS/MS		1	2	1	4	2	2	3	2	3	4		2		2		33873000	40956000	13832000	53353000	24767000	45642000	56221000	19779000	36683000
DMKJLJHC_00178	11	38	K	RLEAQGIEGLGTVYYNLLEPALIEEAIK	R	3101.66	1		7.0029e-21	112.9			By MS/MS	By MS/MS	By MS/MS	By MS/MS	By MS/MS		By MS/MS	By MS/MS		By MS/MS		By MS/MS				1	1	1	1	1		1	1		1		1		0	0	33591000	7997600	11932000	13508000	15084000	0	6697300
DMKJLJHC_00178	11	39	K	RLEAQGIEGLGTVYYNLLEPALIEEAIKR	G	3257.77	2		2.307e-13	88.413	By MS/MS	By MS/MS							By MS/MS	By MS/MS		By MS/MS		By MS/MS		1	1							1	1		1		1		32812000	24874000	0	0	0	0	0	0	3706200
DMKJLJHC_00178	492	506	R	RTWDDRDAYDAQAAK	L	1780.81	2		0.000557	84.605	By MS/MS	By MS/MS	By MS/MS	By MS/MS	By MS/MS	By MS/MS	By MS/MS	By matching	By MS/MS	By matching		By MS/MS		By MS/MS		2	2	2	2	2	2	2	1	1	2		2		2		16002000	18572000	6243800	2267800	2517500	1681900	3403600	482530	696140
DMKJLJHC_00178	70	104	R	TASVEDTVWWDNNNPMSPEAFDLLHADMLAHLQGR	D	3979.83	0		0.062453	20.667	By MS/MS		By matching													1		1													41716000	0	38010000	0	0	0	0	0	0
DMKJLJHC_00178	244	252	K	TTLSADPSR	I	946.472	0		0.0008366	102.51	By MS/MS	By MS/MS	By MS/MS	By MS/MS	By matching	By MS/MS	By matching	By MS/MS	By MS/MS	By matching	By matching	By matching		By MS/MS	By MS/MS	1	1	1	1	1	1	1	1	1	1	1	1		1	1	14450000	13299000	8101500	9553100	10279000	9532000	7870300	2941000	5757100
DMKJLJHC_00178	493	506	R	TWDDRDAYDAQAAK	L	1624.71	1		7.0216e-08	129.74	By matching	By matching	By matching	By MS/MS	By MS/MS	By MS/MS	By MS/MS	By MS/MS	By MS/MS	By MS/MS	By matching	By MS/MS		By MS/MS		2	1	1	2	2	2	2	2	2	2	1	2		2		19438000	14398000	8389600	3563200	5305500	4331300	3039100	2178900	3752000
DMKJLJHC_00178	186	199	K	VILIGNTAYAGENK	K	1461.78	0		1.5127e-07	135.99		By MS/MS	By MS/MS	By MS/MS	By MS/MS	By MS/MS	By MS/MS	By matching		By MS/MS		By MS/MS		By MS/MS			3	2	2	1	1	1	1		2		1		1		0	13477000	1523100	2350100	2208700	2581600	2726300	623080	0
DMKJLJHC_00178	186	200	K	VILIGNTAYAGENKK	G	1589.88	1		2.8399e-12	142.19	By MS/MS	By MS/MS	By MS/MS	By MS/MS	By MS/MS	By MS/MS	By MS/MS	By MS/MS	By MS/MS	By MS/MS		By MS/MS		By MS/MS		2	2	2	2	2	2	2	2	3	3		2		2		29191000	30862000	18971000	8802100	13738000	11115000	10399000	4220400	7814300
DMKJLJHC_00178;DMKJLJHC_06128	407	413	R	RPEVYGK	L	847.455	1		5.3638e-08	133.81	By MS/MS	By MS/MS	By MS/MS	By MS/MS	By MS/MS	By MS/MS	By MS/MS	By MS/MS	By matching	By MS/MS		By MS/MS		By MS/MS		1	1	1	1	1	1	1	1	1	1		1		1		13042000	18078000	10216000	12626000	18401000	14367000	13919000	0	9984400
DMKJLJHC_00179	181	197	R	DQLMDVAYDDQVYVDDR	T	2058.88	0	180	1.6493e-05	92.935				By MS/MS	By MS/MS	By MS/MS	By matching	By MS/MS						By MS/MS					1	1	1	1	1						1		0	0	0	0	0	0	859280	0	0
DMKJLJHC_00179	139	147	R	GALEMDPLR	H	1000.5	0		0.0020577	84.916	By MS/MS	By MS/MS	By MS/MS	By MS/MS	By MS/MS	By MS/MS		By matching	By MS/MS	By MS/MS	By matching	By MS/MS		By MS/MS	By matching	2	2	1	2	1	2		1	2	3	1	1		1	1	35009000	69209000	21572000	4696300	0	5735900	0	1869900	3263300
DMKJLJHC_00179	69	92	R	LKTAMPIIFLTSKDDEIDEVLGLR	M	2716.47	2		1.2987e-15	107.56	By MS/MS	By matching														1	1														45424000	21791000	0	0	0	0	0	0	0
DMKJLJHC_00179	45	54	R	LPDMAVLDIK	M	1113.61	0		0.0014313	99.013			By MS/MS									By MS/MS						1									1				0	0	0	0	0	0	0	0	0
DMKJLJHC_00179	58	66	R	MDGMELLQK	L	1063.5	0	181;182	0.00049637	102.51	By MS/MS	By MS/MS	By MS/MS	By MS/MS	By MS/MS	By MS/MS			By MS/MS	By MS/MS	By matching	By MS/MS		By MS/MS	By matching	2	2	3	1	1	1			1	1	1	1		1	1	20148000	23760000	20724000	0	0	2942300	0	0	0
DMKJLJHC_00179	44	54	K	RLPDMAVLDIK	M	1269.71	1		0.00059218	88.021	By MS/MS	By MS/MS	By MS/MS	By matching		By matching		By matching	By matching	By matching						3	4	3	1		1		1	1	1						94601000	37067000	63472000	579340	0	1916600	0	505730	2242500
DMKJLJHC_00179	118	134	R	RQDAISTGEVATTEENK	V	1847.89	1		2.7058e-40	194.55	By MS/MS	By MS/MS	By MS/MS	By MS/MS	By MS/MS	By MS/MS	By MS/MS	By MS/MS	By MS/MS	By MS/MS		By MS/MS		By MS/MS		2	2	2	2	1	2	2	2	2	2		2		2		54842000	49036000	34536000	2016600	1405700	3442500	2607400	975320	2221200
DMKJLJHC_00179	118	138	R	RQDAISTGEVATTEENKVMVR	G	2333.16	2	183	1.2748e-31	155.16	By MS/MS	By MS/MS	By MS/MS	By MS/MS	By MS/MS	By MS/MS	By MS/MS	By MS/MS	By MS/MS	By MS/MS		By MS/MS		By MS/MS		2	2	2	2	2	2	2	2	1	2		2		2		31779000	38653000	23553000	7629300	12482000	9210300	8643100	3546100	11039000
DMKJLJHC_00179	179	197	K	SRDQLMDVAYDDQVYVDDR	T	2302.02	1	180	1.2301e-09	127.18	By MS/MS	By matching	By MS/MS	By MS/MS	By MS/MS	By MS/MS	By MS/MS	By MS/MS	By MS/MS	By MS/MS		By MS/MS		By MS/MS		2	2	1	1	3	2	2	1	2	3		2		4		24460000	19081000	0	4235000	8473700	6163300	8097500	1988100	4469300
DMKJLJHC_00179	212	229	R	TADDEFSAIETLYGIGYR	Y	2019.94	0		9.1497e-56	245.69	By MS/MS	By MS/MS	By MS/MS	By MS/MS	By MS/MS	By MS/MS	By MS/MS	By MS/MS	By MS/MS	By MS/MS		By MS/MS		By MS/MS		2	2	2	2	2	2	2	2	2	2		2		2		231240000	158870000	169990000	38248000	37927000	50916000	35316000	14291000	34880000
DMKJLJHC_00179	71	92	K	TAMPIIFLTSKDDEIDEVLGLR	M	2475.29	1	184	1.1009e-33	155.88	By MS/MS	By MS/MS	By MS/MS	By MS/MS	By MS/MS	By MS/MS	By MS/MS	By MS/MS	By MS/MS	By MS/MS	By MS/MS	By MS/MS		By MS/MS		3	5	3	3	2	3	3	3	2	3	1	2		2		264770000	360090000	293390000	38105000	60850000	52136000	54200000	20249000	41183000
DMKJLJHC_00179;DMKJLJHC_04161	93	100	R	MGADDYVK	K	897.39	0		0.0037437	86.472	By MS/MS	By MS/MS	By MS/MS			By matching										1	1	1			1										27917000	18947000	14783000	0	0	590590	0	0	0
DMKJLJHC_00179;DMKJLJHC_04161	198	204	R	TIDSHIK	R	812.439	0		0.0091804	82.305	By MS/MS	By MS/MS	By MS/MS	By matching	By matching	By MS/MS	By matching			By MS/MS				By matching		1	1	1	1	1	1	1			1				1		9330800	12767000	8264900	1241600	1982000	3111000	2249700	0	0
DMKJLJHC_00179;DMKJLJHC_04161	198	205	R	TIDSHIKR	L	968.54	1		0.011206	169.06	By MS/MS	By MS/MS	By MS/MS					By matching	By matching	By matching		By matching		By matching		1	1	1					1	1	1		1		1		37864000	41280000	27790000	0	0	0	0	2694400	6263200
DMKJLJHC_00180	22	45	K	AGTDVIFGEDWVGPEDGVDEDLRR	G	2646.22	1		3.9835e-07	82.586	By matching	By matching		By MS/MS					By MS/MS			By MS/MS		By matching		1	1		2					2			1		1		23895000	19132000	0	3369000	0	0	0	0	2077900
DMKJLJHC_00180	523	530	R	FYSERPER	Q	1082.51	1		0.016123	79.469	By MS/MS	By MS/MS	By MS/MS	By matching	By matching	By matching	By MS/MS	By MS/MS	By matching	By matching		By MS/MS		By matching		1	1	1	1	1	1	1	1	1	1		1		1		14953000	13329000	9033000	1837600	2282000	1258700	1719700	669120	1395800
DMKJLJHC_00180	51	57	R	GMIALNR	S	773.422	0		0.050756	68.033			By MS/MS															1													0	0	0	0	0	0	0	0	0
DMKJLJHC_00180	341	372	R	GMVAALYDRIDANEQFAADVSHEIKNPLASLR	S	3513.77	2		3.6573e-14	87.991	By MS/MS	By MS/MS	By MS/MS													1	1	1													28164000	35776000	23355000	0	0	0	0	0	0
DMKJLJHC_00180	447	456	K	GVEFITDLPK	H	1117.6	0		0.011705	73.665				By MS/MS			By MS/MS												2			1									0	0	0	0	0	0	0	0	0
DMKJLJHC_00180	457	467	K	HPVEISGLEAR	L	1206.64	0		0.0001176	109.44	By MS/MS	By MS/MS	By MS/MS	By MS/MS	By MS/MS	By MS/MS	By MS/MS	By MS/MS	By MS/MS	By MS/MS		By MS/MS		By MS/MS		1	1	1	1	1	1	1	1	1	1		1		1		10620000	15040000	8171500	1587200	2369000	2049700	2013000	565640	1423300
DMKJLJHC_00180	350	372	R	IDANEQFAADVSHEIKNPLASLR	S	2537.29	1		0.028162	32.576	By matching		By MS/MS													1		1													5200400	0	7495900	0	0	0	0	0	0
DMKJLJHC_00180	414	430	R	LDSELVKEEEEQFDLVK	M	2049.02	1		1.5449e-05	127.05	By MS/MS	By MS/MS	By matching	By MS/MS	By MS/MS		By matching		By matching	By matching		By matching		By MS/MS		3	3	1	1	1		1		1	1		1		1		23713000	44094000	10330000	0	2920000	0	3492600	0	1923100
DMKJLJHC_00180	390	399	K	LLDVIDHDVR	R	1193.64	0		0.0026505	65.627	By MS/MS	By MS/MS			By matching	By matching								By matching		1	1			1	1								1		0	3006000	0	0	432240	493290	0	0	0
DMKJLJHC_00180	431	444	K	MVGNLTEYLGQEAR	K	1579.77	0		0.00064851	106.16		By MS/MS	By MS/MS														1	1													0	0	12784000	0	0	0	0	0	0
DMKJLJHC_00180	228	242	K	NAAGATIFAVATPVR	Q	1457.8	0		5.2222e-05	93.623	By MS/MS	By MS/MS			By MS/MS											1	1			1											12631000	16230000	0	0	0	0	0	0	0
DMKJLJHC_00180	161	175	K	RAPAEQVEGLELDRR	T	1737.91	2		0.00012115	89.992	By MS/MS	By MS/MS	By MS/MS				By MS/MS	By MS/MS	By MS/MS	By MS/MS		By MS/MS		By matching		1	2	2				1	1	1	2		2		1		16973000	21240000	13677000	0	0	0	2047800	605680	2215500
DMKJLJHC_00180	176	185	R	TTILTDLLGK	I	1073.63	0		0.03982	61.691	By MS/MS															1															0	0	0	0	0	0	0	0	0
DMKJLJHC_00180	500	518	R	VLVVVEDTGPGIPEEALSK	V	1951.05	0		1.9205e-05	109.6	By MS/MS	By MS/MS	By matching	By matching	By MS/MS	By matching	By MS/MS	By matching	By MS/MS			By MS/MS		By MS/MS		1	2	2	1	1	1	2	1	1			3		1		22124000	37545000	29183000	2956200	3608100	4160800	5678600	871170	3455100
DMKJLJHC_00180	320	334	R	VRIPDLTARPDEIGR	L	1706.94	2		0.05185	52.821	By MS/MS		By MS/MS				By matching	By matching	By matching	By matching		By matching		By matching		2		2				1	1	1	1		2		2		21323000	0	15036000	0	0	0	2124300	398040	1491900
DMKJLJHC_00180;DMKJLJHC_04160	404	413	R	LVSDISNASR	L	1060.55	0		5.325e-05	166.09	By MS/MS	By MS/MS	By MS/MS	By matching	By MS/MS	By matching	By matching		By matching	By matching		By matching		By matching		1	1	1	1	1	1	1		1	1		1		1		14770000	12266000	8846600	1542400	1832600	2017900	1801900	0	1721800
DMKJLJHC_00182	277	288	K	ALAEAGWQVSKR	H	1314.7	1		0.047614	57.885	By matching	By matching	By matching			By matching								By MS/MS		1	1	1			1								1		2929800	3235200	2045000	0	0	646720	0	0	0
DMKJLJHC_00182	215	227	R	DAAVATHVESDPR	Y	1366.65	0		4.5901e-12	151.22	By MS/MS	By MS/MS	By MS/MS	By MS/MS	By MS/MS	By matching	By MS/MS	By matching	By MS/MS	By MS/MS		By MS/MS		By MS/MS		1	1	1	1	1	1	1	1	1	1		1		1		15096000	8877200	8237800	1932400	3012900	2956600	3413200	1114400	2667900
DMKJLJHC_00182	54	70	R	LLSGHIGHPVALGVDVR	G	1738.98	0		0.00015609	85.271	By MS/MS		By MS/MS	By matching			By matching	By matching	By matching	By matching		By matching				2		2	1			1	1	1	1		1				10253000	0	5213500	548060	0	0	908220	292090	926520
DMKJLJHC_00182	267	276	R	SVMMTETVTK	A	1125.54	0	185;186	0.0076593	54.722				By matching	By matching	By matching	By MS/MS		By matching	By MS/MS		By MS/MS		By MS/MS					1	1	1	1		1	1		1		1		0	0	0	543650	606170	632530	922810	0	440930
DMKJLJHC_00182	235	251	K	VMDLLLFLLPAYVAEGK	A	1891.05	0	187	1.0932e-05	97.551					By MS/MS	By matching	By MS/MS		By matching	By MS/MS		By MS/MS		By MS/MS						1	1	1		1	1		1		1		0	0	0	0	971660	1253800	2776500	0	1410600
DMKJLJHC_00182	17	28	R	VVLVSGPSGAGR	T	1097.62	0		0.0020772	70.1	By MS/MS	By MS/MS		By MS/MS	By MS/MS	By MS/MS	By MS/MS	By matching		By MS/MS	By matching	By MS/MS		By MS/MS		1	1		1	1	1	1	1		1	1	1		1		0	13716000	0	1669800	3150000	2004100	2664100	1466900	0
DMKJLJHC_00183	32	44	R	AITIEDDHDRAGK	Q	1439.7	1		8.8176e-18	176.6	By MS/MS	By MS/MS	By MS/MS	By matching				By matching								1	1	1	1				1								3002500	2772200	1795700	273710	0	0	0	155830	0
DMKJLJHC_00184	68	83	R	GADAETLADALEALVK	D	1585.82	0		5.0399e-07	91.657		By MS/MS															2														0	25637000	0	0	0	0	0	0	0
DMKJLJHC_00185	257	271	R	AKTAEEIAEPLKNPR	K	1665.9	2		3.0107e-17	153.81	By MS/MS	By MS/MS	By MS/MS	By MS/MS	By MS/MS	By MS/MS	By matching		By matching	By MS/MS		By MS/MS		By MS/MS		1	1	1	1	1	1	1		1	1		1		1		6833400	5211700	3762800	562480	680070	682650	426640	0	329150
DMKJLJHC_00185	39	46	R	ALEWVTAK	T	916.502	0		0.053148	60.478	By MS/MS															1															0	0	0	0	0	0	0	0	0
DMKJLJHC_00185	245	256	R	ALNKPQHPVIGR	A	1328.77	1		6.0348e-13	182.39	By MS/MS	By MS/MS	By MS/MS	By MS/MS	By MS/MS	By matching	By MS/MS	By matching	By MS/MS	By MS/MS		By matching		By MS/MS		1	1	1	1	1	1	1	1	1	1		1		1		11665000	9498000	9232300	2096300	2292600	3435700	1865400	1076200	2075500
DMKJLJHC_00185	222	228	R	AYQIANR	L	834.435	0		0.011775	77.944	By matching											By MS/MS				1											1				4027000	0	0	0	0	0	0	0	0
DMKJLJHC_00185	60	88	R	GAPVGQEFWPQALDIMGIDVTTPPEQIAR	I	3135.57	0		7.444e-07	51.978	By MS/MS	By MS/MS	By matching													1	1	1													27510000	9929300	10734000	0	0	0	0	0	0
DMKJLJHC_00185	169	201	R	GGVVVLFPAGQVAHSATLFGPVIEQEWNPFTAK	M	3465.81	0		0.0021659	39.062	By MS/MS	By MS/MS		By matching	By matching		By matching	By matching	By matching	By matching		By matching		By matching		1	1		1	1		1	1	1	1		1		1		32036000	31933000	0	3525700	5751300	0	7530200	1639100	4170300
DMKJLJHC_00185	235	243	R	QGLLLYEIR	R	1103.63	0		0.0024703	96.331		By MS/MS	By MS/MS				By MS/MS			By MS/MS		By MS/MS		By MS/MS			1	1				1			1		1		1		0	0	0	0	0	0	0	0	0
DMKJLJHC_00185	128	152	R	SLLTGIPEIEQYMLPVPFPHEANAR	E	2821.45	0	188	1.7773e-05	73.672				By MS/MS	By matching					By MS/MS		By MS/MS		By matching					1	1					1		1		1		0	0	0	9014300	9333600	0	0	0	0
DMKJLJHC_00185	259	271	K	TAEEIAEPLKNPR	K	1466.77	1		0.0003301	99.732	By MS/MS	By MS/MS	By MS/MS	By MS/MS		By matching	By matching		By matching	By matching				By matching		1	1	1	1		1	1		1	1				1		0	7387600	5554600	1204900	0	2049800	1010000	0	698090
DMKJLJHC_00186	74	87	R	EKISQADRDAAMAR	I	1560.77	2	189	2.0761e-14	166.11	By MS/MS	By MS/MS	By MS/MS	By matching	By MS/MS	By MS/MS	By MS/MS	By matching	By MS/MS	By MS/MS		By matching		By matching		2	2	2	2	2	2	2	1	2	2		1		1		21867000	20040000	13788000	4855500	6634600	4949400	9234100	3610800	8019400
DMKJLJHC_00186	173	190	R	GIATDKETYETLLGVVEK	L	1965.03	1		8.0289e-78	244.44	By MS/MS	By MS/MS	By MS/MS	By MS/MS	By MS/MS	By MS/MS	By MS/MS	By MS/MS	By MS/MS	By MS/MS		By MS/MS		By MS/MS		4	4	4	2	3	2	3	4	4	4		3		3		123650000	220150000	114980000	16320000	34128000	26677000	68450000	20315000	55533000
DMKJLJHC_00186	15	54	K	GQNMAIEKVGIVGAGQMGNGIAHVFALAGFEVLLNDIDGK	A	4053.08	1		0.10485	7.1209	By matching					By MS/MS										1					1										20376000	0	0	0	0	10515000	0	0	0
DMKJLJHC_00186	209	229	R	ILMPMINEAVYTLYEGVGNVR	S	2381.21	0	193;194	5.8131e-66	188.1	By MS/MS	By MS/MS	By MS/MS	By MS/MS	By MS/MS	By MS/MS	By MS/MS	By MS/MS	By MS/MS	By MS/MS		By MS/MS		By MS/MS		4	3	3	3	4	3	5	3	5	5		2		2		236660000	148620000	142440000	38574000	66875000	41848000	104020000	37612000	85457000
DMKJLJHC_00186	76	87	K	ISQADRDAAMAR	I	1303.63	1	189	4.1921e-05	125.57	By MS/MS	By MS/MS	By MS/MS	By MS/MS	By MS/MS	By MS/MS	By MS/MS	By MS/MS	By MS/MS	By MS/MS		By matching		By matching		2	2	2	2	2	2	2	2	2	2		1		2		55234000	56722000	36907000	11527000	17779000	10673000	21904000	9933100	18145000
DMKJLJHC_00186	88	110	R	ISTTTDLTDLGPTDLVIEAATER	E	2431.23	0		6.3246e-20	147.64	By MS/MS	By MS/MS	By MS/MS	By MS/MS	By MS/MS	By MS/MS	By MS/MS	By MS/MS	By MS/MS	By MS/MS		By MS/MS		By MS/MS		1	2	1	2	2	2	2	2	2	2		2		2		83980000	358590000	67859000	36788000	47196000	43014000	98511000	23981000	85390000
DMKJLJHC_00186	88	114	R	ISTTTDLTDLGPTDLVIEAATERETVK	Q	2888.49	1		0.016577	46.273	By matching	By matching	By matching		By matching	By matching	By matching	By matching	By matching			By matching		By MS/MS		1	1	1		1	1	1	1	1			1		1		30612000	25984000	17605000	0	5344100	7249900	10119000	4013000	5460700
DMKJLJHC_00186	115	142	K	QQIFDALLPHLKPETILTSNTSSISITR	L	3122.7	1		1.7208e-05	54.141	By MS/MS	By MS/MS	By matching	By matching			By MS/MS		By MS/MS			By MS/MS				1	4	3	1			2		2			1				19960000	91251000	45371000	1137700	0	0	9358200	0	7233000
DMKJLJHC_00186	194	208	K	TSASAEDFPAFIVNR	I	1623.79	0		4.9975e-93	261.35	By MS/MS	By MS/MS	By MS/MS	By MS/MS	By MS/MS	By MS/MS	By MS/MS	By MS/MS	By MS/MS	By MS/MS	By matching	By MS/MS		By MS/MS	By matching	2	2	2	3	2	1	2	2	3	1	1	1		2	1	86651000	107520000	65040000	16412000	21594000	21544000	34740000	19824000	48206000
DMKJLJHC_00186	273	281	K	YRPCPLLTK	Y	1146.62	1		0.0022755	120.87	By MS/MS	By MS/MS	By MS/MS	By MS/MS	By MS/MS	By MS/MS	By MS/MS	By MS/MS	By MS/MS	By MS/MS		By MS/MS		By MS/MS		2	2	2	1	1	1	1	2	2	1		1		1		25212000	21198000	14753000	2578700	3009100	3530800	4333200	2369600	5408100
DMKJLJHC_00186;DMKJLJHC_04766	153	172	K	FMGFHFMNPVPVMQLVELIR	G	2404.23	0	190;191;192	5.9619e-08	98.062	By MS/MS	By matching	By MS/MS	By MS/MS	By MS/MS	By MS/MS	By MS/MS		By MS/MS	By MS/MS		By MS/MS		By MS/MS		2	1	1	1	1	1	2		2	1		1		1		34626000	10530000	11732000	5159300	9711000	7687800	32437000	0	16740000
DMKJLJHC_00186;DMKJLJHC_04766	301	308	R	GETPVPTR	-	855.445	0		0.0025368	111.04	By matching	By matching	By matching	By matching	By matching	By MS/MS	By MS/MS	By MS/MS	By MS/MS	By MS/MS		By matching	By matching	By MS/MS	By matching	1	1	1	1	1	1	1	1	1	1		1	1	1	1	5808000	6215100	4157500	897220	1960400	0	2723400	1479400	3135000
DMKJLJHC_00186;DMKJLJHC_04766	295	308	R	GFYDYRGETPVPTR	-	1656.79	1		0.0017609	74.962	By matching	By matching	By matching	By MS/MS	By MS/MS	By MS/MS	By MS/MS	By MS/MS	By MS/MS	By MS/MS	By matching	By matching		By MS/MS	By matching	1	2	1	2	1	2	2	2	2	2	1	2		2	1	65300000	51378000	26349000	11848000	10186000	10889000	22980000	8915000	28018000
DMKJLJHC_00186;DMKJLJHC_04766	282	290	K	YVEAGWLGR	K	1049.53	0		1.8936e-05	124.83	By MS/MS	By MS/MS	By MS/MS	By MS/MS	By MS/MS	By MS/MS	By MS/MS	By MS/MS	By MS/MS	By MS/MS		By MS/MS		By MS/MS		1	1	1	1	1	1	1	1	1	1		1		1		32458000	0	17271000	8326300	0	4799800	8681900	4227200	7763000
DMKJLJHC_00188	228	246	R	AAVDSGFAPNDWQVGQTGK	V	1946.91	0		1.844e-36	167.22	By MS/MS	By MS/MS	By MS/MS	By MS/MS	By MS/MS	By MS/MS	By MS/MS	By MS/MS	By MS/MS	By MS/MS	By MS/MS	By MS/MS		By MS/MS	By matching	1	2	2	1	1	2	3	1	1	2	2	1		1	1	148990000	148140000	120270000	12051000	12838000	13040000	18411000	7391700	16182000
DMKJLJHC_00188	2	21	M	AVLLLGEVNNGELSLDATAK	A	2026.09	0		5.3725e-05	78.287	By MS/MS		By MS/MS	By matching				By MS/MS	By MS/MS					By MS/MS		2		2	1				1	1					1		9882500	0	7874900	1804800	0	0	0	1350000	2940900
DMKJLJHC_00188	202	218	R	GVGSEEDFKVIEALADK	L	1805.9	1		1.5773e-05	101.45		By MS/MS		By matching	By MS/MS		By MS/MS	By MS/MS	By MS/MS					By matching			1		1	3		1	1	1					1		0	0	0	5031200	4544100	0	11605000	0	8546100
DMKJLJHC_00188	202	227	R	GVGSEEDFKVIEALADKLGAAVGASR	A	2588.34	2		4.5204e-89	185.34	By MS/MS	By MS/MS	By MS/MS	By MS/MS	By MS/MS	By MS/MS	By MS/MS	By MS/MS	By MS/MS	By MS/MS		By MS/MS		By MS/MS		2	2	2	2	2	2	2	1	2	2		2		2		596950000	640310000	433060000	39451000	47941000	37265000	75421000	5132200	83896000
DMKJLJHC_00188	69	96	R	LAEPTAALIVSLAGDYSHIVAPATTDAK	N	2794.48	0		2.2015e-38	139.47	By MS/MS	By MS/MS	By MS/MS	By MS/MS	By MS/MS	By MS/MS	By MS/MS	By MS/MS	By MS/MS	By MS/MS	By matching	By MS/MS	By MS/MS	By MS/MS	By MS/MS	4	4	3	3	1	3	3	3	3	3	1	4	1	4	1	905080000	906290000	557790000	112240000	106720000	133660000	182000000	74520000	182510000
DMKJLJHC_00188	219	227	K	LGAAVGASR	A	800.45	0		2.1373e-08	133.12			By MS/MS		By MS/MS		By MS/MS	By MS/MS	By MS/MS					By MS/MS				1		1		1	1	1					1		0	0	0	0	0	0	0	0	0
DMKJLJHC_00188	149	181	R	TSTFDAAGDGGAASVETVGAADDAGLSSWVEDK	V	3156.4	0		0.0094317	31.835		By MS/MS	By MS/MS				By matching		By matching			By matching					1	1				1		1			1				0	13502000	10245000	0	0	0	3439900	0	2214000
DMKJLJHC_00188	149	194	R	TSTFDAAGDGGAASVETVGAADDAGLSSWVEDKVAESDRPELTSAK	I	4540.1	2		1.1686e-08	59.005	By MS/MS	By MS/MS		By MS/MS	By MS/MS					By matching		By MS/MS		By MS/MS		2	2		2	1					1		1		2		107280000	93034000	0	16805000	7843000	0	0	0	0
DMKJLJHC_00188	182	194	K	VAESDRPELTSAK	I	1401.71	1		2.61e-11	146.5	By MS/MS	By MS/MS	By MS/MS	By MS/MS	By MS/MS	By MS/MS	By MS/MS	By MS/MS	By MS/MS	By MS/MS	By matching	By MS/MS		By MS/MS		2	2	2	2	2	2	2	2	2	2	1	2		2		131960000	113770000	100810000	8525700	20572000	21091000	34843000	10163000	27253000
DMKJLJHC_00188	211	227	K	VIEALADKLGAAVGASR	A	1639.93	1		0.00021164	92.856		By MS/MS	By MS/MS						By MS/MS								2	1						1							0	10461000	4333400	0	0	0	0	0	0
DMKJLJHC_00188	57	68	K	VLVAEDASLGHR	L	1265.67	0		2.8705e-09	139.31	By MS/MS	By MS/MS	By MS/MS	By MS/MS	By MS/MS	By MS/MS	By MS/MS	By MS/MS	By MS/MS	By MS/MS	By MS/MS	By MS/MS		By MS/MS	By matching	2	3	2	3	2	2	2	3	3	3	1	2		2	1	171630000	233870000	132430000	22092000	16197000	30807000	36730000	9518700	36314000
DMKJLJHC_00189	83	103	R	AILVVAADDVHQDIEPLAVAK	I	2186.19	0		2.6079e-106	239.51	By MS/MS	By MS/MS	By MS/MS	By MS/MS	By MS/MS	By MS/MS	By MS/MS	By MS/MS	By MS/MS	By MS/MS	By MS/MS	By MS/MS		By MS/MS	By MS/MS	4	3	5	3	3	4	4	4	5	4	4	4		3	1	285950000	293550000	162500000	49149000	63763000	63381000	81174000	37499000	93692000
DMKJLJHC_00189	162	173	R	EVDGGLQTIEVK	L	1286.67	0		1.838e-33	228.98	By MS/MS	By MS/MS	By MS/MS	By MS/MS	By MS/MS	By MS/MS	By MS/MS	By MS/MS	By MS/MS	By MS/MS	By MS/MS	By MS/MS		By MS/MS	By matching	3	3	2	1	2	2	1	2	1	2	1	3		1	2	106050000	183210000	81889000	11753000	17885000	22006000	27515000	12175000	22838000
DMKJLJHC_00189	162	183	R	EVDGGLQTIEVKLPAIVTADLR	L	2336.3	1		0.00026854	61.959	By MS/MS			By MS/MS							By MS/MS					1			1							1					30744000	0	0	6491300	0	0	0	0	0
DMKJLJHC_00189	219	225	R	LEVVSVK	E	772.469	0		0.0078547	85.359	By MS/MS	By MS/MS	By MS/MS		By matching	By MS/MS	By MS/MS	By MS/MS	By MS/MS	By MS/MS		By MS/MS		By matching		2	1	2		1	2	1	2	2	2		1		1		36005000	5442600	16050000	0	1230400	1888900	1408200	1266100	2563200
DMKJLJHC_00189	219	230	R	LEVVSVKEPETR	Q	1384.76	1		1.0762e-11	172.61	By MS/MS	By MS/MS	By MS/MS	By MS/MS	By MS/MS	By MS/MS	By MS/MS	By MS/MS	By MS/MS	By MS/MS	By MS/MS	By MS/MS		By MS/MS	By MS/MS	2	2	2	2	2	2	2	2	2	2	2	2		2	2	246790000	246890000	148610000	21698000	33954000	27561000	51002000	20826000	48276000
DMKJLJHC_00189	174	183	K	LPAIVTADLR	L	1067.63	0		0.00015866	149.57	By MS/MS	By MS/MS	By MS/MS	By MS/MS	By MS/MS	By MS/MS	By MS/MS	By MS/MS	By MS/MS	By MS/MS	By matching	By MS/MS		By MS/MS	By matching	2	1	1	3	2	1	1	1	1	1	2	1		1	1	174240000	170550000	119730000	32007000	28432000	42449000	47223000	24423000	35231000
DMKJLJHC_00189	33	48	K	MSMNPFDEIAVEEAIR	L	1850.85	0	196;197	1.2379e-39	199.96	By MS/MS	By MS/MS	By MS/MS	By MS/MS	By MS/MS	By MS/MS	By MS/MS	By MS/MS	By MS/MS	By MS/MS	By MS/MS	By MS/MS		By MS/MS	By MS/MS	5	8	7	4	4	4	6	4	4	3	2	2		4	1	304530000	322570000	205180000	23980000	31211000	26466000	42199000	17118000	44872000
DMKJLJHC_00189	231	245	R	QAGEIVPDVDTLVAK	L	1553.83	0		3.3652e-26	179.67	By MS/MS	By MS/MS	By MS/MS	By matching	By MS/MS	By matching	By MS/MS	By MS/MS	By MS/MS	By MS/MS	By MS/MS	By MS/MS		By MS/MS	By MS/MS	1	3	2	2	3	2	2	2	2	2	3	2		2	2	92884000	106300000	110950000	16283000	30669000	15973000	41082000	13989000	27495000
DMKJLJHC_00189	207	218	K	TADDFGVDVSPR	L	1277.59	0		1.6122e-08	143.4	By MS/MS	By MS/MS	By MS/MS	By MS/MS	By MS/MS	By MS/MS	By MS/MS	By MS/MS	By MS/MS	By MS/MS	By MS/MS	By MS/MS	By matching	By MS/MS	By MS/MS	1	1	1	1	1	1	3	1	1	1	1	1	1	1	1	118530000	80003000	92275000	13577000	20185000	17428000	30217000	13299000	28830000
DMKJLJHC_00189	108	121	K	VVEAEDPKMVILGK	Q	1526.84	1	199	3.2241e-05	110.66	By MS/MS	By MS/MS	By matching	By MS/MS	By MS/MS	By MS/MS	By MS/MS	By MS/MS	By MS/MS	By MS/MS	By matching	By MS/MS		By MS/MS	By matching	3	4	2	2	2	3	2	2	2	2	2	3		3	2	40241000	34330000	13355000	11353000	11887000	10981000	14953000	9851200	17286000
DMKJLJHC_00189;DMKJLJHC_04442	21	32	K	ADGSGVDLANVK	M	1144.57	0		3.0269e-06	134.23	By MS/MS	By MS/MS	By MS/MS	By matching	By matching	By MS/MS	By MS/MS	By MS/MS	By MS/MS	By MS/MS		By MS/MS		By MS/MS		2	1	1	2	2	2	2	2	2	1		2		2		32690000	26022000	17022000	4940000	8496500	8056900	11934000	4159600	11322000
DMKJLJHC_00189;DMKJLJHC_04442	1	9	-	MKVLVPVKR	V	1068.68	2	195	0.010035	93.195				By MS/MS	By matching		By MS/MS	By MS/MS	By MS/MS	By matching	By MS/MS	By MS/MS		By MS/MS					1	1		1	1	1	1	1	1		1		0	0	0	9941800	12500000	0	14272000	6943600	13406000
DMKJLJHC_00189;DMKJLJHC_04442	74	82	R	TALAMGADR	A	904.444	0	198	0.00084093	93.429	By MS/MS	By MS/MS	By MS/MS	By MS/MS	By MS/MS	By MS/MS	By MS/MS	By MS/MS	By MS/MS	By MS/MS		By MS/MS		By MS/MS	By matching	1	2	2	2	1	2	1	2	2	1		1		2	1	6715600	71805000	55760000	7833400	6712300	11096000	10038000	6763700	11012000
DMKJLJHC_00189;DMKJLJHC_04442	10	16	R	VIDYNVK	A	849.46	0		0.00073589	143.18	By matching	By matching	By MS/MS	By MS/MS	By MS/MS	By MS/MS	By MS/MS	By MS/MS	By matching	By MS/MS	By MS/MS	By MS/MS	By MS/MS	By MS/MS	By matching	2	2	2	2	2	1	1	1	2	2	2	1	1	1	1	116550000	105550000	56056000	11515000	15549000	11009000	16315000	9025200	21411000
DMKJLJHC_00189;DMKJLJHC_04442	19	32	R	VKADGSGVDLANVK	M	1371.74	1		2.0609e-07	126.5	By MS/MS	By MS/MS	By MS/MS	By MS/MS	By MS/MS	By MS/MS	By MS/MS	By MS/MS	By MS/MS	By MS/MS	By MS/MS	By MS/MS	By matching	By MS/MS	By MS/MS	2	2	2	2	1	2	2	2	2	2	1	2	1	2	1	140770000	130780000	101240000	17188000	19991000	20614000	27894000	13683000	30203000
DMKJLJHC_00189;DMKJLJHC_04442	3	9	K	VLVPVKR	V	809.549	1		0.00517	143.22	By MS/MS	By MS/MS	By MS/MS	By MS/MS	By MS/MS	By MS/MS	By MS/MS	By MS/MS	By MS/MS	By MS/MS	By MS/MS	By MS/MS		By MS/MS	By matching	1	1	1	1	1	1	1	1	1	1	1	1		1	1	117170000	90551000	66441000	11047000	13725000	12811000	22123000	9809300	15205000
DMKJLJHC_00189;DMKJLJHC_04442	189	197	R	YASLPNIMK	A	1035.54	0	200	0.00039849	113.89	By MS/MS	By MS/MS	By MS/MS	By MS/MS	By MS/MS	By MS/MS	By MS/MS	By MS/MS	By MS/MS	By MS/MS	By MS/MS	By MS/MS		By MS/MS	By MS/MS	2	3	2	2	2	2	2	2	2	2	2	1		1	1	85807000	93784000	104150000	9256300	12883000	13744000	21812000	8991500	18148000
DMKJLJHC_00190	524	537	R	ALLPEAGFVIVSHR	S	1507.85	0		0.00035005	73.386	By MS/MS	By MS/MS	By MS/MS	By MS/MS		By MS/MS			By MS/MS							1	2	3	1		2			1							0	18820000	18283000	1026600	0	1948200	0	0	0
DMKJLJHC_00190	116	136	R	GAEALNRMTSDVDALDGLLLR	L	2229.14	1		0.081533	37.379			By matching											By MS/MS				1											1		0	0	14196000	0	0	0	0	0	0
DMKJLJHC_00190	416	423	R	HLTMVPQR	S	980.523	0		0.073808	68.422		By matching		By matching	By matching	By matching	By matching	By MS/MS	By matching	By matching		By matching		By matching			1		1	1	1	1	1	1	1		1		1		0	2307100	0	556830	801260	630980	576450	279830	488370
DMKJLJHC_00190	473	486	R	LNEGGSGLSGGQSK	R	1289.62	0		1.2966e-10	123.26		By MS/MS	By MS/MS	By matching	By MS/MS		By matching		By MS/MS	By MS/MS		By MS/MS		By matching			1	1	1	1		1		1	1		1		1		0	0	3091500	787870	1316400	0	621350	0	516710
DMKJLJHC_00190	321	341	R	TPERPTAPTQAHPVADAPLLR	V	2237.19	1		0.020664	48.354	By MS/MS	By matching	By matching	By matching		By matching				By matching				By matching		1	1	1	1		1				1				1		18281000	12913000	9122400	1232600	0	1789400	0	0	0
DMKJLJHC_00191	364	386	R	DAAPIALPDGAVAPGEAVAITGR	S	2131.13	0		0.00021944	78.069				By MS/MS															1												0	0	0	0	0	0	0	0	0
DMKJLJHC_00191	451	477	R	EGDLDGALSAAAAQDIIAGLPGGLETR	L	2580.3	0		0.00055804	50.077	By MS/MS		By MS/MS						By matching							1		1						1							13402000	0	11113000	0	0	0	0	0	1862200
DMKJLJHC_00191	130	139	K	LAALTPWATR	Y	1098.62	0		0.0078687	78.334	By MS/MS	By MS/MS														1	1														0	0	0	0	0	0	0	0	0
DMKJLJHC_00191	478	492	R	LGDMGGGVSGGEARR	L	1417.67	1		0.081306	53.751										By MS/MS															1						0	0	0	0	0	0	0	0	0
DMKJLJHC_00191	503	522	R	RPLLLADEPTADLDPDTAAK	V	2121.1	1		0.04991	46.89			By MS/MS															1													0	0	8196200	0	0	0	0	0	0
DMKJLJHC_00191	523	531	K	VIAGLVALR	E	910.596	0		0.00062826	110.63				By MS/MS						By MS/MS									1						1						0	0	0	0	0	0	0	0	0
DMKJLJHC_00192	47	66	R	AEGAALGAAAGTVAGAVIGR	A	1681.91	0		4.9311e-17	92.096	By matching	By matching	By MS/MS	By MS/MS	By MS/MS	By MS/MS		By matching	By MS/MS	By MS/MS		By MS/MS		By MS/MS		2	1	1	3	2	3		1	2	3		2		3		19520000	7769700	0	3708700	1976700	6338800	0	1240800	1251200
DMKJLJHC_00192	46	66	K	RAEGAALGAAAGTVAGAVIGR	A	1838.01	1		1.0267e-09	130.02	By MS/MS	By matching	By MS/MS	By matching	By MS/MS		By MS/MS	By MS/MS	By MS/MS	By matching		By MS/MS		By matching		2	1	2	1	1		1	1	1	1		1		1		35030000	25203000	39017000	3737800	0	0	0	1070800	2385600
DMKJLJHC_00193	208	226	R	DLNSGPFDNYIQTDAAINK	G	2094.99	0		0.011562	58.752							By MS/MS															1									0	0	0	0	0	0	0	0	0
DMKJLJHC_00193	135	146	K	VTFSDGTSEDAK	V	1255.56	0		0.00089315	82.417							By MS/MS	By matching	By matching													1	1	1							0	0	0	0	0	0	915860	449580	589820
DMKJLJHC_00196	65	74	R	ALETEGLLLK	C	1085.63	0		0.00044157	102.51	By MS/MS	By MS/MS	By MS/MS		By matching											3	2	1		1											29003000	26403000	23512000	0	1046300	0	0	0	0
DMKJLJHC_00196	288	300	R	AQGQDSEFLWESR	E	1551.7	0		2.3024e-10	119.39	By MS/MS	By MS/MS	By MS/MS													1	2	1													24634000	35075000	0	0	0	0	0	0	0
DMKJLJHC_00196	4	17	R	ATQETGSTGMALPK	M	1390.68	0	201	8.7068e-08	123.01	By MS/MS	By MS/MS	By MS/MS	By matching			By matching	By matching		By matching		By matching		By matching		2	2	2	1			1	1		1		1		1		26779000	28392000	20394000	560130	0	0	541460	265590	0
DMKJLJHC_00196	142	153	R	AVQEILAEMKPR	R	1383.75	1		2.0104e-13	127.51	By MS/MS	By MS/MS	By MS/MS													2	4	6													23719000	26402000	26436000	0	0	0	0	0	0
DMKJLJHC_00196	357	371	R	DALAGMNHSGMIAPR	V	1539.73	0	202;203	0.00027555	84.479	By MS/MS	By MS/MS	By MS/MS													1	2	1													0	6032500	2641100	0	0	0	0	0	0
DMKJLJHC_00196	301	319	R	ENWSVPPYILDPWMEGAAK	G	2202.05	0		3.7475e-13	125.03	By MS/MS	By MS/MS	By MS/MS													1	1	1													39708000	45073000	32240000	0	0	0	0	0	0
DMKJLJHC_00196	395	404	R	FLTEFDLKES	-	1227.6	1		0.0063472	78.264	By MS/MS	By MS/MS	By MS/MS													2	1	1													7919800	19573000	16538000	0	0	0	0	0	0
DMKJLJHC_00196	268	285	K	GGQVQLLDVASLSGLEAR	L	1811.97	0		2.5624e-10	135.37	By MS/MS	By MS/MS	By MS/MS							By matching						2	3	2							1						66895000	67084000	29502000	0	0	0	0	0	0
DMKJLJHC_00196	127	140	R	HDYPTPDDTVAFAR	R	1603.73	0		4.1768e-08	115.57	By MS/MS	By MS/MS	By MS/MS													3	4	3													33841000	24445000	33318000	0	0	0	0	0	0
DMKJLJHC_00196	141	153	R	RAVQEILAEMKPR	R	1539.86	2		2.0968e-07	127.32	By MS/MS	By MS/MS	By MS/MS													2	2	3													27052000	21713000	42817000	0	0	0	0	0	0
DMKJLJHC_00196	107	120	R	RSELMLIDFLGQPR	A	1673.89	1		0.0012854	68.257	By MS/MS		By MS/MS													1		1													0	0	0	0	0	0	0	0	0
DMKJLJHC_00196	108	120	R	SELMLIDFLGQPR	A	1517.79	0		3.176e-14	157.38	By MS/MS	By MS/MS	By MS/MS													1	1	1													35355000	36399000	22003000	0	0	0	0	0	0
DMKJLJHC_00196	82	90	K	VGQPTVPMR	L	983.522	0		0.0015246	89.142	By matching	By MS/MS	By matching													1	1	1													26118000	23034000	14207000	0	0	0	0	0	0
DMKJLJHC_00197	104	131	K	AGALVIALDTPFEPADTADATFATDNFK	A	2881.4	0		2.2985e-114	166.75	By MS/MS	By MS/MS	By MS/MS	By MS/MS	By MS/MS	By MS/MS	By MS/MS	By MS/MS	By MS/MS	By MS/MS		By MS/MS		By MS/MS		4	4	4	2	2	3	3	2	3	2		3		3		710470000	611440000	557070000	22844000	32694000	22701000	20895000	10716000	20985000
DMKJLJHC_00197	132	141	K	AGELIGEWAK	A	1072.56	0		2.3504e-15	155.58	By MS/MS	By MS/MS	By MS/MS	By MS/MS	By MS/MS	By MS/MS	By MS/MS	By MS/MS	By MS/MS	By MS/MS	By matching	By MS/MS	By matching	By MS/MS	By matching	6	5	6	2	4	3	3	2	2	3	1	2	2	5	3	1487900000	1425200000	1735700000	20280000	29193000	26299000	17639000	8296800	17610000
DMKJLJHC_00197	48	54	K	AKELGIK	L	757.47	1		0.0025007	147.69	By MS/MS	By MS/MS	By MS/MS	By MS/MS	By MS/MS	By MS/MS	By MS/MS	By MS/MS	By MS/MS	By MS/MS	By MS/MS	By MS/MS	By matching	By MS/MS	By MS/MS	1	1	1	1	1	1	1	1	1	1	1	1	1	1	1	704290000	561880000	507530000	20934000	26462000	25689000	20138000	10687000	14008000
DMKJLJHC_00197	93	102	R	ALAPSVTQAR	K	1012.57	0		7.872e-05	162.25	By MS/MS	By MS/MS	By MS/MS	By MS/MS	By MS/MS	By MS/MS	By MS/MS	By MS/MS	By MS/MS	By MS/MS	By MS/MS	By MS/MS	By MS/MS	By MS/MS	By MS/MS	2	3	2	1	2	1	1	2	1	1	1	1	1	1	1	2861200000	2156300000	1649800000	57935000	69669000	64638000	37198000	25192000	36027000
DMKJLJHC_00197	93	103	R	ALAPSVTQARK	A	1140.66	1		0.021066	66.692	By matching	By matching	By matching								By MS/MS				By matching	1	1	1								1				1	2969300	2893300	1910100	0	0	0	0	0	0
DMKJLJHC_00197	294	332	K	DGTKPTNSEGLDFFNTGVELVTDQPVDGIESITSEEGLK	R	4137.98	1		1.2453e-13	79.534	By MS/MS	By MS/MS	By MS/MS	By MS/MS		By MS/MS		By MS/MS	By MS/MS	By MS/MS		By MS/MS				3	3	3	1		1		1	1	1		1				199900000	244710000	167360000	5578400	0	9138000	0	3230600	5075200
DMKJLJHC_00197	294	333	K	DGTKPTNSEGLDFFNTGVELVTDQPVDGIESITSEEGLKR	C	4294.08	2		1.2082e-36	117.17	By MS/MS	By MS/MS	By MS/MS	By MS/MS	By MS/MS	By MS/MS	By MS/MS	By MS/MS	By MS/MS	By MS/MS	By matching	By MS/MS	By MS/MS	By MS/MS	By MS/MS	9	9	7	3	4	5	3	4	2	4	2	4	2	4	1	6638800000	6421600000	4688000000	164090000	216300000	242920000	147480000	60062000	111090000
DMKJLJHC_00197	219	241	K	DPGVNLVYTINEPAAAGAYEALK	A	2375.2	0		3.4375e-179	292.76	By MS/MS	By MS/MS	By MS/MS	By MS/MS	By MS/MS	By MS/MS	By MS/MS	By MS/MS	By MS/MS	By MS/MS	By MS/MS	By MS/MS		By MS/MS	By matching	2	4	2	2	3	3	2	2	2	2	2	2		2	1	2646700000	2986800000	2279800000	85738000	130770000	88776000	96223000	49012000	81860000
DMKJLJHC_00197	219	247	K	DPGVNLVYTINEPAAAGAYEALKAVGLEK	Q	2972.55	1		0.10102	14.836										By MS/MS															1						0	0	0	0	0	0	0	0	0
DMKJLJHC_00197	266	283	K	EGIIGATSMQFPLLMASK	G	1892.97	0	204;205	3.6925e-25	143.56	By MS/MS	By MS/MS	By MS/MS	By MS/MS	By MS/MS	By MS/MS	By MS/MS	By MS/MS	By MS/MS	By MS/MS	By matching	By MS/MS		By MS/MS		8	9	9	4	5	7	5	3	4	4	1	2		3		3623800000	6604200000	3405700000	27257000	56907000	94637000	37947000	6121600	32643000
DMKJLJHC_00197	176	185	K	GFGIDIKDPK	K	1088.59	1		9.8382e-05	169.44	By MS/MS	By MS/MS	By MS/MS	By MS/MS	By MS/MS	By MS/MS	By MS/MS	By MS/MS	By MS/MS	By MS/MS	By MS/MS	By MS/MS		By MS/MS	By matching	2	2	2	1	2	2	1	1	1	1	1	1		2	1	1142000000	1093100000	713510000	16068000	25567000	24301000	19713000	9564000	19629000
DMKJLJHC_00197	176	186	K	GFGIDIKDPKK	I	1216.68	2		2.8828e-07	194.94	By MS/MS	By MS/MS	By MS/MS	By MS/MS	By MS/MS	By MS/MS	By MS/MS	By MS/MS	By MS/MS	By MS/MS		By MS/MS		By MS/MS		2	2	2	2	2	2	2	2	2	2		2		2		345970000	350880000	224640000	6819700	8508700	8740500	7690100	2487600	4725400
DMKJLJHC_00197	83	92	K	GILITPSDSR	A	1057.58	0		0.00021992	137.9	By MS/MS	By MS/MS	By MS/MS	By MS/MS	By MS/MS	By MS/MS	By MS/MS	By MS/MS	By MS/MS	By MS/MS	By MS/MS	By MS/MS	By MS/MS	By MS/MS	By MS/MS	3	3	2	2	2	2	2	2	3	2	2	1	1	1	3	1787400000	1354600000	1119300000	28067000	39443000	32276000	27295000	14966000	26880000
DMKJLJHC_00197	284	293	K	GVEAIAAFAK	D	975.539	0		7.6393e-06	169.06	By MS/MS	By MS/MS	By MS/MS	By MS/MS	By MS/MS	By MS/MS	By MS/MS	By MS/MS	By MS/MS	By MS/MS	By MS/MS	By MS/MS	By MS/MS	By MS/MS	By MS/MS	3	5	8	2	2	1	1	1	1	4	3	1	2	2	1	1482000000	2161200000	1093200000	24936000	40471000	24143000	17825000	9594200	21716000
DMKJLJHC_00197	153	169	K	IALLDLNPSQVSVDYLR	D	1915.04	0		1.4056e-40	238.07	By MS/MS	By MS/MS	By MS/MS	By MS/MS	By MS/MS	By MS/MS	By MS/MS	By MS/MS	By MS/MS	By MS/MS	By MS/MS	By MS/MS	By MS/MS	By MS/MS	By matching	5	5	3	2	2	4	2	3	2	3	2	2	2	2	2	8108700000	9269600000	7106100000	191330000	263270000	279070000	248560000	114470000	230680000
DMKJLJHC_00197	153	175	K	IALLDLNPSQVSVDYLRDQGFMK	G	2621.35	1	206	1.2291e-45	167.05	By MS/MS	By MS/MS	By MS/MS	By MS/MS	By MS/MS	By MS/MS	By MS/MS	By MS/MS	By MS/MS	By MS/MS	By matching	By MS/MS	By matching	By MS/MS		7	6	5	4	3	2	2	2	2	2	1	3	1	4		4316500000	2915500000	2060700000	87954000	86730000	49929000	19110000	23829000	31320000
DMKJLJHC_00197	195	209	R	IVGHDVTNGNEEGGR	T	1552.72	0		6.05e-92	211.63	By MS/MS	By MS/MS	By MS/MS	By MS/MS	By MS/MS	By MS/MS	By MS/MS	By MS/MS	By MS/MS	By MS/MS	By matching	By MS/MS		By MS/MS		2	1	2	2	2	2	2	2	2	2	1	2		2		339900000	0	93252000	6646700	12423000	11524000	6883100	3767500	6055600
DMKJLJHC_00197	103	131	R	KAGALVIALDTPFEPADTADATFATDNFK	A	3009.5	1		5.2175e-119	167.74	By MS/MS	By MS/MS	By MS/MS	By MS/MS	By MS/MS	By MS/MS	By MS/MS	By MS/MS	By MS/MS	By MS/MS	By MS/MS	By MS/MS	By MS/MS	By MS/MS	By MS/MS	3	4	4	2	3	3	2	2	2	2	1	3	1	3	2	4593900000	7944400000	4535100000	143810000	185650000	173660000	142500000	117550000	137070000
DMKJLJHC_00197	103	141	R	KAGALVIALDTPFEPADTADATFATDNFKAGELIGEWAK	A	4064.04	2		0.055897	21.991	By MS/MS	By matching														1	1														34054000	30260000	0	0	0	0	0	0	0
DMKJLJHC_00197	186	209	K	KIGDEDDSRIVGHDVTNGNEEGGR	T	2568.18	2		2.3951e-06	112.56	By MS/MS	By MS/MS	By MS/MS	By MS/MS	By matching	By matching					By matching	By matching		By matching		3	3	3	1	1	1					1	1		1		108680000	77885000	51118000	1478900	1055600	664570	0	0	0
DMKJLJHC_00197	62	82	K	LDGDVESQIAAVESCIAAGAK	G	2103.02	0		1.2493e-24	149.32	By MS/MS	By MS/MS	By MS/MS	By matching	By matching	By MS/MS	By matching	By matching	By MS/MS	By MS/MS		By MS/MS		By MS/MS		4	3	3	2	1	1	1	2	2	2		2		2		357150000	275700000	335150000	4982900	6995600	3508000	3132500	3293500	9759100
DMKJLJHC_00197	55	82	K	LNTYAGKLDGDVESQIAAVESCIAAGAK	G	2850.41	1		6.8096e-104	202.33	By MS/MS	By MS/MS	By MS/MS			By matching			By MS/MS					By matching		1	4	2			1			1					1		308680000	369880000	242050000	0	0	3901800	0	0	5452900
DMKJLJHC_00197	248	265	K	QALIVSVDGGCPGVENVK	E	1840.94	0		7.0784e-16	126.83	By MS/MS	By MS/MS	By MS/MS		By MS/MS	By MS/MS	By MS/MS	By matching	By MS/MS	By MS/MS				By matching		2	3	1		2	2	1	1	1	1				1		73788000	98094000	64271000	0	1295600	4307200	0	709860	0
DMKJLJHC_00197	248	283	K	QALIVSVDGGCPGVENVKEGIIGATSMQFPLLMASK	G	3715.9	1		8.7505e-08	61.776	By MS/MS	By MS/MS														1	1														101850000	67352000	0	0	0	0	0	0	0
DMKJLJHC_00197	210	218	R	TAMENLLQK	D	1046.54	0	207	2.6575e-10	139.97	By MS/MS	By MS/MS	By MS/MS	By MS/MS	By MS/MS	By MS/MS	By MS/MS	By MS/MS	By MS/MS	By MS/MS	By matching	By MS/MS		By MS/MS	By matching	5	4	4	2	2	2	2	2	2	3	1	1		1	1	869300000	722180000	589420000	16154000	28500000	26199000	21433000	10521000	17315000
DMKJLJHC_00197	210	241	R	TAMENLLQKDPGVNLVYTINEPAAAGAYEALK	A	3403.73	1	207	7.0836e-28	117.99	By MS/MS	By MS/MS	By MS/MS	By MS/MS	By MS/MS	By MS/MS	By MS/MS	By MS/MS	By MS/MS	By MS/MS	By matching	By MS/MS		By MS/MS		3	4	5	2	3	2	2	3	2	2	1	1		2		2962400000	2837100000	2009800000	57803000	63777000	32634000	18834000	16282000	19852000
DMKJLJHC_00197	31	39	K	TDTNPFFVK	M	1067.53	0		2.2594e-09	148.04	By MS/MS	By MS/MS	By MS/MS	By MS/MS	By MS/MS	By MS/MS	By MS/MS	By MS/MS	By MS/MS	By MS/MS	By matching	By MS/MS	By matching	By MS/MS	By matching	2	2	7	2	1	1	2	1	1	2	1	1	1	2	1	1244300000	1879100000	13962000	28188000	33597000	31936000	23706000	11535000	22108000
DMKJLJHC_00198	192	203	K	FFGNTITVGNAR	L	1295.66	0		1.5979e-09	161.27	By MS/MS	By MS/MS	By MS/MS		By matching	By MS/MS				By MS/MS		By MS/MS				1	2	1		1	1				1		1				320610000	621380000	210920000	0	6183500	6176700	0	0	0
DMKJLJHC_00198	230	238	R	HVYAVGDDK	E	1002.48	0		0.00065555	147.29	By MS/MS	By MS/MS	By MS/MS	By matching	By matching	By matching	By matching	By matching	By matching	By matching		By matching				1	1	1	1	1	1	1	1	1	1		1				35899000	35829000	29997000	491190	912980	624940	215810	142000	125430
DMKJLJHC_00198	230	247	R	HVYAVGDDKEAAELAGIR	T	1912.96	1		1.523e-77	241.76	By MS/MS	By MS/MS	By MS/MS	By MS/MS	By MS/MS	By MS/MS	By MS/MS	By matching	By MS/MS	By MS/MS		By MS/MS		By MS/MS		3	8	6	2	3	4	5	2	2	5		4		6		589340000	708590000	364710000	4489300	9592900	10834000	7501400	626130	2576100
DMKJLJHC_00198	230	250	R	HVYAVGDDKEAAELAGIRTDR	T	2285.14	2		0.001883	96.208	By MS/MS	By matching	By matching													1	1	1													23703000	16129000	22660000	0	0	0	0	0	0
DMKJLJHC_00198	18	28	K	SDKSVAAFEAR	K	1179.59	1		0.00025535	131.83	By MS/MS	By MS/MS	By MS/MS	By matching	By matching					By matching		By MS/MS		By matching		2	2	2	1	1					1		1		1		40321000	30733000	19642000	600760	509160	0	0	0	0
DMKJLJHC_00198	180	191	R	SQDIDSNAALLK	F	1273.65	0		1.13e-09	163.84	By MS/MS	By MS/MS	By MS/MS	By MS/MS	By MS/MS	By MS/MS	By MS/MS	By MS/MS	By MS/MS	By MS/MS	By MS/MS	By MS/MS	By matching	By MS/MS	By MS/MS	3	2	2	1	1	1	1	1	1	1	1	1	2	1	2	520460000	360030000	323490000	5031800	6579400	6650000	4089800	2475300	2431200
DMKJLJHC_00198	21	28	K	SVAAFEAR	K	849.434	0		0.0017211	126.28	By MS/MS	By MS/MS	By MS/MS	By MS/MS	By MS/MS	By MS/MS				By MS/MS	By MS/MS	By MS/MS	By matching	By MS/MS		1	1	1	1	1	1				1	1	1	1	1		514900000	380530000	241080000	6196500	7076600	7125400	0	0	0
DMKJLJHC_00198	21	29	K	SVAAFEARK	R	977.529	1		0.08653	60.436	By MS/MS	By matching	By matching	By matching												1	1	1	1												9265000	6578900	2715300	308020	0	0	0	0	0
DMKJLJHC_00198	2	13	M	TQTEPGGQSFER	D	1335.61	0		6.1348e-19	200.71	By MS/MS	By MS/MS	By MS/MS	By matching	By matching		By matching	By matching	By matching	By matching		By matching		By matching		2	2	2	1	1		1	1	1	1		1		1		162610000	185720000	131780000	1127600	1397900	0	1358200	569290	929440
DMKJLJHC_00198	2	17	M	TQTEPGGQSFERDLDK	S	1806.84	1		4.8762e-12	120.84	By MS/MS	By MS/MS	By MS/MS													1	2	2													19111000	23137000	15192000	0	0	0	0	0	0
DMKJLJHC_00198	2	20	M	TQTEPGGQSFERDLDKSDK	S	2136.99	2		3.3815e-09	115.34	By MS/MS	By MS/MS	By MS/MS		By matching			By matching		By matching	By matching	By matching				5	5	6		1			1		1	1	1				168240000	121200000	83148000	0	596430	0	0	678040	0
DMKJLJHC_00199	58	71	K	ALSGAVQIDEGEIR	L	1456.75	0		2.0934e-53	281.17	By MS/MS	By MS/MS	By MS/MS	By MS/MS	By MS/MS	By MS/MS	By MS/MS	By MS/MS	By MS/MS	By MS/MS		By MS/MS		By MS/MS		2	1	2	1	1	1	1	1	1	2		2		2		308730000	315910000	487310000	4921100	7317300	7368300	0	1770100	5016500
DMKJLJHC_00199	58	80	K	ALSGAVQIDEGEIRLNDKPVHFK	S	2535.34	2		9.8985e-11	104.84	By MS/MS	By MS/MS	By MS/MS													2	2	3													76753000	36675000	45016000	0	0	0	0	0	0
DMKJLJHC_00199	139	164	R	EKLNDLGLMTIQNIDQPVETLSGGQR	Q	2868.47	1	208	4.4388e-103	199.01	By MS/MS	By MS/MS	By MS/MS	By MS/MS	By MS/MS	By matching		By matching	By MS/MS	By MS/MS		By MS/MS		By MS/MS		3	4	4	2	2	3		1	2	3		1		2		625470000	666800000	463910000	12778000	20579000	14389000	0	3451700	7516200
DMKJLJHC_00199	114	123	R	ELRKPGVAGK	W	1053.63	2		0.0021795	99.013	By MS/MS	By MS/MS	By MS/MS						By matching					By matching		1	1	1						1					1		132030000	126740000	88880000	0	0	0	0	0	3307800
DMKJLJHC_00199	11	17	R	EPILTAR	G	798.46	0		0.0018925	118.69	By MS/MS	By MS/MS	By MS/MS	By MS/MS	By MS/MS	By MS/MS	By MS/MS	By matching	By MS/MS	By MS/MS		By MS/MS		By MS/MS		1	1	1	1	1	1	1	1	1	1		1		1		142230000	121800000	90458000	1811700	2433900	2680900	1738100	921220	1718300
DMKJLJHC_00199	245	258	K	HSMSDAVAYMTGAK	L	1467.65	0	209;210	5.0236e-124	263.07	By MS/MS	By MS/MS	By MS/MS	By MS/MS	By MS/MS	By MS/MS	By MS/MS	By MS/MS	By MS/MS	By MS/MS		By MS/MS		By MS/MS		5	6	5	2	2	1	2	1	2	2		2		2		108150000	106060000	71370000	2735000	3520100	2622000	2381700	1163700	2385300
DMKJLJHC_00199	244	258	K	KHSMSDAVAYMTGAK	L	1595.74	1	209;210	2.9365e-29	187.63	By MS/MS	By MS/MS	By MS/MS	By MS/MS	By MS/MS	By MS/MS	By MS/MS	By matching	By matching	By MS/MS		By MS/MS		By MS/MS		8	8	7	1	2	3	1	1	1	4		2		1		352650000	306170000	231920000	0	6515200	6927400	3664900	721160	1321500
DMKJLJHC_00199	237	243	R	LCVIDPK	K	843.452	0		0.016585	72.138	By MS/MS	By MS/MS	By MS/MS													1	1	1													9760700	7818600	6678400	0	0	0	0	0	0
DMKJLJHC_00199	72	80	R	LNDKPVHFK	S	1096.6	1		0.0018919	132.76	By MS/MS	By MS/MS	By MS/MS	By MS/MS	By MS/MS	By MS/MS	By MS/MS	By MS/MS	By MS/MS	By MS/MS	By matching	By MS/MS		By MS/MS		1	1	1	1	1	1	1	1	1	1	1	1		1		346450000	333030000	279250000	7413100	13985000	12559000	7748300	4046500	6551600
DMKJLJHC_00199	141	164	K	LNDLGLMTIQNIDQPVETLSGGQR	Q	2611.33	0	208	2.8602e-23	167.69	By MS/MS	By MS/MS	By MS/MS			By MS/MS		By matching				By MS/MS		By MS/MS		2	5	3			1		1				2		2		290670000	249030000	206360000	0	0	0	0	392600	0
DMKJLJHC_00199	259	267	K	LPDDLGEAA	-	899.424	0		0.018784	81.297		By MS/MS	By MS/MS														1	1													0	109520000	121490000	0	0	0	0	0	0
DMKJLJHC_00199	127	134	R	MLDKPAMR	S	960.488	1	211	0.0050021	130.77	By MS/MS	By MS/MS	By MS/MS		By matching					By matching				By matching		3	2	3		1					2				1		239840000	232570000	183090000	0	776650	0	0	0	0
DMKJLJHC_00199	10	17	K	REPILTAR	G	954.561	1		0.010979	131.22	By MS/MS	By MS/MS	By MS/MS													1	1	1													34707000	29196000	21811000	0	0	0	0	0	0
DMKJLJHC_00199	206	227	K	SNGVPIILISHNMPHVFEVADR	I	2444.26	0	212	3.7333e-18	100.39	By MS/MS	By MS/MS	By MS/MS			By matching										6	6	9			1										313420000	347750000	371030000	0	0	1255400	0	0	0
DMKJLJHC_00199	81	113	K	SPLEAQDAGIATVYQTLALSPALSIVDNMFVGR	E	3446.78	0	213	1.0037e-32	114.13	By MS/MS	By MS/MS	By MS/MS									By MS/MS				2	2	2									1				16813000	11386000	10735000	0	0	0	0	0	0
DMKJLJHC_00199	179	192	K	VIIMDEPTAALGVK	E	1455.8	0	214	2.0142e-15	169.93	By MS/MS	By MS/MS	By MS/MS	By MS/MS	By MS/MS	By MS/MS	By MS/MS	By MS/MS	By MS/MS	By MS/MS		By MS/MS		By MS/MS	By MS/MS	6	8	7	2	1	1	1	1	2	2		1		1	2	710030000	887980000	532060000	6512400	6898400	6438700	5573400	0	9712600
DMKJLJHC_00199	26	52	R	VTALDHCDFDLYPGEILAVIGDNGAGK	S	2859.37	0		3.2146e-14	89.923	By MS/MS	By MS/MS	By MS/MS													1	1	1													24288000	30840000	0	0	0	0	0	0	0
DMKJLJHC_00200	300	323	K	GVSVDMVFEHPGEATFPVSTLVVK	K	2544.29	0	215	1.6269e-05	71.527	By MS/MS	By MS/MS	By MS/MS							By MS/MS				By MS/MS		2	3	2							2				1		27996000	21634000	16542000	0	0	0	0	0	0
DMKJLJHC_00200	153	168	R	IWGYETPDGSFAQFTR	V	1873.86	0		1.2105e-29	153.74	By MS/MS	By MS/MS	By MS/MS	By matching	By matching	By MS/MS	By matching	By matching		By MS/MS		By MS/MS		By MS/MS		2	3	2	1	1	1	1	1		5		1		2		55227000	55126000	32791000	1207900	1656800	3740200	2920200	1765400	0
DMKJLJHC_00200	353	362	R	LQGSHFANLK	Q	1113.59	0		0.0002616	125.71	By matching	By MS/MS	By MS/MS	By matching	By matching	By matching	By matching	By matching		By matching	By MS/MS	By matching		By matching		1	1	1	1	1	1	1	1		1	1	1		1		29170000	21431000	14697000	1139100	1281400	4704300	982660	1010300	0
DMKJLJHC_00200	35	41	K	MYAWAIR	R	909.453	0		0.014353	74.832	By matching	By MS/MS	By MS/MS													1	2	2													11896000	9172200	11102000	0	0	0	0	0	0
DMKJLJHC_00200	399	414	R	NAHKPGNMAVLVQAPR	A	1701.91	1	216	6.1714e-22	159.12	By MS/MS	By MS/MS	By MS/MS	By MS/MS	By matching	By MS/MS	By matching	By matching	By matching	By MS/MS	By MS/MS	By matching		By MS/MS		4	3	3	2	1	3	1	2	1	4	2	1		2		102760000	88160000	46338000	4158700	3084700	9025200	1895100	1968600	1686200
DMKJLJHC_00200	352	362	K	RLQGSHFANLK	Q	1269.69	1		0.00096451	73.666					By matching	By matching				By matching		By MS/MS		By MS/MS						1	1				1		1		1		0	0	0	0	888710	2149700	0	0	0
DMKJLJHC_00200	419	429	R	TFEDTLEAGPR	G	1234.58	0		0.00046603	89.029						By MS/MS				By MS/MS											2				2						0	0	0	0	0	2875200	0	0	0
DMKJLJHC_00200	419	430	R	TFEDTLEAGPRG	-	1291.6	1		0.092053	51.276	By MS/MS	By matching	By matching	By matching			By matching				By matching			By matching		1	1	1	1			1				1			1		19342000	16264000	11554000	1508500	0	0	2253200	0	0
DMKJLJHC_00200	169	177	R	VQAQQLMPR	P	1069.57	0	217	0.012193	57.177	By matching		By matching	By matching		By matching		By matching		By MS/MS		By matching		By matching		1		1	1		1		1		1		1		1		3128400	0	1784800	425940	0	1420300	0	452050	0
DMKJLJHC_00200	169	179	R	VQAQQLMPRPK	H	1294.72	1	217	8.9067e-06	158.07	By MS/MS	By MS/MS	By MS/MS	By MS/MS	By MS/MS	By MS/MS	By MS/MS	By MS/MS	By MS/MS	By MS/MS	By MS/MS	By MS/MS		By MS/MS		4	4	4	2	2	2	1	2	2	2	1	2		2		32533000	26259000	18118000	1468900	2221900	5491800	1064100	1194300	1169700
DMKJLJHC_00201	357	376	R	AELEALEGMGGAIAAIDYMK	A	2051.99	0		5.597e-05	88.224	By MS/MS	By MS/MS														1	1														12102000	24991000	0	0	0	0	0	0	0
DMKJLJHC_00201	120	131	R	ALQGTVQNDLVK	E	1284.7	0		0.00058014	79.986	By matching	By matching	By matching							By MS/MS						1	1	1							1						7011800	8306100	3849200	0	0	0	0	0	0
DMKJLJHC_00201	441	453	R	DTQAVTAALEALR	S	1357.72	0		0.00011087	108.37	By MS/MS	By matching	By MS/MS													2	1	1													20718000	9217400	12498000	0	0	0	0	0	0
DMKJLJHC_00201	433	440	R	LADWRASR	D	973.509	1		0.021537	76.774					By MS/MS															1											0	0	0	0	0	0	0	0	0
DMKJLJHC_00201	461	471	R	NIMPASIAAAR	A	1113.6	0		0.010349	54.982	By MS/MS	By MS/MS	By matching													1	1	1													4172200	16871000	2901600	0	0	0	0	0	0
DMKJLJHC_00201	601	622	K	QAGLADIPVVVGGIIPEEDATR	L	2219.18	0		0.024293	38.093		By MS/MS	By MS/MS											By matching			1	1											1		0	3797900	2740600	0	0	0	0	0	0
DMKJLJHC_00201	259	279	R	YGVQVNSLGLTEQQPENNVYR	I	2407.18	0		1.7686e-05	80.534		By MS/MS	By MS/MS														1	1													0	0	0	0	0	0	0	0	0
DMKJLJHC_00202	159	165	K	AFYDLQK	S	883.444	0		0.092681	60.788		By MS/MS															1														0	0	0	0	0	0	0	0	0
DMKJLJHC_00202	65	82	K	ALEAAGLDLVSGDFEGKR	K	1846.94	1		0.0057021	57.525	By matching	By MS/MS			By matching											1	1			1											12639000	16351000	0	0	848930	0	0	0	0
DMKJLJHC_00202	432	452	K	AQGSQWPDVQVFAPDIYAAYR	A	2381.14	0		9.348e-10	104.95	By MS/MS	By MS/MS														1	1														0	0	0	0	0	0	0	0	0
DMKJLJHC_00202	366	376	K	GAQVVYLGPGK	K	1087.6	0		0.00056097	88.819	By MS/MS	By MS/MS				By matching		By matching		By MS/MS		By matching		By matching		1	1				1		1		1		1		1		5668700	9053600	0	0	0	1046600	0	411440	0
DMKJLJHC_00202	501	512	K	GGGALKLEAEVR	E	1198.67	1		0.069213	71.03	By matching	By MS/MS	By matching	By matching	By matching		By matching		By matching			By matching		By matching		1	1	1	1	1		1		1			1		1		3565200	5819500	2150100	740660	854450	0	808550	0	509010
DMKJLJHC_00202	106	114	R	GVPATTIHR	I	950.53	0		0.00075148	113.5	By MS/MS	By MS/MS	By MS/MS		By MS/MS	By matching	By matching	By matching	By matching	By MS/MS		By MS/MS		By MS/MS		1	1	1		1	1	1	1	1	1		1		1		9241700	8674100	5292400	0	0	1053300	970270	482120	996840
DMKJLJHC_00202	401	416	K	IEMPELEEPFIPFAAR	M	1887.94	0		2.128e-13	139.32	By MS/MS	By MS/MS	By MS/MS		By matching					By matching						1	1	1		1					1						40750000	37154000	28572000	0	3394900	0	0	0	0
DMKJLJHC_00202	466	473	R	LAYVAITR	A	905.533	0		0.011756	67.981	By MS/MS	By MS/MS			By MS/MS									By MS/MS		1	1			1									1		0	4586500	0	0	0	0	0	0	0
DMKJLJHC_00202	486	500	R	LGKPAAPLSIDDLPK	G	1533.88	1		0.0009906	55.415	By MS/MS	By MS/MS	By MS/MS	By MS/MS	By matching	By MS/MS								By MS/MS		1	1	2	1	1	1								1		8822300	12645000	6706900	1416400	1107600	1934800	0	0	0
DMKJLJHC_00202	383	392	R	LHVMGAEDPR	L	1123.54	0	218	0.00029814	96.492		By matching	By MS/MS	By MS/MS	By MS/MS	By MS/MS	By MS/MS	By matching	By MS/MS	By matching		By matching		By MS/MS			1	1	1	1	1	1	1	1	1		1		1		0	3856500	2434000	1253500	1257600	970070	807290	571640	913110
DMKJLJHC_00202	417	431	R	MGATFLHGAAVTIHK	A	1552.82	0		0.00017413	95.618	By MS/MS															2															14830000	0	0	0	0	0	0	0	0
DMKJLJHC_00202	306	312	R	SPVLVWR	N	855.497	0		0.0064297	88.643	By MS/MS	By matching	By matching	By matching												1	1	1	1												7562000	5947700	3822500	389050	0	0	0	0	0
DMKJLJHC_00202	456	464	R	TEAGIPLWK	R	1013.55	0		0.093501	52.786	By MS/MS															1															0	0	0	0	0	0	0	0	0
DMKJLJHC_00203	189	203	R	ADFSLPANLTEGEYK	T	1653.79	0		0.036645	40.516		By matching	By matching		By matching			By matching	By MS/MS	By matching		By matching		By matching			1	1		1			1	1	1		1		1		0	6924200	8441700	0	1870900	0	0	734190	1588800
DMKJLJHC_00203	137	144	R	ISVPMAMR	A	903.467	0	219;220	0.021689	53.351						By MS/MS				By matching											1				1						0	0	0	0	0	2399400	0	0	0
DMKJLJHC_00203	214	226	K	LVDQYQSAISVNK	V	1463.76	0		5.239e-16	136.96	By matching	By MS/MS	By MS/MS	By MS/MS		By MS/MS								By MS/MS		1	3	1	3		1								1		4405800	5547900	3981300	0	0	0	0	0	0
DMKJLJHC_00203	169	180	R	QGLYQLETGGVR	L	1319.68	0		0.0088641	68.846	By MS/MS															1															0	0	0	0	0	0	0	0	0
DMKJLJHC_00205	147	159	R	FVPLTEAHDPQIR	A	1521.79	0		0.0036074	68.847	By MS/MS	By matching				By matching				By matching						2	1				1				1						8994700	9704700	0	0	0	2229200	0	0	0
DMKJLJHC_00205	197	215	R	IFGADAVGMSTVPEVILAR	F	1945.03	0	221	1.8621e-05	83.204				By MS/MS	By MS/MS	By MS/MS	By matching	By MS/MS	By MS/MS	By MS/MS		By MS/MS		By MS/MS					1	1	2	2	1	2	1		1		2		0	0	0	2094100	2867300	2048700	3247800	717850	2978300
DMKJLJHC_00205	62	71	K	LVIGTLEGVR	V	1055.63	0		0.00064169	90.709		By matching	By matching	By matching	By matching	By matching			By matching	By MS/MS		By MS/MS		By MS/MS			1	1	1	1	1			1	1		1		1		0	9210000	4646600	2085900	1051300	2377200	0	0	571080
DMKJLJHC_00205	4	12	K	SAELADLIR	A	986.54	0		0.0019869	99.442				By MS/MS	By MS/MS	By MS/MS				By MS/MS		By MS/MS							1	1	1				1		1				0	0	0	0	0	0	0	0	0
DMKJLJHC_00205	221	245	R	VAAVSVITNMGAGMADEQISHEQTK	A	2586.24	0	222;223	7.7482e-06	71.492	By MS/MS	By MS/MS				By MS/MS	By MS/MS		By MS/MS	By MS/MS		By MS/MS		By MS/MS		1	1				1	1		1	1		1		2		8910200	0	0	0	0	1913000	1949100	0	1813000
DMKJLJHC_00205	79	91	R	VHYYEHGNPAEMR	L	1601.7	0	224	0.015044	55.899	By matching	By MS/MS	By MS/MS							By matching		By MS/MS				1	1	1							1		1				6789000	6500200	2985600	0	0	0	0	0	0
DMKJLJHC_00207	349	358	R	GPIEQFFVAR	A	1162.61	0		0.011659	65.246	By matching	By matching	By matching		By MS/MS	By MS/MS				By matching		By MS/MS		By MS/MS		1	1	1		1	1				1		1		2		8700700	7251400	4356800	0	1477400	0	0	0	0
DMKJLJHC_00207	167	175	R	GSMDPATAR	F	904.407	0		0.093083	39.253		By matching	By MS/MS														1	1													0	2883300	1325900	0	0	0	0	0	0
DMKJLJHC_00207	240	247	R	YAGISPVK	I	833.465	0		0.0098301	71.296				By MS/MS	By MS/MS	By MS/MS				By MS/MS		By MS/MS		By MS/MS					1	1	1				1		1		1		0	0	0	488850	1529400	0	0	0	0
DMKJLJHC_00208	40	48	K	AFGTVQANK	D	934.487	0		0.00065942	135.77	By MS/MS	By MS/MS	By MS/MS	By MS/MS	By MS/MS	By MS/MS	By matching	By matching	By matching	By MS/MS		By MS/MS		By matching		1	1	1	1	1	1	1	1	1	1		1		1		9468600	7028500	4281700	1303100	2026100	1417800	1433400	481370	907870
DMKJLJHC_00208	446	461	R	EIERNPDLLLVGQPTR	G	1849.01	1		1.8934e-05	97.073	By MS/MS	By MS/MS	By matching	By MS/MS	By MS/MS	By MS/MS	By MS/MS		By MS/MS	By MS/MS		By MS/MS		By MS/MS		3	3	1	2	1	1	3		2	2		1		2		26601000	26038000	4603900	4723800	4383200	0	4732500	0	4614300
DMKJLJHC_00208	229	241	R	EIMETTDTVSVMR	R	1510.7	0	225;226	0.0041151	67.08										By MS/MS															1						0	0	0	0	0	0	0	0	0
DMKJLJHC_00208	419	431	R	FDVRPPIPTLPAK	S	1449.83	1		0.00011218	92.039	By MS/MS	By MS/MS	By MS/MS	By MS/MS	By MS/MS	By MS/MS	By MS/MS	By MS/MS	By MS/MS	By MS/MS		By MS/MS		By MS/MS		5	3	1	3	1	1	4	1	3	2		2		3		36761000	35754000	12291000	5076400	2766300	4504600	6820100	698850	2146600
DMKJLJHC_00208	363	371	K	GIAHVPEDR	H	992.504	0		0.0011049	92.47	By MS/MS	By MS/MS	By MS/MS	By matching	By MS/MS	By MS/MS	By matching	By matching	By matching	By matching		By matching		By matching		1	1	1	1	1	1	1	1	1	1		1		1		7309900	5593400	4854900	1170100	2745300	3050500	1339500	586670	1366800
DMKJLJHC_00208	302	308	R	GINLQIR	A	812.487	0		0.0015771	122.5	By MS/MS	By MS/MS	By MS/MS	By MS/MS	By MS/MS	By MS/MS	By MS/MS	By MS/MS	By MS/MS	By MS/MS		By MS/MS		By MS/MS		1	1	1	1	1	1	2	1	1	1		1		1		6692300	6519300	4853800	963180	1129700	1787600	1026700	0	1688600
DMKJLJHC_00208	462	473	R	GVDIGAIEFIHK	R	1297.7	0		0.0025396	63.944					By MS/MS															1											0	0	0	0	0	0	0	0	0
DMKJLJHC_00208	462	474	R	GVDIGAIEFIHKR	I	1453.8	1		0.014749	51.612	By matching		By matching	By matching	By matching	By MS/MS	By matching		By matching	By matching		By MS/MS		By MS/MS		1		1	1	1	3	1		1	1		2		3		11048000	0	5545500	1382700	1808900	4803000	891350	0	750720
DMKJLJHC_00208	94	116	K	HTQIPDSQAAISAGIGMVFQHFK	L	2482.24	0		4.1465e-07	84.327	By MS/MS	By MS/MS	By MS/MS													2	4	2													12525000	16546000	12632000	0	0	0	0	0	0
DMKJLJHC_00208	267	274	R	KVLLNVAK	T	883.585	1		0.01341	120.49	By MS/MS	By MS/MS	By MS/MS	By matching	By MS/MS	By matching	By MS/MS	By matching	By matching	By MS/MS		By MS/MS		By MS/MS		1	1	1	1	1	1	1	1	1	1		1		1		6681500	7780700	2408700	1197200	1694500	1478800	793370	568880	923000
DMKJLJHC_00208	151	175	R	LAEEYELNVDPDEKIEELSVGHQQR	V	2939.41	1		1.2902e-07	84.573	By MS/MS	By MS/MS	By matching	By MS/MS	By MS/MS	By MS/MS			By MS/MS							2	2	1	2	1	2			1							34046000	12787000	9124200	2394200	0	1790200	0	0	0
DMKJLJHC_00208	401	418	R	LVMDNAGITAHTQEAMNR	F	1970.93	0	227;228	1.2403e-06	100.73	By MS/MS		By matching	By MS/MS	By MS/MS	By MS/MS	By matching	By matching	By MS/MS	By MS/MS		By MS/MS		By MS/MS		4		1	2	2	1	1	2	2	2		2		2		3810200	0	2490200	3063000	5596600	2962300	2196700	1665200	2899900
DMKJLJHC_00208	117	143	K	LVQNFTVLENIILGAEDGALLRPSLNK	A	2936.63	1		3.2668e-28	154.69	By matching	By MS/MS	By matching				By matching					By MS/MS				1	1	1				1					1				32858000	25773000	12060000	0	0	0	1975900	0	0
DMKJLJHC_00208	185	208	R	QADILILDEPTGVLTPDEADHLFR	I	2677.36	0		1.2535e-51	158.53	By MS/MS	By MS/MS		By MS/MS	By MS/MS	By MS/MS	By MS/MS	By MS/MS	By MS/MS	By MS/MS		By MS/MS		By MS/MS		1	1		1	1	1	1	1	1	1		1		1		53702000	32474000	0	9623100	12425000	16537000	0	3886100	8180100
DMKJLJHC_00208	242	266	R	RGEMTATVSTSETSPEHLAELMVGR	K	2688.28	1		0.074499	42.44														By MS/MS															1		0	0	0	0	0	0	0	0	0
DMKJLJHC_00208	71	82	K	STLMSILYGFYK	A	1421.73	0		4.334e-05	113.22	By MS/MS	By MS/MS	By MS/MS	By matching	By matching	By matching				By matching						1	1	1	1	1	1				1						9890000	17318000	9849500	2586000	1859900	1584000	0	0	0
DMKJLJHC_00208	22	35	K	SVATPTGAPAIELK	G	1353.75	0		0.00014454	94.363	By MS/MS	By MS/MS	By matching	By MS/MS	By MS/MS	By MS/MS	By matching	By matching	By MS/MS	By MS/MS	By MS/MS	By MS/MS		By MS/MS		1	1	1	1	1	1	1	1	1	1	1	1		1		13078000	16479000	11818000	2513900	4128000	3914100	2999300	2026000	1896200
DMKJLJHC_00208	219	226	K	TIILITHK	L	937.596	0		0.0046569	81.296	By MS/MS	By MS/MS	By MS/MS	By MS/MS	By MS/MS	By MS/MS	By MS/MS	By MS/MS	By MS/MS	By MS/MS		By MS/MS		By MS/MS		1	1	1	1	1	1	1	1	1	1		1		1		9591800	10309000	6488000	2097700	3362600	2910600	1803700	860400	1788800
DMKJLJHC_00208	282	290	K	TVLEIENLK	V	1057.6	0		1.4669e-08	136.8		By matching		By MS/MS	By MS/MS	By MS/MS	By matching	By matching	By MS/MS	By MS/MS		By MS/MS		By MS/MS			1		1	1	2	1	1	1	1		2		1		0	8228700	0	2111300	0	0	2306600	648310	0
DMKJLJHC_00208	268	274	K	VLLNVAK	T	755.491	0		0.0087542	83.287	By matching	By MS/MS	By matching	By matching	By MS/MS	By MS/MS	By matching		By matching	By matching		By matching		By matching		1	1	1	1	1	1	1		1	1		1		1		4017300	4124000	2929800	833540	1056200	808850	966210	0	798890
DMKJLJHC_00209	201	246	K	AQISQGADVIYAAAGGTGIGVLQAATDGGALGIGVDSNQNYLHPGK	I	4395.21	0		4.1703e-21	87.17	By MS/MS	By MS/MS	By MS/MS	By MS/MS	By MS/MS	By MS/MS	By MS/MS	By matching	By MS/MS	By MS/MS		By MS/MS		By MS/MS		1	1	1	1	2	1	1	1	1	2		3		3		100150000	95716000	76568000	23728000	46532000	29694000	24864000	8350500	15968000
DMKJLJHC_00209	302	314	K	AVDQAKADIISGK	I	1314.71	1		0.018315	57.885											By MS/MS															1					0	0	0	0	0	0	0	0	0
DMKJLJHC_00209	60	69	K	ELEMQSEAQR	E	1219.55	0	229	2.5526e-05	139.98	By MS/MS	By MS/MS	By MS/MS	By matching	By MS/MS	By MS/MS	By matching		By matching	By MS/MS		By MS/MS		By MS/MS		1	2	2	1	2	2	1		1	2		1		1		11813000	9954200	8168700	681620	3411200	3053600	972440	0	567470
DMKJLJHC_00209	60	74	K	ELEMQSEAQREQALR	K	1816.87	1	229	0.0065517	60.641												By MS/MS		By matching													1		1		0	0	0	0	0	0	0	0	0
DMKJLJHC_00209	247	253	K	ILTSMLK	R	804.478	0	230	0.0039007	101.21	By MS/MS	By MS/MS	By MS/MS	By MS/MS	By MS/MS	By MS/MS	By MS/MS	By MS/MS	By MS/MS	By MS/MS	By matching	By MS/MS		By MS/MS	By matching	2	2	1	2	4	2	2	1	2	2	1	1		1	1	55827000	40205000	23387000	5666700	12061000	8039900	3895100	2386000	4577700
DMKJLJHC_00209	247	254	K	ILTSMLKR	V	960.579	1	230	0.0047207	121.29	By MS/MS	By MS/MS	By MS/MS	By MS/MS	By MS/MS	By MS/MS	By matching	By matching	By matching	By MS/MS	By matching	By MS/MS		By MS/MS		1	1	1	2	2	2	1	1	1	2	1	1		1		9283600	12281000	6967800	4025000	4691300	2489200	1528400	1343600	1503500
DMKJLJHC_00209	75	106	R	KLAESGANPIVMTGFAFGDTLNQVAPDYPDTK	F	3366.64	1	231	1.8238e-19	97.23	By MS/MS	By MS/MS	By MS/MS	By MS/MS	By MS/MS	By MS/MS	By MS/MS	By MS/MS	By MS/MS	By MS/MS		By MS/MS		By MS/MS		2	2	3	2	2	2	2	2	1	2		1		1		130910000	112160000	113810000	38071000	55553000	36686000	27077000	12179000	17458000
DMKJLJHC_00209	76	106	K	LAESGANPIVMTGFAFGDTLNQVAPDYPDTK	F	3238.55	0	231	2.706e-26	111	By MS/MS	By MS/MS	By MS/MS	By matching	By matching	By matching	By matching	By matching	By matching			By MS/MS				2	2	1	1	1	1	1	1	1			1				132540000	116690000	81840000	16613000	16586000	29088000	13044000	8091000	18333000
DMKJLJHC_00209	254	274	K	RVDTAVYNAFQAGPNLKPGIK	V	2258.22	2		4.0265e-18	151.96	By MS/MS	By MS/MS	By MS/MS	By MS/MS	By MS/MS	By MS/MS	By MS/MS	By MS/MS	By MS/MS	By MS/MS		By MS/MS		By MS/MS		2	4	3	1	4	5	1	3	4	3		5		3		104860000	159360000	136350000	25199000	29244000	26219000	13288000	7587300	20156000
DMKJLJHC_00209	38	48	K	SFNEAAYNGAK	R	1170.53	0		9.038e-05	126.24	By MS/MS	By MS/MS	By MS/MS	By MS/MS		By MS/MS				By MS/MS	By MS/MS	By matching		By MS/MS		1	1	1	1		1				1	1	1		1		17594000	22166000	15990000	5718600	0	4597400	0	0	0
DMKJLJHC_00209	293	301	K	SLVTPAMLK	A	958.552	0	232	0.00075672	109.01	By MS/MS	By MS/MS	By MS/MS	By MS/MS	By MS/MS	By MS/MS	By MS/MS	By MS/MS	By MS/MS	By MS/MS	By MS/MS	By MS/MS		By MS/MS		2	2	1	2	4	2	2	2	2	2	1	2		4		48322000	59183000	34207000	8110900	13266000	11950000	7002100	3168300	5694500
DMKJLJHC_00209	143	158	K	TGTVGFVGGMDIPLIR	K	1631.87	0	233	5.1972e-19	135.6	By MS/MS	By MS/MS	By MS/MS	By MS/MS	By MS/MS	By MS/MS	By MS/MS	By MS/MS	By MS/MS	By MS/MS	By matching	By MS/MS		By MS/MS	By matching	2	5	3	3	2	3	1	2	3	3	1	1		1	1	130750000	202130000	26159000	24829000	38161000	37184000	15787000	11582000	18745000
DMKJLJHC_00209	255	274	R	VDTAVYNAFQAGPNLKPGIK	V	2102.12	1		2.0989e-33	149.41	By MS/MS	By MS/MS	By MS/MS	By MS/MS	By MS/MS	By MS/MS	By MS/MS	By MS/MS	By MS/MS	By MS/MS		By MS/MS		By MS/MS		1	4	7	3	3	5	4	2	3	5		4		3		32404000	104960000	143470000	31312000	26426000	30999000	21459000	3754100	14060000
DMKJLJHC_00209	177	194	K	VIENMTGTTPAAWNDPVK	G	1942.95	0	234	7.3075e-23	153.81	By MS/MS	By MS/MS	By MS/MS	By MS/MS	By MS/MS	By MS/MS	By MS/MS	By MS/MS	By MS/MS	By MS/MS		By MS/MS		By MS/MS		4	4	3	2	4	3	2	2	2	3		1		1		45447000	60425000	18066000	11984000	10659000	5820900	2076500	3923600	2648400
DMKJLJHC_00209	177	200	K	VIENMTGTTPAAWNDPVKGGEIAK	A	2498.25	1	234	2.7702e-31	133.92	By MS/MS	By MS/MS	By MS/MS	By MS/MS	By MS/MS	By MS/MS	By MS/MS	By MS/MS	By MS/MS	By MS/MS		By MS/MS		By MS/MS	By matching	3	3	4	5	2	1	2	1	1	2		2		2	1	126440000	107210000	93038000	16458000	16918000	7085700	6284200	3041500	6018600
DMKJLJHC_00209	275	292	K	VMGLSDDGVGVALDDNNK	S	1817.85	0	235	2.0412e-22	145.31			By MS/MS	By MS/MS	By MS/MS	By MS/MS	By MS/MS	By MS/MS	By MS/MS	By MS/MS	By matching			By MS/MS	By matching			1	1	1	1	1	1	2	1	1			1	1	0	0	11604000	12810000	15830000	15539000	8718200	5182400	10117000
DMKJLJHC_00209	50	57	R	WAEETGGK	Y	876.398	0		0.0039661	85.212				By MS/MS	By MS/MS	By MS/MS	By matching	By matching	By matching	By MS/MS		By matching		By MS/MS					1	1	1	1	1	1	1		1		1		0	0	0	916350	1485200	1222100	544560	388750	374420
DMKJLJHC_00209	50	59	R	WAEETGGKYK	E	1167.56	1		2.8196e-05	123.72	By MS/MS	By matching	By matching	By matching	By MS/MS	By matching		By matching						By MS/MS		1	1	1	1	1	1		1						1		3583000	2049200	1180600	911530	0	434230	0	173090	0
DMKJLJHC_00209	58	69	K	YKELEMQSEAQR	E	1510.71	1	229	2.6685e-18	197.73	By MS/MS	By MS/MS	By MS/MS	By MS/MS	By MS/MS	By MS/MS	By MS/MS	By MS/MS	By MS/MS	By MS/MS		By MS/MS		By MS/MS		3	3	3	3	4	4	4	3	3	4		3		4		96342000	96676000	81104000	16374000	26745000	23140000	15167000	5698200	10867000
DMKJLJHC_00209	58	74	K	YKELEMQSEAQREQALR	K	2108.03	2	229	0.00042543	93.716	By MS/MS	By matching	By matching	By matching	By MS/MS	By matching		By matching		By MS/MS		By matching		By MS/MS		1	1	1	1	1	2		1		2		1		1		20614000	19263000	12479000	1184900	8938300	6585500	0	1854900	0
DMKJLJHC_00211	169	182	K	VAPAAHAPAEAVAR	I	1329.72	0		7.7637e-06	112.85	By MS/MS	By MS/MS	By MS/MS							By MS/MS		By matching		By matching		1	1	1							1		1		1		2944500	4350600	2269200	0	0	0	0	0	0
DMKJLJHC_00212	173	186	R	HYIPEVTEVRPVNA	-	1622.84	1		0.079259	72.006									By MS/MS															1							0	0	0	0	0	0	0	0	0
DMKJLJHC_00212	1	15	-	MFIQTETTPNPATLK	F	1690.86	0	236	3.0062e-05	98.156							By MS/MS	By MS/MS	By MS/MS	By matching				By matching								1	1	2	1				1		0	0	0	0	0	0	1433300	1001800	4548200
DMKJLJHC_00212	124	142	R	VRPAVAQDGGDITFHGFER	G	2071.02	1		0.00023803	73.984	By MS/MS	By MS/MS	By MS/MS				By MS/MS		By MS/MS							1	1	2				1		1							0	0	4048800	0	0	0	3090800	0	0
DMKJLJHC_00212;DMKJLJHC_05616	165	172	K	MGIENLLR	H	944.511	0	237	0.01025	66.429								By MS/MS	By MS/MS														1	1							0	0	0	0	0	0	0	433600	0
DMKJLJHC_00213	74	85	R	DRQGVEPELLIR	E	1423.78	1		0.051932	43.405					By matching	By matching				By MS/MS										1	1				1						0	0	0	0	488660	1034100	0	0	0
DMKJLJHC_00213	86	114	R	EGEPATEILNVIQEHTDIGVLVLGAGTGK	G	2959.55	0		1.7587e-57	150.03	By MS/MS	By MS/MS	By matching	By MS/MS	By MS/MS	By MS/MS	By MS/MS		By MS/MS	By matching		By MS/MS		By MS/MS		1	1	1	1	1	1	1		1	1		1		1		31583000	36323000	24508000	2472300	4018200	4265400	3591400	0	2364100
DMKJLJHC_00213	4	12	K	FLVVLDDTR	E	1076.59	0		0.0046841	87.476	By matching	By MS/MS	By matching		By MS/MS	By MS/MS	By MS/MS			By MS/MS		By MS/MS				1	2	1		1	2	2			1		1				3232700	5527100	4525000	0	0	664630	1056900	0	0
DMKJLJHC_00213	115	126	K	GGPGPLVSQMTK	Q	1170.61	0		0.030672	52.278				By matching	By MS/MS	By MS/MS		By matching	By matching		By matching	By matching		By matching					1	1	1		1	1		1	1		1		0	0	0	2279600	2411100	2785400	0	1502800	2275600
DMKJLJHC_00213	76	85	R	QGVEPELLIR	E	1152.65	0		0.098064	37.696	By MS/MS	By MS/MS		By matching												1	1		1												10437000	8775300	0	466350	0	0	0	0	0
DMKJLJHC_00213;DMKJLJHC_07205	61	70	R	IEAHFEVFAK	W	1189.61	0		0.042413	40.882		By MS/MS	By matching														1	1													0	5788600	4848000	0	0	0	0	0	0
DMKJLJHC_00214	25	41	R	AADHGLWQGSSVFDGAR	L	1772.82	0		7.1873e-07	112.96	By MS/MS	By matching	By MS/MS			By MS/MS		By matching	By matching	By MS/MS				By matching		1	1	2			1		1	1	1				1		12925000	13426000	29488000	0	0	2779200	0	2149500	1078900
DMKJLJHC_00214	2	8	M	AFGTNIR	T	777.413	0		0.0018925	118.69	By MS/MS	By MS/MS	By MS/MS	By MS/MS	By MS/MS	By MS/MS	By MS/MS	By matching	By MS/MS	By matching		By MS/MS		By matching		1	1	1	1	1	1	1	1	1	1		1		1		14642000	11458000	9175700	2681300	2121700	1978200	2497500	1342900	2610400
DMKJLJHC_00214	154	163	K	AGCLYPNNAR	M	1134.52	0		0.0071131	63.565		By MS/MS	By matching		By MS/MS												1	1		1											0	3749600	3357900	0	671920	0	0	0	0
DMKJLJHC_00214	198	216	R	DGEIFTPIANGTFLAGITR	A	1992.03	0		4.6722e-36	162.93	By MS/MS	By MS/MS	By MS/MS	By MS/MS	By MS/MS	By MS/MS	By MS/MS	By MS/MS	By MS/MS	By MS/MS		By MS/MS		By MS/MS		1	1	1	1	1	1	1	1	2	1		1		1		42592000	46913000	38406000	8558900	11986000	10016000	12900000	6062800	15772000
DMKJLJHC_00214	266	273	R	FEIGPITR	A	931.513	0		0.0039534	87.323		By MS/MS	By MS/MS		By matching	By MS/MS	By MS/MS	By MS/MS	By MS/MS	By MS/MS		By matching		By MS/MS			1	1		1	1	2	1	2	1		1		1		0	3987500	0	0	1073000	0	1257500	0	825820
DMKJLJHC_00214	172	197	K	GFGNALVQDAQGNVAESATANIFMAR	D	2651.28	0	238	6.4172e-06	73.983							By MS/MS					By MS/MS										1					1				0	0	0	0	0	0	0	0	0
DMKJLJHC_00214	164	171	R	MLVEAQAK	G	888.474	0		0.0039567	85.265	By MS/MS	By MS/MS	By matching	By matching	By matching		By matching		By matching	By matching						1	1	1	1	1		1		1	1						18710000	17804000	11943000	563860	1106500	0	1153200	0	726740
DMKJLJHC_00214	142	153	R	RPVLADNVCNAK	A	1355.7	1		0.00042458	108.43	By MS/MS	By matching	By MS/MS			By MS/MS	By MS/MS	By MS/MS	By MS/MS							1	1	1			1	1	1	1							7384100	5743700	4534500	0	0	1188500	2021900	993390	1070900
DMKJLJHC_00214	60	80	R	SADALMITPTLEPQTIVEIAR	E	2268.2	0	239	1.4603e-65	185.27	By MS/MS	By MS/MS	By MS/MS	By MS/MS	By MS/MS	By MS/MS	By MS/MS	By MS/MS	By MS/MS	By MS/MS		By MS/MS		By MS/MS		2	2	1	2	3	3	2	3	2	2		2		1		145230000	131730000	92835000	22776000	31313000	29930000	38851000	23703000	30386000
DMKJLJHC_00214	9	24	R	TWFEGEWHEGDIPVMR	A	1987.89	0		6.0005e-09	121.42	By MS/MS	By MS/MS	By MS/MS													3	2	1													29858000	34397000	11261000	0	0	0	0	0	0
DMKJLJHC_00214	255	265	K	VTPVAAFEDTR	F	1204.61	0		0.0060905	70.552	By MS/MS	By matching	By MS/MS	By MS/MS	By MS/MS	By MS/MS	By MS/MS	By MS/MS	By MS/MS	By MS/MS						1	1	1	1	2	2	2	1	2	1						4090500	5999100	4726500	652910	1387400	1196700	1273200	607580	1423500
DMKJLJHC_00214	255	273	K	VTPVAAFEDTRFEIGPITR	A	2118.11	1		8.1186e-20	125.86	By MS/MS	By matching	By MS/MS	By MS/MS	By matching	By MS/MS		By MS/MS	By MS/MS	By MS/MS		By MS/MS		By MS/MS		1	1	1	1	1	1		1	1	1		1		1		48963000	51500000	35504000	6952100	10855000	6198800	0	4041500	9232600
DMKJLJHC_00215	33	46	R	APEGPPVTPIWQAR	R	1517.8	0		0.0011153	66.663	By MS/MS	By matching														1	1														6100200	4995900	0	0	0	0	0	0	0
DMKJLJHC_00215	48	67	R	DLGLGGPIFDPLGAPEAFAR	A	2012.04	0		9.9089e-06	89.26	By MS/MS		By MS/MS	By MS/MS	By matching	By matching	By MS/MS	By matching	By matching	By matching		By matching		By MS/MS		1		1	1	1	1	1	1	1	1		1		1		26868000	0	0	3818200	5788900	5104200	4393200	2031800	4735900
DMKJLJHC_00215	180	191	R	KLHVFADGSAPR	R	1296.69	1		0.003143	84.31	By MS/MS	By MS/MS	By MS/MS	By matching	By matching	By matching	By MS/MS	By MS/MS	By MS/MS	By matching		By matching		By matching		2	2	2	2	1	2	2	2	2	2		2		1		10779000	9197200	5681500	812790	653100	1190000	1339700	939470	1658000
DMKJLJHC_00215	143	154	K	LAVEAVLEGMAR	G	1257.68	0		0.0074113	57.174			By MS/MS	By MS/MS	By MS/MS						By MS/MS							1	1	1						1					0	0	2390300	1328900	1707900	0	0	0	0
DMKJLJHC_00218	143	158	R	AGAAHLIGHHDFTTFR	S	1749.87	0		2.2435e-06	108.58	By MS/MS	By MS/MS	By matching													1	1	1													11388000	11202000	6244200	0	0	0	0	0	0
DMKJLJHC_00218	38	50	R	LEPGPHTIAAAGR	T	1288.69	0		0.0038202	62.166	By MS/MS	By MS/MS	By MS/MS	By matching	By matching	By matching	By matching	By matching	By MS/MS	By matching		By matching		By matching		1	1	1	1	1	1	1	1	1	1		1		1		6463100	6392300	4839700	935580	920070	1070300	985790	519070	798540
DMKJLJHC_00218	159	169	R	STLCQAKSPVK	T	1217.64	1		0.10209	32.329	By MS/MS															1															8647100	0	0	0	0	0	0	0	0
DMKJLJHC_00218	51	68	R	TDAGVHATAQVAHVDLQK	S	1859.95	0		1.2537e-23	141.34	By MS/MS		By MS/MS	By matching		By MS/MS	By MS/MS	By matching	By matching	By MS/MS		By MS/MS		By MS/MS		2		1	1		1	1	1	1	1		1		1		13844000	0	3201200	1475000	0	0	1213500	628800	1218800
DMKJLJHC_00218	170	190	K	TLDEITISEQEIPGGVEYHFR	L	2432.19	0		0.00040909	56.081	By matching		By MS/MS							By matching		By matching		By MS/MS		1		1							1		1		1		24492000	0	15907000	0	0	0	0	0	0
DMKJLJHC_00218	211	220	R	VGAGSWSPER	V	1044.5	0		0.0030251	72.607	By MS/MS		By MS/MS													1		2													3717900	0	2370900	0	0	0	0	0	0
DMKJLJHC_00219	357	365	R	DRADFAGAK	T	949.462	1		0.030273	63.216			By MS/MS															1													0	0	14388000	0	0	0	0	0	0
DMKJLJHC_00219	297	310	R	GAMADILSAFRPGR	A	1460.76	1	240	0.01395	104.87			By MS/MS		By matching							By MS/MS		By matching				1		1							1		1		0	0	0	0	1139900	0	0	0	0
DMKJLJHC_00219	423	454	R	GAQAWLDGDYSIMNFAPAPVSLKPGIGPPHIR	L	3374.72	1		3.0865e-14	87.991		By MS/MS	By MS/MS														2	1													0	66439000	22803000	0	0	0	0	0	0
DMKJLJHC_00219	2	12	M	GISNIADGITR	R	1115.59	0		0.0060812	70.552	By MS/MS	By matching		By MS/MS	By MS/MS				By MS/MS			By MS/MS		By MS/MS		1	1		1	1				1			2		1		0	6108100	0	0	1138200	0	0	0	0
DMKJLJHC_00219	326	332	R	ILFAATK	A	762.464	0		0.008339	84.244	By MS/MS	By MS/MS	By MS/MS	By MS/MS	By MS/MS		By MS/MS		By MS/MS	By MS/MS		By MS/MS		By MS/MS		1	1	2	1	1		1		1	1		1		1		78608000	88413000	55634000	4824000	7688800	0	9091100	0	7109900
DMKJLJHC_00219	344	353	R	LTAITGALLR	E	1027.64	0		0.0002207	106.68	By MS/MS	By MS/MS	By matching	By MS/MS	By MS/MS	By MS/MS	By MS/MS	By MS/MS	By MS/MS	By MS/MS		By MS/MS		By MS/MS		1	1	1	1	3	1	1	1	1	1		1		2		12141000	8768500	5976300	1344900	3617700	1789700	0	0	0
DMKJLJHC_00219	59	83	R	MPALSAASDITAAFLQPQPDDTVPR	F	2611.3	0		1.0263e-07	75.3	By MS/MS	By MS/MS	By MS/MS	By MS/MS												1	1	1	1												0	24926000	0	0	0	0	0	0	0
DMKJLJHC_00219	252	258	R	RFDAYKR	E	954.504	2		0.027754	98.523	By MS/MS															1															0	0	0	0	0	0	0	0	0
DMKJLJHC_00219	13	31	R	RFEGLGSQVSETFFEPVIR	V	2197.12	1		0.00012664	77.037		By matching			By MS/MS	By MS/MS											1			1	1										0	5806900	0	0	0	1337000	0	0	0
DMKJLJHC_00219	401	422	K	SVALYPGDLPADPAYLLAPAAR	G	2240.18	0		1.5157e-08	93.823	By MS/MS	By matching	By matching	By matching	By MS/MS	By MS/MS	By matching	By MS/MS	By MS/MS	By matching		By MS/MS		By matching		1	1	1	1	1	1	1	1	1	1		1		1		34540000	53124000	41340000	11815000	12290000	12672000	11864000	4540800	10887000
DMKJLJHC_00219	366	375	K	TQALSIAALR	T	1042.61	0		0.011442	73.985	By matching			By matching	By matching	By matching	By MS/MS	By matching	By MS/MS			By matching		By matching		1			1	1	1	1	1	1			1		1		6567400	0	0	1040400	904720	925130	0	389710	928540
DMKJLJHC_00219	43	56	K	TVFITSLVANLLDR	G	1560.89	0		5.6515e-05	124.39	By matching	By matching	By matching	By matching	By matching					By matching		By MS/MS		By matching		1	1	1	1	1					1		1		1		14104000	12974000	4218800	1355100	1607300	0	0	0	0
DMKJLJHC_00219	152	163	K	TYAQWSDEVLAR	L	1437.69	0		0.06029	60.167	By MS/MS	By matching				By matching										1	1				1										6341900	3923400	0	0	0	1834500	0	0	0
DMKJLJHC_00219	32	39	R	VGVTGLSR	A	787.455	0		0.00293	104.37	By matching	By matching	By matching	By MS/MS	By MS/MS	By MS/MS	By MS/MS	By MS/MS	By MS/MS	By MS/MS		By MS/MS		By MS/MS		2	2	2	2	2	2	1	1	1	2		2		2		10310000	8597100	5948200	2206200	1752700	1809500	754400	436110	767650
DMKJLJHC_00219	313	322	R	WLTSLLGAHR	V	1152.64	0		0.0026217	80.755	By MS/MS		By MS/MS		By MS/MS											1		1		1											0	0	0	0	0	0	0	0	0
DMKJLJHC_00220	36	46	R	AMQIATRLGAR	R	1186.66	1	241	0.0069673	59.84					By MS/MS															1											0	0	0	0	4520100	0	0	0	0
DMKJLJHC_00220	107	113	R	EIAAFSR	L	792.413	0		0.044785	69.998			By MS/MS															1													0	0	0	0	0	0	0	0	0
DMKJLJHC_00220	191	198	R	LEIEAAAR	T	871.476	0		0.0017949	123.99	By matching	By MS/MS		By MS/MS	By matching	By MS/MS			By MS/MS	By MS/MS		By MS/MS		By MS/MS		1	1		1	1	1			1	1		1		1		4513200	3746100	0	893080	1048800	1011900	0	0	0
DMKJLJHC_00220	315	321	R	VTNLIGR	S	771.46	0		0.011218	78.616	By MS/MS		By MS/MS			By matching										1		1			1										3969400	0	3175600	0	0	405430	0	0	0
DMKJLJHC_00221	244	258	K	ALAEIVRPTVAEMAK	R	1597.89	1	242	5.5201e-21	160.22	By MS/MS	By MS/MS	By MS/MS	By MS/MS	By MS/MS	By MS/MS	By MS/MS	By MS/MS	By MS/MS	By MS/MS		By MS/MS		By MS/MS		3	6	3	2	3	2	2	2	3	2		2		2		61043000	237030000	41487000	3557500	6173900	6140500	6613400	3662200	4102800
DMKJLJHC_00221	320	335	R	AQWAPDHAMTVVMAAK	G	1725.83	0	243;244	7.9508e-14	142.39	By MS/MS	By MS/MS	By MS/MS			By MS/MS			By MS/MS							1	4	2			1			2							21322000	64377000	23819000	0	0	0	0	0	1738800
DMKJLJHC_00221	397	412	R	AYAMVDAIDWPEGFVR	R	1838.87	0		5.9022e-09	126.1	By MS/MS	By MS/MS	By MS/MS		By matching	By matching										1	1	1		1	1										95066000	70504000	47219000	0	3054700	2864400	0	0	0
DMKJLJHC_00221	131	143	K	AYVTAQGAPIVIK	A	1329.77	0		3.6488e-10	143.03	By MS/MS	By MS/MS	By MS/MS	By matching	By matching	By matching	By matching	By MS/MS	By MS/MS	By MS/MS		By matching		By matching		2	2	1	1	1	1	1	1	1	1		1		1		70766000	56722000	35654000	8588000	7520100	5352600	6300200	2678700	7164400
DMKJLJHC_00221	12	20	R	EHALAWAIK	Q	1037.57	0		0.00075462	110.81	By MS/MS	By MS/MS	By MS/MS	By matching	By matching		By matching		By matching			By matching		By matching		1	1	1	1	1		1		1			1		1		22841000	24706000	16058000	1716800	1634500	0	1996700	0	1391300
DMKJLJHC_00221	84	98	R	EQGYLTFGPSAEAAR	L	1595.76	0		2.4277e-08	126.12	By MS/MS	By MS/MS	By MS/MS				By MS/MS		By MS/MS	By MS/MS						1	1	1				1		1	1						49260000	61647000	33701000	0	0	0	9848200	0	0
DMKJLJHC_00221	387	394	R	GASLAEAR	A	773.403	0		0.0094921	71.877		By MS/MS	By matching				By matching										1	1				1									0	3894700	3057800	0	0	0	268530	0	0
DMKJLJHC_00221	344	369	K	GSVIAGLDAISQDSHQMVFHAGTASR	D	2654.29	0		1.8866e-09	113.42	By matching	By MS/MS	By matching													1	1	1													43167000	44368000	8573100	0	0	0	0	0	0
DMKJLJHC_00221	260	274	R	GTPFQGVLYTGLMIK	D	1623.87	0		0.011806	66.267	By MS/MS	By MS/MS	By MS/MS													1	2	1													26161000	8126600	14112000	0	0	0	0	0	0
DMKJLJHC_00221	28	39	R	LIVAPGNAGIAR	I	1150.68	0		1.0143e-05	127.46	By MS/MS	By MS/MS	By MS/MS	By MS/MS	By MS/MS	By MS/MS	By MS/MS	By MS/MS	By MS/MS	By MS/MS	By matching	By MS/MS		By MS/MS		1	1	1	1	1	1	1	1	1	1	1	1		1		72768000	48435000	38050000	3805300	6203100	5640100	6143500	2783500	4691600
DMKJLJHC_00221	280	286	R	LVEYNVR	F	891.481	0		0.0020033	117.7	By MS/MS	By MS/MS	By matching	By matching	By matching	By matching				By matching	By matching	By matching		By matching		1	1	1	1	1	1				1	1	1		1		40588000	30603000	21328000	3122200	4394200	3732100	0	0	0
DMKJLJHC_00221	1	11	-	MNILVLGSGGR	E	1115.61	0	245	0.012945	72.321			By matching	By matching	By matching	By matching	By MS/MS	By MS/MS	By MS/MS			By MS/MS		By MS/MS				2	1	1	1	1	1	2			1		1		0	0	4025300	1334800	2136700	1516300	2320200	1239200	3707200
DMKJLJHC_00221	215	243	R	VGEGDTGPNTGGMGAYSPAPVLTPEIEAK	A	2814.34	0		0.046576	45.608		By MS/MS	By MS/MS	By MS/MS										By MS/MS			1	1	1										1		0	0	0	0	0	0	0	0	0
DMKJLJHC_00221	380	386	R	VLNVTAR	G	771.46	0		0.00081541	134.66	By MS/MS	By MS/MS	By MS/MS	By MS/MS	By MS/MS	By MS/MS	By MS/MS	By matching	By matching	By MS/MS		By MS/MS		By MS/MS		1	1	1	1	1	1	1	1	1	1		1		1		33425000	21177000	16735000	1097300	1375400	1062200	1192200	496990	1081300
DMKJLJHC_00222	234	261	R	AAFESEIPLISAVGHETDTTLIDHASDR	R	2994.46	0		0.061105	22.2	By MS/MS			By matching	By matching									By matching		1			1	1									1		14635000	0	0	1589800	3033200	0	0	0	0
DMKJLJHC_00222	278	290	R	AELASWLSEAQAR	M	1430.72	0		0.001007	84.687			By MS/MS	By MS/MS	By MS/MS							By MS/MS		By MS/MS				1	2	1							1		1		0	0	0	0	0	0	0	0	0
DMKJLJHC_00222	125	137	R	ALAAEGLFDPAHK	R	1338.69	0		0.00025707	63.091	By matching	By matching	By MS/MS		By matching					By matching						1	1	1		1					1						3124300	6666400	4460800	0	349630	0	0	0	0
DMKJLJHC_00222	349	355	R	FAPLSAR	I	760.423	0		0.0039007	101.21	By MS/MS	By MS/MS	By MS/MS	By MS/MS	By MS/MS	By MS/MS	By matching		By matching	By MS/MS		By MS/MS		By MS/MS		1	1	1	1	1	1	1		1	1		1		1		7197000	7848700	4423400	422340	825860	643190	639430	0	409610
DMKJLJHC_00222	464	482	R	GFAVVHGPEGVITESETAR	R	1954.97	0		5.173e-06	90.731	By matching	By MS/MS			By matching	By matching	By matching		By matching	By matching				By matching		1	1			1	1	1		1	1				1		3720700	7737100	0	0	1278600	597130	624170	0	928750
DMKJLJHC_00222	195	215	R	GFNAIAPGGPVPRPDLIIVAR	G	2129.21	1		0.019899	45.221	By MS/MS	By MS/MS	By matching					By matching	By matching			By matching		By matching		1	1	1					1	1			1		1		35915000	0	22851000	0	0	0	0	908680	2371100
DMKJLJHC_00222	312	324	R	GLGRPEALTQSAR	Q	1354.73	1		5.2909e-05	109.39	By MS/MS	By MS/MS	By MS/MS	By MS/MS	By MS/MS	By MS/MS	By matching	By MS/MS	By MS/MS	By MS/MS		By MS/MS		By MS/MS		2	2	2	1	2	2	1	1	2	1		1		2		25160000	26712000	17631000	1770000	3222300	2236300	1436000	592520	2390900
DMKJLJHC_00222	516	529	K	KKPADSGPDQGSLF	-	1445.72	2		2.9306e-07	128.01	By matching	By MS/MS	By matching	By MS/MS	By MS/MS	By MS/MS	By MS/MS	By MS/MS	By matching	By matching		By MS/MS		By MS/MS		1	1	1	1	1	1	1	1	1	1		1		1		10532000	13806000	8321800	1194400	1476000	1306400	1133000	518060	771110
DMKJLJHC_00222	496	511	K	LAVIPGGGSPTAPPAK	S	1431.81	0		5.3188e-05	79.036	By MS/MS	By MS/MS	By MS/MS	By MS/MS	By MS/MS	By MS/MS	By MS/MS	By MS/MS	By MS/MS	By MS/MS		By MS/MS		By MS/MS		1	1	1	1	1	1	1	1	1	1		1		1		22808000	19749000	13870000	2317400	1804000	1745200	1588900	1012000	1737200
DMKJLJHC_00222	91	99	K	LTTFPGQSK	Y	977.518	0		0.014506	58.23	By MS/MS	By MS/MS	By MS/MS	By matching	By matching	By matching	By matching	By matching	By matching	By matching	By matching	By matching		By matching		1	1	1	1	1	1	1	1	1	1	1	1		1		12171000	8041100	6695300	1095900	1706900	1473400	1096900	432600	791780
DMKJLJHC_00222	75	90	R	MEVRPEEGMEVIATGK	L	1774.86	1	246;247	0.0007335	65.809	By MS/MS	By MS/MS		By MS/MS	By MS/MS	By matching	By matching		By MS/MS	By MS/MS		By MS/MS		By MS/MS		1	1		2	2	2	1		1	1		2		2		10680000	4682000	0	1378000	1742800	1129200	778920	0	499140
DMKJLJHC_00222	262	277	R	RAPTPTAAAEMAVPVR	A	1636.87	1		0.012883	59.294	By MS/MS	By matching	By matching													1	1	1													7704500	7230500	5217000	0	0	0	0	0	0
DMKJLJHC_00222	138	159	K	RPIPWLPNVIGVVTSPSGAVIR	D	2327.35	1		1.7114e-08	93.776	By MS/MS	By MS/MS	By MS/MS							By matching						1	1	1							1						44517000	32694000	24411000	0	0	0	0	0	0
DMKJLJHC_00222	49	60	R	SGHMYFDLKDDR	S	1482.66	1	248	0.00041981	94.767	By matching	By MS/MS		By matching	By matching							By MS/MS		By MS/MS		1	1		1	1							1		1		6072500	5485800	0	618310	357420	0	0	0	0
DMKJLJHC_00222	61	69	R	SVIAAVSWK	G	959.544	0		0.0061044	82.75	By matching	By matching	By MS/MS			By matching	By MS/MS			By matching				By MS/MS		1	1	1			1	2			1				1		5911800	5631400	4357100	0	0	690350	684170	0	0
DMKJLJHC_00223	49	69	R	TITYSSHGQPYGTEQYKPGHK	V	2378.13	1		1.3721e-32	161.2	By MS/MS	By MS/MS	By MS/MS	By MS/MS	By MS/MS	By MS/MS	By MS/MS	By MS/MS	By matching	By MS/MS		By MS/MS		By MS/MS		1	1	1	1	1	1	1	1	1	1		1		1		9282600	6856200	6369600	2081700	1405900	1090800	1203300	678300	1393400
DMKJLJHC_00225	243	255	R	AAAVEQLQVWGER	A	1455.75	0		2.833e-12	169.99	By MS/MS	By MS/MS	By MS/MS	By MS/MS	By MS/MS	By MS/MS	By MS/MS	By MS/MS	By MS/MS	By MS/MS		By MS/MS		By MS/MS		2	2	2	3	1	2	1	2	2	3		1		2		41253000	97878000	30127000	6154200	3256000	4537700	5714800	2412600	7366800
DMKJLJHC_00225	300	308	R	ADLMEELAK	I	1018.5	0		2.4645e-06	131.03	By MS/MS	By MS/MS	By MS/MS							By matching						1	1	1							1						20179000	0	12424000	0	0	0	0	0	0
DMKJLJHC_00225	280	295	K	AEEDGADLLMIDTAGR	L	1675.77	0	249	0.010357	59.975						By matching		By MS/MS		By matching		By matching									1		1		1		1				0	0	0	0	0	1191100	0	791170	0
DMKJLJHC_00225	256	278	R	AGVPVLTAPEGSDPASLAFDAMK	K	2243.11	0	250	6.2742e-10	97.45	By MS/MS	By matching	By MS/MS		By matching	By matching		By MS/MS		By matching		By MS/MS		By MS/MS		2	2	1		1	1		2		2		1		1		121150000	119980000	68176000	0	5807700	5683700	0	3119600	0
DMKJLJHC_00225	95	105	K	APLDIQPALPK	A	1161.68	0		7.7925e-07	167.12	By MS/MS	By MS/MS	By MS/MS	By MS/MS	By MS/MS	By MS/MS	By MS/MS	By MS/MS	By MS/MS	By MS/MS		By MS/MS		By MS/MS		2	1	1	2	1	1	1	1	1	1		2		1		47568000	42636000	21004000	3995700	3947600	3602300	4895600	2155300	4607800
DMKJLJHC_00225	178	186	K	ELLAQEIAR	I	1041.58	0		0.0005985	131.03	By MS/MS	By MS/MS		By MS/MS	By MS/MS	By MS/MS	By MS/MS		By MS/MS					By MS/MS		1	1		1	1	1	1		1					1		39144000	24064000	0	1943200	3743700	4051000	5108300	0	5759400
DMKJLJHC_00225	363	372	K	GGVLVALADR	F	969.561	0		0.012305	55.549	By matching	By MS/MS	By matching	By matching	By MS/MS	By matching	By matching	By matching	By matching	By matching		By matching		By matching		1	1	1	1	1	1	1	1	1	1		1		1		25957000	21320000	13169000	2438900	2893600	1877600	2755500	1145900	2463000
DMKJLJHC_00225	21	50	K	GLEDIVAENAAEPEASETPEPEAAPEPQTR	S	3146.45	0		1.2826e-09	75.191	By MS/MS	By MS/MS	By MS/MS	By MS/MS	By MS/MS	By MS/MS	By MS/MS	By MS/MS	By MS/MS	By MS/MS		By matching		By MS/MS		2	1	2	1	1	1	2	1	1	2		1		1		73982000	37664000	43583000	5544400	4931100	4226400	18129000	2882500	5673700
DMKJLJHC_00225	187	200	R	IMEPVAKPLPLFPK	K	1578.92	1		0.00076426	81.017	By MS/MS	By MS/MS	By MS/MS		By matching	By matching			By matching							1	2	3		1	1			1							16118000	50901000	34751000	0	761160	857380	0	0	771980
DMKJLJHC_00225	346	356	K	ISDVSGLVMTK	L	1148.61	0		0.00014275	103.88	By MS/MS	By MS/MS	By MS/MS													1	1	1													9352500	8956900	6515500	0	0	0	0	0	0
DMKJLJHC_00225	279	295	K	KAEEDGADLLMIDTAGR	L	1803.87	1	249	3.2768e-05	74.966	By MS/MS	By MS/MS	By MS/MS		By matching				By MS/MS	By matching				By matching		3	2	2		1				2	1				1		19978000	31418000	12787000	0	1078300	0	0	0	2968100
DMKJLJHC_00225	345	356	R	KISDVSGLVMTK	L	1276.71	1		0.0062771	76.165		By MS/MS					By MS/MS		By MS/MS								1					1		1							0	3407900	0	0	0	0	0	0	0
DMKJLJHC_00225	315	344	R	KRDPDAPHNTLLVLDATTGQNALQQVDVFR	K	3331.73	2		1.824e-06	62.377	By MS/MS	By matching					By matching			By matching				By matching		1	1					1			1				1		14329000	19732000	0	0	0	0	2179100	0	0
DMKJLJHC_00225	171	186	R	LSVTEIKELLAQEIAR	I	1812.04	1		6.074e-09	123.63	By MS/MS	By matching			By matching							By matching				2	2			1							2				23235000	22005000	0	0	590810	0	0	0	0
DMKJLJHC_00225	119	125	R	MFGAEPK	V	778.368	0		0.030493	57.811	By matching							By matching	By MS/MS			By matching		By matching		1							1	1			1		1		1571000	0	0	0	0	0	0	450750	943230
DMKJLJHC_00225	232	242	K	QVVIAAGDTFR	A	1175.63	0		0.00041933	101.65	By MS/MS		By matching	By MS/MS	By MS/MS	By MS/MS	By MS/MS	By MS/MS	By MS/MS	By MS/MS		By MS/MS		By MS/MS		1		1	1	2	1	1	2	1	1		2		1		17263000	0	6009900	1959300	2671500	0	2696400	860260	1913200
DMKJLJHC_00225	170	177	R	RLSVTEIK	E	944.565	1		0.060367	77.058	By matching	By matching	By matching				By MS/MS			By MS/MS		By matching		By matching		1	1	1				1			1		1		1		19840000	15546000	10715000	0	0	0	3129600	0	0
DMKJLJHC_00225	170	186	R	RLSVTEIKELLAQEIAR	I	1968.14	2		0.0031312	67.902	By matching	By MS/MS	By MS/MS				By matching					By matching		By matching		1	2	4				1					1		1		23656000	24157000	24491000	0	0	0	1829400	0	0
DMKJLJHC_00225	131	157	R	RVLDDEMLESLEELLIASDMGVDTALR	V	3032.5	1	251;252	0.00065331	45.017	By matching								By MS/MS							1								1							16141000	0	0	0	0	0	0	0	7109600
DMKJLJHC_00225	158	166	R	VSANLAEGR	M	915.477	0		0.00062686	159.28	By MS/MS	By MS/MS	By MS/MS	By MS/MS	By MS/MS	By MS/MS	By MS/MS	By matching	By MS/MS	By MS/MS	By matching	By MS/MS		By MS/MS		1	1	1	1	1	1	1	1	1	1	1	1		1		28020000	25461000	19312000	2502500	3463900	2474800	4068800	1858800	3581900
DMKJLJHC_00234	229	240	K	APLIALAPDMAK	N	1209.68	0	253	0.00044886	91.584	By MS/MS	By MS/MS	By MS/MS	By MS/MS	By MS/MS	By MS/MS	By MS/MS	By MS/MS	By MS/MS	By MS/MS		By MS/MS		By MS/MS		2	3	2	1	1	2	1	1	1	1		1		1		28887000	35208000	31485000	2427200	2350700	1104500	3163900	1672200	3127500
DMKJLJHC_00234	277	288	K	EFGEWTTLVMSR	S	1454.69	0		0.038264	58.63			By MS/MS															1													0	0	0	0	0	0	0	0	0
DMKJLJHC_00234	98	117	R	FFLYGSHDADKIPEDAVALR	I	2263.13	1		1.9052e-10	136.35	By MS/MS	By MS/MS	By matching	By MS/MS	By MS/MS	By MS/MS	By MS/MS	By MS/MS	By MS/MS	By MS/MS		By MS/MS				3	3	3	3	1	3	3	1	3	3		2				42469000	69835000	57674000	6078700	5378200	3139500	13200000	2468000	7567200
DMKJLJHC_00234	169	199	K	LWPEPVLASDIDPVAVETANANVALNDLAGR	V	3229.66	0		3.7983e-10	77.505	By MS/MS	By MS/MS	By MS/MS				By MS/MS	By matching	By MS/MS	By matching		By matching		By MS/MS		1	2	1				1	1	1	1		1		1		59555000	71587000	45851000	0	0	0	6859300	2398600	7215900
DMKJLJHC_00234	88	94	R	RELAPVR	A	839.498	1		0.030717	96.19	By matching	By matching	By MS/MS	By matching	By matching	By matching	By matching	By matching	By matching	By matching		By MS/MS		By matching		1	1	1	1	1	1	1	1	1	1		1		1		4925300	2676200	2437900	437320	634410	533530	541170	273760	482270
DMKJLJHC_00236	6	17	R	EISLDEAHTLPR	W	1379.7	0		1.3223e-07	118.9	By MS/MS	By MS/MS	By matching													1	1	1													7220200	0	3069700	0	0	0	0	0	0
DMKJLJHC_00237	261	273	R	ADPDVIVIAYMDR	R	1476.73	0	254	0.015787	61.213				By MS/MS	By matching	By matching	By matching	By MS/MS	By MS/MS	By matching		By matching		By MS/MS					2	1	2	1	1	2	2		1		1		0	0	0	4113900	1556700	5880000	1412300	1650200	5403400
DMKJLJHC_00237	261	274	R	ADPDVIVIAYMDRR	R	1632.83	1		0.0070245	70.622	By matching		By MS/MS	By matching						By MS/MS						1		2	1						1						6272400	0	2466200	1192400	0	0	0	0	0
DMKJLJHC_00237	206	227	K	DLSAVFWFSSPELQTDPYVAGR	L	2484.2	0		1.7494e-24	171.26							By MS/MS	By MS/MS	By MS/MS	By MS/MS		By MS/MS		By MS/MS								1	1	1	1		1		1		0	0	0	0	0	0	7902800	2199400	5990300
DMKJLJHC_00237	169	179	R	ELAEIFDVQAK	G	1261.66	0		1.1972e-24	182.76	By MS/MS	By MS/MS	By MS/MS	By MS/MS	By MS/MS	By MS/MS	By MS/MS	By MS/MS	By MS/MS	By MS/MS	By MS/MS	By MS/MS		By MS/MS	By matching	1	1	2	2	2	2	4	1	1	1	4	1		3	1	15116000	18393000	18488000	7919200	21375000	10528000	11148000	6602500	15287000
DMKJLJHC_00237	180	193	K	GAALVSDLQATEAR	A	1400.73	0		1.8463e-33	203.02		By MS/MS		By MS/MS	By MS/MS	By MS/MS	By MS/MS	By MS/MS	By MS/MS	By MS/MS	By MS/MS	By MS/MS		By MS/MS	By MS/MS		1		2	1	2	1	1	2	1	1	1		1	2	0	22412000	0	11680000	14909000	15785000	16330000	9928500	21937000
DMKJLJHC_00237	305	318	R	IVQMDAHAMSATMR	S	1560.72	0	255;256;257	7.6385e-05	93.839	By MS/MS	By MS/MS	By MS/MS		By MS/MS	By MS/MS	By MS/MS	By MS/MS	By MS/MS	By MS/MS		By MS/MS				1	2	2		2	1	2	2	3	3		1				0	8059100	7255700	0	2225100	1053100	1933500	4947900	9650600
DMKJLJHC_00237	103	124	K	KPGLVAVQYEWHVGPDGSVGTR	E	2351.2	1		0.013707	38.736	By matching	By matching	By matching	By matching	By matching	By matching	By matching	By matching	By MS/MS	By matching		By matching		By matching		1	1	1	1	1	1	1	1	2	1		1		1		9467100	11057000	7394300	2505500	5610800	2624800	5262000	1985400	6442100
DMKJLJHC_00237	89	102	R	LADNDPSFESVVAK	K	1490.73	0		2.9533e-19	194.48	By MS/MS	By MS/MS	By MS/MS	By MS/MS	By MS/MS	By MS/MS	By MS/MS	By MS/MS	By MS/MS	By MS/MS	By MS/MS	By MS/MS		By MS/MS	By matching	1	2	2	1	2	1	2	1	1	2	1	1		1	2	19334000	16916000	47656000	9609900	15597000	9801300	33808000	8816900	12967000
DMKJLJHC_00237	228	237	R	LGAPGYMMSK	L	1053.5	0		0.03443	42.348			By matching		By matching	By MS/MS			By matching			By matching		By MS/MS				1		1	1			1			1		1		0	0	844420	0	5182800	4378100	0	0	6278200
DMKJLJHC_00237	275	283	R	RYPADDVDK	K	1077.51	1		3.0778e-05	125.71				By MS/MS			By MS/MS	By MS/MS	By MS/MS	By MS/MS									1			1	1	1	1						0	0	0	2537600	0	0	6020700	2734600	0
DMKJLJHC_00237	246	260	K	SDEEWPTVGWESIAR	A	1760.8	0		4.6116e-05	95.618		By MS/MS	By MS/MS	By matching	By MS/MS	By MS/MS	By MS/MS	By MS/MS	By MS/MS	By matching		By matching		By MS/MS			1	1	1	1	1	1	1	1	1		1		1		0	14897000	12008000	4731200	6564300	4611000	6426500	3016300	5933900
DMKJLJHC_00237	290	301	R	SDPVASQMTAVR	E	1260.61	0	258	2.4824e-06	133.75	By MS/MS	By MS/MS	By MS/MS	By MS/MS	By MS/MS	By MS/MS	By MS/MS	By MS/MS	By MS/MS	By MS/MS	By matching	By MS/MS		By MS/MS	By matching	2	2	2	2	2	2	2	2	2	2	1	1		1	1	22528000	18129000	11485000	10605000	10966000	9733500	11363000	7922800	12065000
DMKJLJHC_00237	319	332	R	SIYGLETLSDALSK	M	1495.78	0		7.7548e-15	194.17	By MS/MS	By MS/MS	By MS/MS	By MS/MS	By MS/MS	By MS/MS	By MS/MS	By MS/MS	By MS/MS	By MS/MS		By MS/MS		By MS/MS	By matching	2	2	1	1	1	1	2	2	1	1		1		1	1	35521000	28848000	19754000	12355000	17482000	13556000	15655000	10199000	17869000
DMKJLJHC_00237	155	165	R	TGAFETASVYK	G	1172.57	0		8.7413e-05	128.27	By MS/MS	By MS/MS		By MS/MS	By MS/MS	By MS/MS	By MS/MS	By MS/MS	By MS/MS	By MS/MS	By MS/MS	By MS/MS		By MS/MS		1	1		1	1	1	1	1	1	1	1	1		1		0	17270000	0	7501000	11102000	9497200	11837000	6034400	11312000
DMKJLJHC_00237	65	88	K	VSGTSVWFNPVLPEFAEVNAGIER	L	2617.32	0		1.5056e-65	182.35	By MS/MS	By MS/MS	By MS/MS	By MS/MS	By MS/MS	By MS/MS	By MS/MS	By MS/MS	By MS/MS	By MS/MS		By MS/MS		By MS/MS		1	2	2	1	2	2	2	2	2	2		2		2		35451000	53854000	48161000	8851000	26962000	19243000	31666000	9685400	25089000
DMKJLJHC_00237	276	289	R	YPADDVDKKLEFLR	S	1707.88	2		0.037201	82.85				By matching	By matching							By matching		By MS/MS					1	1							1		1		0	0	0	2153700	1825700	0	0	0	0
DMKJLJHC_00240	196	209	K	ALSQAQAQAAQALR	A	1425.77	0		8.9338e-10	172.88	By matching	By matching	By MS/MS	By matching	By matching	By matching	By matching		By matching	By matching		By MS/MS		By MS/MS		1	1	1	1	1	1	1		1	1		1		1		8423800	8121000	4417900	561230	726320	1338500	786850	0	743310
DMKJLJHC_00240	267	283	R	FGAQPGEWHSGVTQSER	R	1871.86	0		2.2877e-05	81.904	By MS/MS	By MS/MS	By MS/MS													2	2	1													0	0	2895200	0	0	0	0	0	0
DMKJLJHC_00240	667	681	R	IGAQVFGPAPAPVAR	V	1449.81	0		0.0086905	66.595	By MS/MS	By matching		By MS/MS					By MS/MS	By MS/MS		By matching		By MS/MS		2	1		1					2	2		2		3		7342000	6277700	0	1088700	0	0	0	0	2936000
DMKJLJHC_00240	485	494	K	LAPVGPGVER	L	993.561	0		0.05807	42.338	By matching	By MS/MS	By matching	By matching						By matching		By matching		By MS/MS		1	1	1	1						1		1		1		8627600	7521400	5223200	666180	0	0	0	0	0
DMKJLJHC_00240	508	520	R	LAVLSSDLFGSAR	A	1334.72	0		0.052307	58.63	By MS/MS	By matching	By matching		By matching											1	1	1		1											15104000	9929700	9015000	0	1072200	0	0	0	0
DMKJLJHC_00240	13	28	R	LSVLTAEPIGKPLDYR	A	1770.99	1		0.00018516	70.529	By MS/MS	By MS/MS														2	1														7435300	7073700	0	0	0	0	0	0	0
DMKJLJHC_00241	121	148	K	AGATFISPFIGRLDDINLDGMQLIEDIR	T	3089.59	1	259	0.00037675	50.499	By MS/MS	By matching	By matching	By matching	By matching	By matching	By matching		By matching					By matching		1	1	1	1	1	1	1		1					1		40548000	25652000	21772000	1796600	2917200	2012500	4904800	0	2691800
DMKJLJHC_00241	191	200	K	AMANHPLTDK	G	1096.53	0	260	7.3805e-07	192.91	By MS/MS	By MS/MS	By MS/MS	By MS/MS	By MS/MS	By MS/MS	By MS/MS	By MS/MS	By MS/MS	By MS/MS		By MS/MS		By MS/MS		1	2	1	2	1	2	2	2	2	1		1		1		102540000	98956000	80667000	12523000	7135500	13747000	14007000	6782800	12696000
DMKJLJHC_00241	191	207	K	AMANHPLTDKGLAQFLK	D	1853.98	1	260	9.3755e-10	117.03	By MS/MS	By MS/MS	By MS/MS	By matching	By MS/MS	By matching	By matching	By matching	By matching			By MS/MS		By MS/MS		5	3	4	1	1	1	1	1	2			1		2		81387000	68806000	46146000	736740	3116700	3921600	4432100	1284000	5857500
DMKJLJHC_00241	208	215	K	DWDATGQK	I	919.404	0		0.0020115	117.93	By MS/MS	By MS/MS	By MS/MS	By matching	By matching	By matching	By matching	By matching	By matching	By matching		By matching		By matching		1	1	1	1	1	1	1	1	1	1		1		1		9833600	7981800	8102600	1079400	1294000	1331100	2237800	691660	1474900
DMKJLJHC_00241	15	34	K	ELNDLGMVDGVTTNPSLILK	S	2128.11	0	261	6.7177e-80	292.16	By MS/MS	By MS/MS	By MS/MS	By MS/MS	By MS/MS	By MS/MS	By MS/MS	By MS/MS	By MS/MS	By MS/MS		By MS/MS		By MS/MS		3	3	5	3	4	4	3	2	4	7		2		4		120260000	130190000	141190000	11312000	28734000	22923000	24938000	7982400	34311000
DMKJLJHC_00241	3	14	K	FFVDTADTAAIK	E	1297.66	0		0.00019398	92.538	By MS/MS	By matching	By matching	By MS/MS	By MS/MS	By MS/MS	By MS/MS	By MS/MS	By MS/MS	By MS/MS		By MS/MS		By MS/MS		3	1	2	1	1	2	1	1	1	2		1		1		89729000	75159000	66927000	11015000	13422000	9686500	12610000	3486000	9427200
DMKJLJHC_00241	3	34	K	FFVDTADTAAIKELNDLGMVDGVTTNPSLILK	S	3407.75	1	261	4.315e-14	87.439	By MS/MS	By MS/MS	By MS/MS	By matching	By MS/MS	By matching	By MS/MS		By MS/MS	By MS/MS		By matching		By MS/MS		4	3	3	1	2	3	1		1	2		1		3		478550000	337080000	381870000	3885200	31482000	13415000	19803000	0	19936000
DMKJLJHC_00241	201	207	K	GLAQFLK	D	775.459	0		0.0039884	100.27	By MS/MS	By MS/MS	By MS/MS	By MS/MS	By MS/MS	By MS/MS	By MS/MS	By MS/MS	By MS/MS	By MS/MS		By MS/MS		By MS/MS		2	1	2	1	1	1	2	1	1	2		1		1		37816000	35170000	31770000	5837800	7278200	5633200	10351000	3683200	6818700
DMKJLJHC_00241	201	215	K	GLAQFLKDWDATGQK	I	1676.85	1		1.198e-22	178.22	By MS/MS	By MS/MS	By MS/MS	By MS/MS	By MS/MS	By MS/MS	By MS/MS	By MS/MS	By MS/MS	By MS/MS		By MS/MS		By MS/MS		6	2	3	4	3	3	4	2	3	4		2		3		139440000	188660000	81201000	11494000	11464000	10788000	9561100	2906000	18869000
DMKJLJHC_00241	76	83	K	IAPNITIK	V	868.538	0		0.0036234	95.531	By MS/MS	By MS/MS	By MS/MS													1	1	1													0	0	0	0	0	0	0	0	0
DMKJLJHC_00241	177	190	R	IGADVITAPPNVIK	A	1406.81	0		3.9428e-27	204.56	By MS/MS	By MS/MS	By MS/MS	By MS/MS	By MS/MS	By MS/MS	By MS/MS	By MS/MS	By MS/MS	By MS/MS	By MS/MS	By MS/MS	By MS/MS	By MS/MS	By MS/MS	2	2	1	3	1	2	2	1	2	2	1	1	3	1	2	370650000	572280000	302670000	75550000	66186000	69800000	151400000	32261000	107000000
DMKJLJHC_00241	133	148	R	LDDINLDGMQLIEDIR	T	1871.93	0	259	1.2816e-155	215.02	By MS/MS	By MS/MS	By MS/MS	By MS/MS	By MS/MS	By MS/MS	By MS/MS	By MS/MS	By MS/MS	By MS/MS		By MS/MS		By MS/MS		2	5	3	5	2	3	3	4	5	5		2		4		433970000	472820000	449910000	46185000	72879000	74345000	76354000	27485000	58243000
DMKJLJHC_00241	1	14	-	MKFFVDTADTAAIK	E	1556.79	1	262	0.00014024	99.752	By matching		By MS/MS	By MS/MS	By MS/MS	By MS/MS	By MS/MS	By MS/MS	By MS/MS	By MS/MS		By MS/MS		By MS/MS		1		1	2	1	1	1	1	1	1		2		2		8831600	0	6208100	4111500	3697400	2600000	3813100	2003200	3338600
DMKJLJHC_00241	1	34	-	MKFFVDTADTAAIKELNDLGMVDGVTTNPSLILK	S	3666.89	2	261;262	6.7327e-17	87.372	By matching	By matching	By matching	By MS/MS	By MS/MS	By MS/MS	By matching	By MS/MS	By MS/MS	By MS/MS	By matching	By MS/MS		By MS/MS	By matching	1	1	2	3	3	2	1	2	1	3	1	3		3	1	39354000	30585000	39608000	41309000	36913000	38786000	19599000	17515000	11200000
DMKJLJHC_00241	65	72	K	QMIEEGNK	L	947.438	0		0.0027936	98.458		By matching	By MS/MS		By matching	By matching	By matching		By matching	By matching							1	1		1	1	1		1	1						0	2837300	4235600	0	576490	703990	780670	0	491220
DMKJLJHC_00241	65	75	K	QMIEEGNKLAK	I	1259.65	1	263	9.1755e-26	228.05	By MS/MS	By MS/MS	By MS/MS	By MS/MS	By MS/MS	By MS/MS	By MS/MS	By MS/MS	By MS/MS	By MS/MS	By matching	By MS/MS		By MS/MS	By matching	3	3	4	3	4	4	4	3	3	4	1	2		2	1	45835000	38502000	29546000	6398100	6553700	5697300	6117200	3608200	5129400
DMKJLJHC_00241	167	176	R	SVNHITDAAR	I	1082.55	0		0.00016985	147.73	By MS/MS	By MS/MS	By MS/MS	By MS/MS	By matching	By MS/MS	By MS/MS	By MS/MS	By MS/MS	By MS/MS	By matching	By MS/MS	By matching	By MS/MS	By MS/MS	1	1	1	1	1	1	1	1	1	1	1	2	1	1	1	202470000	215940000	164070000	35199000	51673000	36401000	49971000	22856000	34490000
DMKJLJHC_00241	149	157	R	TIYDNYDYK	T	1193.52	0		0.0013271	90.709	By MS/MS	By MS/MS	By MS/MS	By MS/MS	By MS/MS	By MS/MS	By MS/MS	By MS/MS	By matching	By MS/MS		By MS/MS		By MS/MS		1	1	1	1	1	1	1	1	1	1		1		1		0	14296000	12507000	1739000	2261400	2634900	3655800	1091600	3291700
DMKJLJHC_00241	149	166	R	TIYDNYDYKTEILAASIR	S	2148.07	1		1.727e-06	127.2	By MS/MS	By MS/MS	By MS/MS	By MS/MS	By MS/MS	By MS/MS	By MS/MS	By MS/MS	By MS/MS	By MS/MS	By matching	By MS/MS		By MS/MS		5	5	2	2	3	3	3	3	2	4	1	3		2		198330000	212590000	141950000	40241000	41018000	37528000	36146000	33890000	27565000
DMKJLJHC_00241	84	95	K	VPLTWDGLTACK	A	1359.69	0		0.00035519	87.298	By MS/MS	By MS/MS	By MS/MS				By matching									1	1	1				1									13305000	10729000	11841000	0	0	0	2020600	0	0
DMKJLJHC_00241;DMKJLJHC_07138	121	132	K	AGATFISPFIGR	L	1235.67	0		3.0708e-08	157.99		By MS/MS	By MS/MS	By MS/MS	By matching	By matching	By MS/MS	By MS/MS	By MS/MS	By MS/MS	By matching	By matching		By matching			2	2	1	1	1	2	2	2	2	1	1		1		0	378120000	128160000	0	32842000	48315000	69087000	14672000	73302000
DMKJLJHC_00241;DMKJLJHC_07138	38	44	R	DILEVTK	E	816.459	0		0.0017304	120.65	By MS/MS	By MS/MS	By MS/MS	By MS/MS	By MS/MS	By MS/MS	By MS/MS	By MS/MS	By MS/MS	By MS/MS		By MS/MS		By MS/MS		3	2	3	2	2	2	2	2	2	2		2		2		33821000	34670000	32091000	3623600	7383200	6668700	8578900	3581900	7555600
DMKJLJHC_00241;DMKJLJHC_07138	35	44	K	SGRDILEVTK	E	1116.61	1		0.0013112	94.692	By matching			By MS/MS				By MS/MS		By MS/MS	By matching	By MS/MS		By MS/MS		1			1				1		1	1	1		1		3260900	0	0	10047000	0	0	0	5171300	0
DMKJLJHC_00241;DMKJLJHC_07138	158	166	K	TEILAASIR	S	972.56	0		0.0010727	93.143	By MS/MS	By MS/MS	By MS/MS	By MS/MS	By MS/MS	By MS/MS	By MS/MS	By MS/MS	By MS/MS	By MS/MS		By MS/MS		By MS/MS		1	1	1	1	1	1	1	1	1	1		1		1		17164000	16999000	11500000	1878100	2822900	3419200	3531800	1602300	2951900
DMKJLJHC_00247	619	638	R	ADGTEDGIADVYMEGTDQHR	G	2178.91	0		9.5695e-05	69.612	By matching	By MS/MS	By MS/MS													1	2	2													8556900	26291000	14835000	0	0	0	0	0	0
DMKJLJHC_00247	29	41	R	AGLPAREPEWLER	W	1522.79	1		0.018233	62.528	By MS/MS	By MS/MS	By MS/MS		By matching			By matching						By MS/MS		1	1	1		1			1						1		35606000	27185000	18989000	0	2554000	0	0	601310	0
DMKJLJHC_00247	496	502	R	ALSSIEK	L	746.417	0		0.057628	92.467	By MS/MS	By matching	By MS/MS				By matching	By matching		By MS/MS		By MS/MS		By MS/MS		1	1	1				1	1		1		1		1		12488000	10703000	8771200	0	0	0	678820	1191100	0
DMKJLJHC_00247	279	285	R	AVSFNPK	I	761.407	0		0.016742	71.949			By MS/MS	By MS/MS		By MS/MS		By MS/MS		By MS/MS		By MS/MS		By MS/MS				1	1		1		1		1		1		1		0	0	16549000	2544700	0	2553100	0	1812100	0
DMKJLJHC_00247	412	427	K	DLPIFGGEAIIAQDGK	D	1642.86	0		2.2332e-05	98.942		By matching	By MS/MS			By matching											1	1			1										0	19878000	13492000	0	0	2601600	0	0	0
DMKJLJHC_00247	412	437	K	DLPIFGGEAIIAQDGKDGPANVSNIK	Q	2638.36	1		1.4313e-09	121.65	By MS/MS	By MS/MS	By MS/MS	By MS/MS	By MS/MS	By MS/MS	By MS/MS	By MS/MS	By MS/MS	By MS/MS		By matching		By matching		1	4	5	2	1	2	1	1	1	2		1		1		86206000	142140000	137420000	12671000	9499700	12868000	8614000	6479900	10175000
DMKJLJHC_00247	750	756	R	DMPELER	W	888.401	0		0.08504	44.395				By matching	By matching	By matching	By matching	By matching	By matching	By matching		By MS/MS		By matching					1	1	1	1	1	1	1		1		1		0	0	0	1658800	1626300	1512100	2417400	1179100	1790300
DMKJLJHC_00247	617	638	R	DRADGTEDGIADVYMEGTDQHR	G	2450.04	1	264	3.5909e-66	188.27	By MS/MS	By MS/MS	By MS/MS		By matching	By matching	By MS/MS	By MS/MS	By MS/MS			By MS/MS		By MS/MS		1	2	4		1	1	1	1	1			1		1		0	23993000	23130000	0	2115800	3312200	3438400	0	0
DMKJLJHC_00247	899	922	K	EIGASLEAAPIVHVEDEDLAHAMR	S	2572.26	0	265	1.1887e-31	135.36	By MS/MS	By MS/MS	By MS/MS	By MS/MS	By MS/MS	By MS/MS	By MS/MS	By MS/MS	By MS/MS	By MS/MS		By MS/MS		By MS/MS		4	8	7	2	3	5	3	3	3	5		3		2		75954000	166190000	138540000	12369000	13459000	24029000	13001000	8776700	17949000
DMKJLJHC_00247	395	411	K	FGLQMTYNVEPDGSYRK	D	2003.94	1	266	1.6593e-05	91.592	By MS/MS	By MS/MS	By MS/MS	By MS/MS	By matching	By matching	By matching	By matching	By matching	By MS/MS		By MS/MS		By MS/MS		3	3	2	1	1	2	1	1	1	2		1		2		27111000	22036000	9056500	1547100	1279200	3865500	864750	1236100	2784300
DMKJLJHC_00247	732	749	R	FMLGNLHDYDPQEQVAPR	D	2129	0	267	1.6102e-44	140.33	By MS/MS	By MS/MS	By MS/MS	By MS/MS	By MS/MS	By MS/MS	By MS/MS	By MS/MS	By MS/MS	By MS/MS		By MS/MS		By MS/MS		4	7	3	3	3	4	5	2	4	5		3		3		147330000	190120000	54908000	7768800	9050200	15360000	19453000	8756800	11950000
DMKJLJHC_00247	126	138	K	GLDKDAVDIVDFR	Q	1461.75	1		1.0383e-16	134.06	By MS/MS	By MS/MS	By MS/MS	By MS/MS	By MS/MS	By MS/MS	By MS/MS	By matching	By MS/MS	By MS/MS		By MS/MS		By MS/MS		2	2	1	1	2	3	1	1	3	2		2		1		7076600	20106000	12708000	0	3010100	2011500	0	845890	3332900
DMKJLJHC_00247	16	28	R	GTVFLPQTDFPMR	A	1507.75	0	268	3.9475e-05	100.88	By MS/MS	By MS/MS	By MS/MS	By MS/MS	By MS/MS	By MS/MS	By MS/MS	By MS/MS	By MS/MS	By MS/MS		By MS/MS		By MS/MS		3	3	4	1	1	1	1	1	1	1		1		1		132430000	121400000	59110000	6797400	7297500	11708000	11207000	4285800	10733000
DMKJLJHC_00247	718	725	K	GVADSYRR	L	922.462	1		0.078827	68.915	By MS/MS			By matching	By matching		By matching	By matching	By matching					By matching		1			1	1		1	1	1					1		26104000	0	0	7525700	6078500	0	8447800	3184900	4739000
DMKJLJHC_00247	453	460	K	HSYPHSWR	S	1068.49	0		0.0015999	130.04	By MS/MS	By MS/MS	By MS/MS	By matching	By matching	By matching	By matching	By matching	By matching	By matching		By matching		By matching		1	1	1	1	1	1	1	1	1	1		1		1		20646000	16354000	9379600	1253500	970530	843670	1653300	520700	1098500
DMKJLJHC_00247	711	717	R	IGSEILK	G	758.454	0		0.0018925	118.69	By MS/MS	By MS/MS	By MS/MS	By MS/MS	By MS/MS	By MS/MS	By MS/MS	By MS/MS	By MS/MS	By MS/MS		By MS/MS		By MS/MS		1	1	2	1	1	1	1	1	1	1		1		2		22285000	18531000	22133000	3060100	4105100	3819700	4686300	1980000	4600800
DMKJLJHC_00247	973	981	K	ILPDVGSHK	H	964.534	0		0.0010483	94.114	By MS/MS	By MS/MS	By MS/MS	By matching	By matching	By matching	By matching	By matching	By matching	By matching		By matching		By matching		1	1	1	1	1	1	1	1	1	1		1		1		13246000	11201000	9647300	994540	1619100	1270400	2016900	612150	1358500
DMKJLJHC_00247	286	292	K	ISYGLYR	V	870.46	0		0.00082049	134.12	By MS/MS	By MS/MS	By MS/MS	By MS/MS	By MS/MS	By MS/MS	By MS/MS	By MS/MS	By MS/MS	By MS/MS	By matching	By MS/MS		By MS/MS		1	1	1	1	1	1	1	1	1	1	1	1		1		28691000	28102000	22704000	2870000	3616500	3327800	4186200	2271800	3755000
DMKJLJHC_00247	563	581	R	ITAAFETSGADVWYQTGFK	E	2090.99	0		5.8578e-20	143.76		By MS/MS	By MS/MS	By MS/MS	By MS/MS	By MS/MS	By MS/MS	By MS/MS	By MS/MS	By MS/MS		By matching		By MS/MS			1	1	2	1	2	2	1	2	1		1		1		0	18877000	13962000	2906800	4353200	8267100	5057200	2333200	4098200
DMKJLJHC_00247	143	153	R	KFAEGWVDIQR	E	1347.69	1		0.018244	48.004	By MS/MS				By MS/MS	By MS/MS	By MS/MS			By MS/MS						1				1	2	1			2						0	0	0	0	0	0	0	0	0
DMKJLJHC_00247	125	138	K	KGLDKDAVDIVDFR	Q	1589.84	2		0.00040128	98	By MS/MS	By MS/MS	By MS/MS		By MS/MS		By MS/MS	By matching	By MS/MS	By MS/MS		By matching		By MS/MS		2	3	2		2		2	1	1	1		2		2		12984000	21523000	13050000	0	3438800	0	3319700	1420700	0
DMKJLJHC_00247	515	529	R	LHSMIEGRPDWVLSR	Q	1794.92	1	269	0.0014305	63.073	By MS/MS	By MS/MS	By MS/MS	By MS/MS	By matching	By matching	By matching	By matching	By MS/MS			By MS/MS		By matching		6	6	4	1	2	1	1	2	1			3		2		96647000	78795000	41416000	2889500	2081700	3790700	4954800	2532600	5955100
DMKJLJHC_00247	451	460	K	LKHSYPHSWR	S	1309.67	1		0.0064426	78.098	By MS/MS	By MS/MS	By MS/MS		By matching		By matching	By matching				By matching		By matching		2	2	2		1		1	1				1		1		10016000	14265000	3709800	0	393010	0	435390	202550	0
DMKJLJHC_00247	949	961	R	LPEQPGIAVVFER	A	1453.79	0		2.3028e-07	123.01	By MS/MS	By MS/MS	By MS/MS	By MS/MS	By MS/MS	By MS/MS	By MS/MS	By MS/MS	By MS/MS	By MS/MS		By MS/MS		By MS/MS		1	1	2	1	1	1	1	1	1	1		1		1		38550000	29061000	24096000	2800400	5245600	3928100	6896000	2509400	6017800
DMKJLJHC_00247	762	770	R	LSELDVEVR	E	1058.56	0		0.00075329	111.95	By MS/MS	By matching		By MS/MS			By MS/MS	By MS/MS	By MS/MS	By MS/MS				By MS/MS		1	1		1			2	1	1	1				1		0	35995000	0	2557200	0	0	5981300	1296300	5394500
DMKJLJHC_00247	698	710	R	LWVAQTDYTADQR	I	1565.75	0		5.9088e-15	167.67	By MS/MS	By MS/MS	By MS/MS	By MS/MS	By MS/MS	By MS/MS	By MS/MS	By MS/MS	By MS/MS	By MS/MS		By MS/MS		By MS/MS		3	2	2	1	1	2	3	1	2	2		2		1		42239000	41556000	40743000	4207700	3872500	5307100	7241400	1930400	5256900
DMKJLJHC_00247	469	493	R	NTAQWFAAIDKPIEDGMDSYGDTIR	A	2813.3	1	270	6.3506e-16	107.07	By MS/MS	By MS/MS	By MS/MS	By MS/MS	By MS/MS	By MS/MS	By MS/MS	By matching		By MS/MS		By MS/MS				3	4	4	1	1	1	1	1		2		2				104650000	107100000	63804000	5463200	4872800	4404000	5808900	1523600	0
DMKJLJHC_00247	438	448	K	QLAWAGALLAK	G	1140.67	0		0.0001029	117.81	By MS/MS	By MS/MS	By MS/MS	By MS/MS	By MS/MS	By MS/MS	By MS/MS	By MS/MS	By MS/MS	By MS/MS		By MS/MS		By MS/MS		2	2	2	1	1	1	2	1	1	2		2		3		26439000	32777000	0	0	0	2474000	5263100	944190	2367300
DMKJLJHC_00247	461	468	R	SKAPLIYR	N	946.56	1		0.0056835	104.45			By MS/MS	By MS/MS	By MS/MS	By MS/MS	By MS/MS	By MS/MS	By MS/MS	By MS/MS	By matching	By MS/MS		By MS/MS				1	1	1	1	1	1	1	1	1	1		1		0	0	0	4211100	0	0	6940400	2927000	4193700
DMKJLJHC_00247	677	689	K	SLGNTIVPEEIVK	Q	1397.78	0		1.4769e-09	139.31	By MS/MS	By MS/MS	By MS/MS	By MS/MS	By MS/MS		By MS/MS		By MS/MS	By MS/MS	By matching	By MS/MS		By MS/MS		1	1	1	1	1		1		1	1	1	1		1		71374000	72482000	57216000	0	11559000	0	27520000	0	0
DMKJLJHC_00247	208	228	K	TALAEAEVEYHDHTSHTIWVR	F	2464.18	0		2.064e-09	100.04	By MS/MS	By MS/MS	By MS/MS	By MS/MS	By MS/MS	By MS/MS	By MS/MS	By MS/MS	By MS/MS	By MS/MS		By MS/MS		By MS/MS		2	2	3	2	2	2	5	1	4	4		3		3		20642000	21938000	18721000	6733500	6575900	4613100	12218000	955440	11122000
DMKJLJHC_00247	543	555	K	TGAKPTDPDFLLR	N	1429.76	1		9.1373e-08	125.84	By MS/MS	By MS/MS	By MS/MS	By MS/MS	By MS/MS	By MS/MS	By MS/MS	By MS/MS	By MS/MS	By MS/MS		By MS/MS		By MS/MS		3	1	2	2	4	3	1	1	1	3		2		2		89593000	43774000	56704000	7388000	14953000	4452900	6245000	2474400	7126500
DMKJLJHC_00247	293	323	R	VDALAEGSTATEGETLLLADALAEAVMDQAK	V	3102.53	0	271	8.282e-35	121.26	By MS/MS	By MS/MS	By MS/MS	By MS/MS	By MS/MS	By MS/MS	By MS/MS	By MS/MS	By MS/MS	By MS/MS		By MS/MS		By MS/MS		3	2	2	1	2	2	2	2	2	2		1		2		47686000	33424000	38255000	10199000	13990000	11668000	18652000	6976900	15292000
DMKJLJHC_00247	849	876	R	YPGEDSSVHLQDMPETPADWHNTAMAEK	W	3155.36	0	272;273	0.00028848	51.554	By MS/MS	By MS/MS	By MS/MS			By matching						By MS/MS				2	2	2			1						2				27997000	31825000	32045000	0	0	987980	0	0	0
DMKJLJHC_00247;DMKJLJHC_05449	659	670	R	NVVTHGFTLDEK	G	1358.68	0		9.9653e-15	187.58	By MS/MS	By MS/MS	By MS/MS	By MS/MS	By MS/MS	By MS/MS	By MS/MS	By MS/MS	By MS/MS	By MS/MS		By MS/MS		By MS/MS		2	1	2	1	1	1	1	1	1	2		1		1		83545000	59915000	62698000	4732400	6495100	6663200	7896900	3723900	7978600
DMKJLJHC_00247;DMKJLJHC_05449	885	895	R	RVVTAALEVQR	S	1240.73	1		0.00085552	75.088	By matching	By matching	By matching		By MS/MS		By MS/MS		By MS/MS	By MS/MS		By MS/MS		By MS/MS		1	1	1		1		1		1	1		1		1		13184000	12279000	7994600	0	1264900	0	1796900	0	1443800
DMKJLJHC_00247;DMKJLJHC_05449	886	895	R	VVTAALEVQR	S	1084.62	0		0.0002352	131.22	By MS/MS	By MS/MS	By MS/MS	By MS/MS	By MS/MS	By MS/MS	By MS/MS	By MS/MS	By MS/MS	By MS/MS		By MS/MS		By MS/MS		1	1	1	1	1	1	1	1	1	1		1		1		42088000	41778000	23170000	3824000	3929900	4737900	6683400	2141000	4179100
DMKJLJHC_00248	226	242	R	EVGEAGHEDEEAGPDGA	-	1667.65	0		3.7636e-36	182.46	By MS/MS	By MS/MS	By MS/MS	By MS/MS	By MS/MS	By MS/MS	By MS/MS	By MS/MS	By MS/MS	By MS/MS		By MS/MS		By MS/MS		1	1	1	1	1	1	1	1	1	1		1		1		9978000	13323000	16364000	1686300	1377400	1693400	2473900	1592300	1826500
DMKJLJHC_00248	49	61	K	GAVEAVAALSGHK	L	1208.65	0		4.6796e-06	112.94	By matching	By matching	By matching	By MS/MS	By matching	By matching	By matching	By matching	By matching	By MS/MS		By MS/MS		By MS/MS		1	1	1	1	1	1	1	1	1	1		1		1		15860000	19750000	11355000	1919000	2416800	2606500	1969300	847070	2139700
DMKJLJHC_00248	104	113	R	LDGQDATQYR	V	1165.54	0		0.00020987	140.11	By MS/MS	By MS/MS	By MS/MS	By matching	By matching	By MS/MS	By MS/MS	By matching	By matching	By MS/MS		By MS/MS		By MS/MS		1	1	1	1	1	1	1	1	1	1		1		1		9665000	8941900	6392100	701040	770530	1406800	1361400	394320	901190
DMKJLJHC_00248	2	18	M	SDQAQISDKDVQALFTR	A	1920.95	1		4.386e-05	115.8	By matching	By MS/MS	By matching	By matching	By matching	By MS/MS	By MS/MS	By MS/MS		By MS/MS						2	3	1	1	1	1	2	2		1						26256000	21359000	10927000	2309600	1072000	2454300	1089500	2493100	0
DMKJLJHC_00249	39	48	R	SLGIDQVALK	E	1042.6	0		0.0035701	69.598	By MS/MS						By matching									1						1									6692600	0	0	0	0	0	1345100	0	0
DMKJLJHC_00249	78	87	R	TSLEALSGAR	I	1003.53	0		0.00023805	110.31				By MS/MS	By MS/MS	By MS/MS	By MS/MS	By MS/MS	By MS/MS	By MS/MS	By matching	By MS/MS	By matching	By MS/MS	By matching				1	1	1	1	1	1	1	1	1	1	1	1	0	0	0	10350000	9197300	4599400	3217100	2411000	2936900
DMKJLJHC_00250	65	89	R	AFWSGEPLDELFDQIGPTPSGASQK	I	2676.27	0		0.014926	42.647	By matching	By MS/MS	By MS/MS	By MS/MS	By matching	By MS/MS	By matching		By MS/MS	By matching		By MS/MS		By MS/MS		1	2	2	1	1	1	2		1	1		1		1		37570000	81599000	72612000	7337500	11518000	9947700	12496000	0	9315700
DMKJLJHC_00250	2	22	M	DHSSLAMAQEIDFSLLALFVR	A	2362.2	0		0.070691	29.172									By MS/MS															1							0	0	0	0	0	0	0	0	2646600
DMKJLJHC_00250	210	227	R	IASNYEAFADEFTTILSR	Q	2046.99	0		4.3859e-66	213.83	By MS/MS	By MS/MS	By MS/MS	By MS/MS	By MS/MS	By MS/MS	By MS/MS	By MS/MS	By MS/MS	By MS/MS		By MS/MS		By MS/MS		2	2	2	2	2	2	2	2	2	2		2		2		134570000	142720000	109560000	26782000	43092000	35738000	42270000	15917000	32590000
DMKJLJHC_00250	90	99	K	IFAAGMMEWR	R	1210.56	0	274;275	0.0021718	77.318	By matching	By MS/MS	By MS/MS		By matching		By MS/MS					By MS/MS		By matching		1	2	1		1		1					1		1		5744200	22908000	7386600	0	1101000	0	6883700	0	0
DMKJLJHC_00250	203	209	K	LSSDADR	I	762.351	0		0.093751	46.663	By MS/MS			By matching												1			1												5769500	0	0	569780	0	0	0	0	0
DMKJLJHC_00250	104	115	R	QDGALIAGAQAR	I	1169.62	0		1.2795e-06	140.16	By matching	By MS/MS	By matching				By matching	By matching	By matching	By MS/MS				By matching		1	1	1				1	1	1	1				1		9074000	7563400	4993900	0	0	0	1394700	623780	1109300
DMKJLJHC_00250	101	115	R	SHRQDGALIAGAQAR	I	1549.81	1		1.0957e-25	179.59	By MS/MS	By MS/MS	By MS/MS	By MS/MS	By MS/MS	By MS/MS	By MS/MS	By MS/MS	By MS/MS	By MS/MS		By MS/MS		By MS/MS		1	1	1	1	1	1	1	1	1	1		1		1		24234000	17815000	13827000	3151700	3586300	2764900	2892200	1173800	2454700
DMKJLJHC_00250	119	126	R	SMDVAILK	A	875.479	0		0.035012	73.616	By matching	By MS/MS	By MS/MS							By matching		By MS/MS				1	1	1							1		1				12675000	10920000	8254400	0	0	0	0	0	0
DMKJLJHC_00250	57	64	K	TEAEQFDR	A	994.436	0		0.0016169	161.11	By MS/MS	By MS/MS	By MS/MS	By MS/MS	By MS/MS	By MS/MS	By MS/MS	By MS/MS	By MS/MS	By MS/MS		By MS/MS		By MS/MS		1	1	1	1	1	1	1	1	1	1		1		1		23306000	15610000	11645000	4230100	4785800	3406200	4465300	1746200	3036000
DMKJLJHC_00251	67	85	K	AVPTEAEVPLTVSIQADGK	I	1924.02	0		1.5561e-09	113.53	By MS/MS	By MS/MS	By MS/MS		By matching	By MS/MS	By matching	By matching		By matching		By matching				1	1	1		1	2	1	1		1		1				19304000	18211000	12938000	0	2531400	2576800	915560	1355200	0
DMKJLJHC_00251	86	101	K	IALMNSEVPEGQLVER	L	1783.91	0		3.6451e-05	85.288	By MS/MS	By MS/MS	By MS/MS	By matching												1	1	1	1												0	49025000	46751000	797820	0	0	0	0	0
DMKJLJHC_00252	61	70	K	DAPQPTPDPK	A	1064.51	0		0.028453	50.034	By matching	By MS/MS		By matching	By matching	By matching	By matching	By matching	By matching	By matching						1	1		1	1	1	1	1	1	1						3629000	3702500	0	733990	841190	719290	707380	336840	609680
DMKJLJHC_00252	360	380	K	LVGSSGGSGSAVDQAFEAGKR	A	1978.97	1		2.6633e-08	76.301	By matching	By matching		By MS/MS	By MS/MS		By matching		By matching	By MS/MS				By MS/MS		1	1		2	1		1		1	1				1		13313000	12223000	0	1672300	2058800	0	1845200	0	1921500
DMKJLJHC_00252	200	231	K	QAEAPPEATSEIATEANKTDTPETSAPQASPR	P	3294.55	1		0.069481	23.333	By matching		By MS/MS	By matching												1		1	1												6796300	0	4381900	592880	0	0	0	0	0
DMKJLJHC_00252	161	174	R	VAPTPAPEPPPDAK	V	1385.72	0		0.00089824	69.451	By MS/MS	By matching	By MS/MS	By MS/MS	By MS/MS	By MS/MS	By MS/MS	By MS/MS	By MS/MS	By matching		By MS/MS		By MS/MS		1	1	1	1	1	1	1	1	2	1		2		1		15895000	11583000	5765500	1458200	1509100	1415200	1514500	707700	2130700
DMKJLJHC_00252	243	258	K	VAQPDTPAPDKPDTPK	T	1675.84	1		7.2449e-06	113.07	By MS/MS	By MS/MS	By MS/MS	By MS/MS	By MS/MS	By MS/MS	By MS/MS	By matching	By MS/MS			By MS/MS		By MS/MS		1	1	1	1	1	1	1	1	1			1		1		4412200	7244400	3738200	430050	761490	687140	747020	308550	703340
DMKJLJHC_00253	216	231	R	DGNKVLYTTFETGFPR	I	1843.91	1		0.0053484	51.127	By matching			By MS/MS		By matching		By MS/MS		By matching		By matching				1			2		1		1		1		1				13457000	0	0	2450300	0	1505800	0	878660	0
DMKJLJHC_00253	401	419	R	ESPGAQGEAALYSVDISGR	N	1905.91	0		1.5534e-07	106.14	By MS/MS	By MS/MS	By MS/MS	By MS/MS	By MS/MS	By MS/MS	By MS/MS	By MS/MS	By MS/MS	By MS/MS	By MS/MS	By matching		By MS/MS	By matching	1	1	1	1	1	2	1	2	1	2	2	2		2	1	0	50173000	33157000	10516000	11802000	9882200	10835000	13676000	10219000
DMKJLJHC_00253	363	369	R	FHIGVMR	T	858.453	0		0.0048517	92.279	By MS/MS	By MS/MS	By MS/MS	By MS/MS	By MS/MS	By MS/MS	By MS/MS	By MS/MS	By MS/MS	By MS/MS	By matching	By MS/MS		By MS/MS		2	2	2	1	2	2	1	1	1	1	1	1		1		27071000	36520000	23371000	3287900	3900200	4302800	4351900	2308400	4406800
DMKJLJHC_00253	86	117	K	IDTFDTPVNYSDWQAINAQALVVGSVGMSGGK	L	3339.61	0	277	8.994e-05	49.654								By matching	By MS/MS	By MS/MS													1	1	1						0	0	0	0	0	0	0	5070600	10073000
DMKJLJHC_00253	232	243	R	IKMLDVATASAR	L	1274.7	1	278	0.011554	63.694	By matching							By matching				By MS/MS				1							1				1				3677200	0	0	0	0	0	0	583460	0
DMKJLJHC_00253	334	340	R	ISFGDGR	Y	750.366	0		0.00077633	138.85	By MS/MS	By MS/MS	By matching	By MS/MS	By MS/MS	By MS/MS	By MS/MS	By MS/MS	By MS/MS	By MS/MS	By matching	By MS/MS		By MS/MS		1	2	1	1	1	1	1	1	1	1	1	1		1		9552300	9046000	5927600	1719000	1581200	1734900	1697900	782270	1413500
DMKJLJHC_00253	161	171	R	ITGEGPYFDSR	V	1240.57	0		9.9918e-06	151.83	By MS/MS	By MS/MS	By MS/MS	By MS/MS	By MS/MS	By MS/MS	By MS/MS	By MS/MS	By MS/MS	By MS/MS	By MS/MS	By MS/MS		By MS/MS	By MS/MS	1	1	1	1	1	1	1	1	1	1	2	1		1	1	30535000	31721000	23083000	4938400	7635000	6468400	11682000	3022100	7740100
DMKJLJHC_00253	423	440	K	KVPTPGPASDPAWSPLLP	-	1828.97	1		2.8241e-05	95.401	By MS/MS	By MS/MS	By MS/MS	By MS/MS	By MS/MS	By MS/MS	By MS/MS	By matching	By MS/MS	By MS/MS		By MS/MS		By MS/MS		1	2	2	1	1	1	1	1	1	1		1		1		62731000	117970000	74669000	4972000	7344900	5596500	7385000	2452000	5733700
DMKJLJHC_00253	188	212	R	LAIMDYDGANVSYLTDASTIVLAPR	F	2668.34	0	279	8.8115e-32	135.23	By MS/MS	By MS/MS		By MS/MS	By matching	By MS/MS	By MS/MS	By MS/MS	By MS/MS	By matching		By MS/MS		By MS/MS		2	1		2	1	2	2	2	2	1		1		1		30506000	42532000	0	9187800	4390600	9202100	12594000	3885300	11532000
DMKJLJHC_00253	124	147	R	LFDVFSGQQMGDGQQLAASPASWR	R	2595.22	0	280	8.091e-23	110.56	By MS/MS	By MS/MS	By MS/MS		By MS/MS		By matching	By MS/MS		By MS/MS						1	3	2		2		1	1		1						33275000	50891000	42148000	0	2526200	0	2577400	1181900	0
DMKJLJHC_00253	244	257	R	LLPDVPGTMTFAPR	F	1513.8	0	281	8.8005e-06	90.913	By MS/MS	By MS/MS	By MS/MS	By MS/MS	By MS/MS	By MS/MS	By MS/MS	By MS/MS	By MS/MS	By MS/MS	By matching	By MS/MS		By MS/MS	By matching	2	3	3	2	2	2	2	2	2	2	1	1		1	1	86570000	176980000	111160000	11355000	19427000	13657000	17937000	6504600	14104000
DMKJLJHC_00253	377	394	R	LLTSSFLDEGPTWSPNGR	V	1975.96	0		7.4298e-23	153.75	By MS/MS	By MS/MS	By MS/MS	By MS/MS	By MS/MS	By MS/MS	By MS/MS	By MS/MS	By MS/MS	By MS/MS		By MS/MS		By MS/MS		1	3	2	2	1	1	2	2	2	3		1		2		21170000	29832000	30213000	4955200	3879800	3381800	6222500	1687700	2508400
DMKJLJHC_00253	290	307	R	LTTSPSIETSPSFSPDGK	Q	1849.89	0		3.0302e-30	161.25	By MS/MS	By MS/MS	By MS/MS	By MS/MS	By MS/MS	By MS/MS	By MS/MS	By MS/MS	By MS/MS	By MS/MS	By MS/MS	By MS/MS		By MS/MS	By matching	1	3	1	1	4	2	1	1	1	2	2	1		1	1	53077000	65782000	41508000	9759200	13244000	11854000	12431000	5931600	10035000
DMKJLJHC_00253	234	243	K	MLDVATASAR	L	1033.52	0	278	0.0011246	85.862	By MS/MS	By MS/MS	By MS/MS		By matching	By matching	By MS/MS		By matching	By matching		By matching		By matching		2	2	2		1	1	1		1	1		1		1		35249000	38331000	22241000	0	2361400	2244900	4919900	0	4737300
DMKJLJHC_00253	308	315	K	QIVFESDR	S	992.493	0		0.0026933	101.6	By MS/MS	By matching	By matching	By MS/MS	By matching	By MS/MS	By matching	By matching	By matching	By MS/MS		By matching		By MS/MS		1	1	1	1	1	1	1	1	1	1		1		1		16341000	14450000	10447000	2702800	3056900	2929100	4160100	1796700	2481000
DMKJLJHC_00253	316	333	R	SGTQQLYIMSASGGDATR	I	1841.86	0	282	6.896e-16	140.31	By MS/MS	By MS/MS	By MS/MS	By MS/MS	By MS/MS	By MS/MS	By MS/MS	By MS/MS	By MS/MS	By MS/MS		By MS/MS		By MS/MS		2	1	1	2	2	2	2	2	2	1		1		1		5164600	8049700	4900200	6082000	6487800	6555000	7326300	3706700	6830700
DMKJLJHC_00253	63	75	K	VISDDLTGTGLFR	E	1392.72	0		2.4814e-21	184.71	By MS/MS	By MS/MS	By MS/MS	By MS/MS	By MS/MS	By MS/MS	By MS/MS	By MS/MS	By MS/MS	By MS/MS		By MS/MS		By MS/MS		1	1	2	1	1	1	1	1	1	1		1		1		70131000	65903000	43383000	13082000	12506000	23264000	14194000	7380700	17321000
DMKJLJHC_00253	220	231	K	VLYTTFETGFPR	I	1429.72	0		1.142e-12	143.61	By MS/MS	By MS/MS			By MS/MS	By MS/MS	By MS/MS	By MS/MS	By MS/MS	By MS/MS	By MS/MS	By MS/MS		By MS/MS		1	2			1	2	1	1	1	1	2	1		1		43547000	45870000	0	0	9200500	16607000	9814100	4410000	8385800
DMKJLJHC_00253	153	160	K	VSDVIYSR	I	937.487	0		0.010685	69.825	By matching	By matching	By matching	By MS/MS	By matching	By matching	By MS/MS	By matching	By matching	By matching	By matching	By matching		By matching	By matching	1	1	1	1	1	1	1	1	1	1	1	1		1	1	26618000	25299000	15680000	4627200	5780600	5346200	6302300	3220500	5406700
DMKJLJHC_00253	172	181	R	VVFVSESGPK	N	1047.56	0		0.0002192	138.06	By MS/MS	By MS/MS	By MS/MS	By MS/MS	By MS/MS	By MS/MS	By MS/MS	By MS/MS	By MS/MS	By MS/MS		By MS/MS		By MS/MS		1	1	1	1	1	1	1	1	1	1		1		1		36004000	46246000	27801000	7932700	9772800	7366400	9704400	4295400	8651800
DMKJLJHC_00253	172	184	R	VVFVSESGPKNDR	Q	1432.73	1		0.00066917	101.89	By MS/MS	By MS/MS	By MS/MS	By MS/MS	By matching	By matching	By matching	By matching	By matching			By matching		By matching		2	2	1	2	1	2	1	1	1			1		1		23162000	20194000	6784900	2760700	1542800	2417800	997870	917020	1293800
DMKJLJHC_00253	341	349	R	YSTPVWSPR	G	1091.54	0		0.042057	48.423	By MS/MS	By MS/MS	By MS/MS	By matching		By matching	By matching	By matching		By matching				By matching		1	1	1	1		1	1	1		1				1		29961000	25682000	16690000	2831600	0	3560400	3595300	1147300	0
DMKJLJHC_00253;DMKJLJHC_06429	350	357	R	GDMIAFTK	Q	881.432	0	276	0.0095854	67.169	By matching	By matching	By matching	By matching	By matching	By matching	By matching	By matching	By matching	By matching		By MS/MS		By MS/MS		1	1	1	1	1	1	1	1	1	1		1		1		4991100	5033100	3252600	2133000	2515900	4127700	2731100	1471200	2725400
DMKJLJHC_00254	122	138	R	ANAAQEFLISQGVAANR	L	1758.9	0		6.3726e-31	179.67	By MS/MS	By MS/MS	By MS/MS	By MS/MS	By MS/MS	By MS/MS	By MS/MS	By MS/MS	By MS/MS	By MS/MS		By MS/MS		By MS/MS		2	4	3	5	3	2	2	3	3	3		3		2		68263000	77630000	56943000	26476000	20902000	12443000	10977000	5205500	13403000
DMKJLJHC_00254	165	176	R	AVTVISQSAVGS	-	1117.6	0		5.0651e-05	111.17	By MS/MS	By MS/MS	By MS/MS			By MS/MS			By MS/MS	By MS/MS		By matching	By matching	By MS/MS	By MS/MS	2	1	3			2			2	1		2	2	1	2	36735000	45105000	55790000	0	0	5213800	0	0	3220200
DMKJLJHC_00254	112	120	R	EYNLALGAR	R	1005.52	0		0.00069529	122.74	By MS/MS	By MS/MS	By MS/MS	By MS/MS	By MS/MS	By MS/MS	By MS/MS	By MS/MS	By MS/MS	By MS/MS		By MS/MS		By MS/MS		1	1	1	1	1	1	1	1	1	1		1		1		81676000	71213000	51832000	9042300	17219000	16663000	13056000	5891700	12869000
DMKJLJHC_00254	82	111	R	GILTQQASWLVSHPSYTAIIEGHADEQGTR	E	3264.62	0		6.3191e-102	186.4	By MS/MS	By MS/MS	By MS/MS	By MS/MS	By MS/MS	By MS/MS	By MS/MS	By MS/MS	By MS/MS	By MS/MS		By MS/MS		By MS/MS		4	5	3	2	3	3	2	4	3	2		2		1		492260000	480100000	204190000	17396000	30149000	32262000	26341000	7540600	39936000
DMKJLJHC_00254	121	138	R	RANAAQEFLISQGVAANR	L	1915	1		6.012e-16	155.37	By MS/MS	By matching	By MS/MS	By MS/MS	By MS/MS	By MS/MS	By MS/MS	By MS/MS	By MS/MS	By MS/MS	By matching	By MS/MS		By MS/MS	By matching	3	2	3	2	4	2	4	2	2	2	1	4		3	1	137010000	136440000	97547000	15546000	50335000	18296000	34245000	9612800	15105000
DMKJLJHC_00254	164	176	R	RAVTVISQSAVGS	-	1273.7	1		0.00083708	92.866	By matching	By MS/MS	By MS/MS	By MS/MS	By MS/MS	By MS/MS	By MS/MS	By MS/MS	By MS/MS	By MS/MS		By MS/MS		By MS/MS		1	1	1	1	1	1	1	1	1	1		1		1		40737000	46260000	25095000	6689400	9146600	6882100	6769700	3905900	5933700
DMKJLJHC_00255	166	184	K	AAYEKGDYASAADLLATFK	E	2003.98	1		0.018133	39.351														By MS/MS															1		0	0	0	0	0	0	0	0	0
DMKJLJHC_00255	230	239	R	AGDNLLALGK	A	970.545	0		1.5857e-05	119.21	By matching	By matching	By matching	By MS/MS	By MS/MS	By MS/MS	By MS/MS	By MS/MS	By MS/MS	By MS/MS	By matching	By MS/MS		By MS/MS		1	1	1	1	1	1	1	1	2	1	1	1		1		8021500	4183300	2581800	1559500	1825300	1445300	1804300	0	2150800
DMKJLJHC_00255	216	229	R	AWLAGFSADPTGKR	A	1475.75	1		0.0011321	83.53	By matching	By matching	By MS/MS	By MS/MS	By MS/MS			By MS/MS	By MS/MS	By MS/MS		By MS/MS		By MS/MS		1	1	1	1	1			2	1	1		1		1		7091700	10801000	0	2227700	1560800	0	0	469870	0
DMKJLJHC_00255	261	274	R	FPGSSAAMEAQTAR	Q	1422.66	0	283	8.7068e-08	123.01		By MS/MS	By MS/MS	By MS/MS	By matching	By MS/MS	By MS/MS	By MS/MS	By MS/MS	By MS/MS		By MS/MS		By MS/MS			1	1	1	1	1	1	1	1	1		1		1		0	0	0	1625600	2533800	1998200	2337300	1228500	1790700
DMKJLJHC_00255	171	184	K	GDYASAADLLATFK	E	1441.71	0		0.00024563	93.839	By matching		By MS/MS	By MS/MS	By MS/MS	By MS/MS	By MS/MS	By matching	By MS/MS	By MS/MS		By MS/MS		By MS/MS		1		1	1	1	1	2	2	1	1		2		2		5484000	0	0	0	0	0	1020200	1518500	1288800
DMKJLJHC_00255	122	158	K	LGATKPLGGGDASTTPSVNAPASDSATDSPDLAINEK	S	3524.71	1		1.0878e-17	83.874				By MS/MS	By MS/MS	By MS/MS	By MS/MS	By MS/MS		By MS/MS		By MS/MS		By MS/MS					1	1	2	2	1		1		1		2		0	0	0	3619100	5621300	7516000	4676800	2539600	0
DMKJLJHC_00255	35	52	K	TELGQVQGEIDGLRSELK	A	1971.03	1		7.4063e-05	72.315		By matching	By MS/MS	By matching			By matching			By MS/MS				By MS/MS			1	1	1			1			1				1		0	5270200	11340000	1106000	0	0	1458500	0	0
DMKJLJHC_00255	27	52	R	TQTLADIKTELGQVQGEIDGLRSELK	A	2841.51	2		9.0895e-13	99.957			By MS/MS															1													0	0	0	0	0	0	0	0	0
DMKJLJHC_00257	392	400	K	DKVMLGVER	R	1045.56	1		0.094078	63.816	By MS/MS															1															0	0	0	0	0	0	0	0	0
DMKJLJHC_00257	237	244	R	DMFEQAKK	N	995.475	1		0.011599	128.48	By MS/MS	By MS/MS	By MS/MS													1	1	1													5128300	4975900	2828600	0	0	0	0	0	0
DMKJLJHC_00257	303	314	K	DVLDPALLRPGR	F	1320.75	1		2.1876e-09	149.33	By MS/MS	By MS/MS	By MS/MS	By MS/MS	By MS/MS	By MS/MS	By MS/MS	By MS/MS	By MS/MS	By MS/MS		By MS/MS		By MS/MS		2	3	4	3	2	1	5	4	5	3		6		3		44288000	59939000	45339000	4461200	4974000	1992800	12687000	5348600	14111000
DMKJLJHC_00257	542	560	K	ELIEEEVRELIEEGYQHAR	R	2341.16	1		4.0855e-36	161.14	By matching	By MS/MS	By matching		By MS/MS	By MS/MS	By MS/MS		By matching	By MS/MS		By MS/MS		By MS/MS		2	2	1		2	1	1		1	1		2		1		40598000	40164000	21046000	0	7969300	3187500	6972000	0	4654900
DMKJLJHC_00257	550	560	R	ELIEEGYQHAR	R	1343.65	0		1.6458e-05	146.79	By MS/MS	By matching	By matching	By MS/MS		By matching	By MS/MS	By matching	By matching	By matching		By matching		By matching		1	1	1	1		1	1	1	1	1		1		1		9706600	10958000	6765800	842180	0	1232300	1890700	818750	1432400
DMKJLJHC_00257	623	636	K	ESGGEGDTSPEPST	-	1348.53	0		0.00020497	83.647	By matching	By MS/MS	By MS/MS			By matching	By matching	By matching	By matching					By MS/MS		1	1	1			1	1	1	1					1		6218500	5659600	6928500	0	0	1575400	1356200	822050	1459700
DMKJLJHC_00257	381	391	R	FVAMEDFEQAK	D	1313.6	0		0.00058447	86.882	By MS/MS	By MS/MS	By MS/MS													1	1	3													9360700	10054000	13519000	0	0	0	0	0	0
DMKJLJHC_00257	381	393	R	FVAMEDFEQAKDK	V	1556.72	1	284	1.0145e-17	175.65	By MS/MS	By MS/MS	By matching	By matching			By matching					By MS/MS		By MS/MS		1	2	1	1			1					1		2		33976000	40860000	17335000	998410	0	0	1154100	0	0
DMKJLJHC_00257	131	138	K	GGAMGFGK	S	723.337	0		0.089913	62.715	By MS/MS		By matching													1		1													7981200	0	3859600	0	0	0	0	0	0
DMKJLJHC_00257	189	200	K	GGLLVGPPGTGK	T	1051.6	0		0.0017533	70.028	By MS/MS	By MS/MS	By MS/MS	By matching	By matching	By matching	By MS/MS	By MS/MS	By MS/MS			By MS/MS	By matching	By MS/MS		2	1	1	1	1	1	1	1	1			1	1	1		58099000	51508000	33056000	5002800	7608300	6189700	7638000	3457000	6943400
DMKJLJHC_00257	442	465	R	GQALGMVVSLPEMDKLNYHKDEAK	Q	2672.33	2	285;286	4.1962e-07	80.277	By MS/MS	By MS/MS	By MS/MS	By MS/MS	By MS/MS	By matching			By MS/MS			By MS/MS		By MS/MS		3	3	4	1	1	1			1			1		1		96802000	105240000	70401000	3636400	2730100	3867400	0	0	3338000
DMKJLJHC_00257	354	376	R	GTPGFSGADLMNLVNEAALMAAR	I	2305.12	0	287;288	1.9683e-58	155.08	By MS/MS	By MS/MS	By MS/MS	By MS/MS	By MS/MS	By MS/MS	By matching	By MS/MS	By MS/MS	By matching						4	6	4	1	2	2	1	2	3	3						112090000	160480000	79093000	7690400	10947000	9081800	3458400	13066000	13542000
DMKJLJHC_00257	468	475	K	IAMTMAGK	A	821.414	0		0.0076144	75.109	By MS/MS	By MS/MS	By MS/MS													1	1	1													34608000	24678000	15129000	0	0	0	0	0	0
DMKJLJHC_00257	332	338	K	ILTVHAR	K	808.492	0		0.00078887	137.5	By MS/MS	By MS/MS	By MS/MS	By MS/MS	By MS/MS	By MS/MS	By MS/MS	By MS/MS	By MS/MS	By MS/MS	By MS/MS	By MS/MS		By MS/MS	By MS/MS	1	1	1	1	1	1	1	1	1	1	1	1		1	1	51108000	42353000	32446000	4617800	8223900	6087600	6122800	2746900	5942200
DMKJLJHC_00257	339	349	R	KVPVGPDVDLR	T	1193.68	1		0.00092075	85.807	By MS/MS	By MS/MS	By MS/MS	By MS/MS	By MS/MS	By MS/MS	By MS/MS	By MS/MS	By MS/MS	By MS/MS		By MS/MS		By MS/MS		2	3	2	2	2	2	2	2	2	2		3		2		112490000	129570000	71958000	9881500	12409000	9144800	10312000	5015100	12626000
DMKJLJHC_00257	573	589	R	LAQGLLEYETLTGDEIK	K	1891.98	0		0.016121	59.116									By MS/MS			By MS/MS		By MS/MS										1			1		1		0	0	0	0	0	0	0	0	0
DMKJLJHC_00257	573	590	R	LAQGLLEYETLTGDEIKK	V	2020.07	1		2.6946e-15	122.52	By MS/MS	By MS/MS	By MS/MS	By MS/MS	By MS/MS	By MS/MS	By MS/MS	By MS/MS	By MS/MS	By MS/MS	By matching	By matching		By matching		2	2	3	2	2	1	3	2	2	3	1	2		1		145820000	144050000	117950000	8711400	13831000	9116100	16046000	5640300	14771000
DMKJLJHC_00257	466	481	K	QKIAMTMAGKAAEILK	W	1702.95	2		0.048306	55.815		By MS/MS															1														0	0	0	0	0	0	0	0	0
DMKJLJHC_00257	380	393	R	RFVAMEDFEQAKDK	V	1712.82	2		0.0030847	90.913			By MS/MS															1													0	0	0	0	0	0	0	0	0
DMKJLJHC_00257	401	410	R	RSMVLTPEQK	E	1187.63	1	289	0.00028828	133.13	By MS/MS	By MS/MS	By MS/MS	By MS/MS	By MS/MS	By MS/MS	By MS/MS	By MS/MS	By MS/MS	By MS/MS		By MS/MS		By MS/MS		1	1	1	1	1	1	1	1	1	1		1		1		5896100	5829900	4423500	1000600	1622700	1510700	1864500	903220	1874900
DMKJLJHC_00257	52	61	K	SAQLDGENVR	Y	1087.53	0		4.1894e-07	140.45	By MS/MS	By matching	By MS/MS	By MS/MS	By MS/MS	By MS/MS	By MS/MS	By MS/MS	By MS/MS	By MS/MS	By matching	By MS/MS		By MS/MS	By matching	1	1	1	1	1	1	1	1	1	1	1	1		1	1	8286100	4327600	5646500	0	0	0	10879000	0	0
DMKJLJHC_00257	402	410	R	SMVLTPEQK	E	1031.53	0		0.0013407	90.601	By MS/MS	By MS/MS	By MS/MS													1	1	1													18231000	19049000	19624000	0	0	0	0	0	0
DMKJLJHC_00257	318	327	R	TIHVPNPDIK	G	1132.62	0		0.00022164	106.88	By MS/MS	By MS/MS	By MS/MS	By MS/MS	By MS/MS	By MS/MS	By MS/MS	By MS/MS	By MS/MS	By MS/MS		By MS/MS		By MS/MS		3	2	2	2	2	2	2	2	2	2		2		2		63232000	51783000	42211000	5760100	9154900	7466600	13029000	4493900	9900600
DMKJLJHC_00257	540	549	K	TKELIEEEVR	E	1244.66	1		0.070315	79.489	By matching	By matching	By MS/MS	By matching	By matching	By matching	By matching	By matching	By matching	By matching		By matching		By matching		1	1	1	1	1	1	1	1	1	1		1		1		11444000	10111000	6345300	734120	959050	1121400	1866000	550890	1101400
DMKJLJHC_00257	540	560	K	TKELIEEEVRELIEEGYQHAR	R	2570.3	2		1.2789e-18	128.99	By MS/MS	By MS/MS	By MS/MS	By MS/MS	By MS/MS	By MS/MS	By MS/MS		By MS/MS	By MS/MS		By MS/MS		By MS/MS		4	4	6	4	2	4	3		4	6		4		3		63624000	71209000	97497000	8591300	9289300	12266000	8104600	0	11519000
DMKJLJHC_00257	515	539	K	VGNIDYAEAHEGYQGNTAGFSVSTK	T	2614.19	0		4.6665e-41	152.01	By MS/MS	By MS/MS	By MS/MS	By MS/MS	By MS/MS	By MS/MS	By MS/MS	By MS/MS	By MS/MS	By MS/MS		By MS/MS		By MS/MS		2	2	2	2	1	3	3	1	1	2		1		1		68586000	90103000	53468000	7985700	5858400	9184000	9387300	2822000	5508400
DMKJLJHC_00257	591	617	K	VMAGEPLGGDDDNTPSGNLPSVTSLPK	T	2667.27	0		1.5368e-06	68.576	By MS/MS	By MS/MS	By MS/MS													1	2	2													37459000	53111000	19915000	0	0	0	0	0	0
DMKJLJHC_00257	394	400	K	VMLGVER	R	802.437	0		0.0099802	80.462	By MS/MS	By MS/MS	By MS/MS		By matching									By matching		1	1	1		1									1		31155000	30802000	18650000	0	1022300	0	0	0	0
DMKJLJHC_00257	235	243	R	VRDMFEQAK	K	1122.55	1	290	0.004132	90.906	By MS/MS	By MS/MS	By MS/MS	By matching	By MS/MS	By matching	By MS/MS	By matching	By matching	By matching		By MS/MS		By MS/MS		2	2	2	1	1	2	1	1	2	1		1		1		53096000	36842000	27856000	2055300	3125100	3216200	3383000	1652800	3084400
DMKJLJHC_00257	235	244	R	VRDMFEQAKK	N	1250.64	2	290	0.031216	70.908				By matching	By MS/MS	By matching	By matching	By matching	By matching	By MS/MS		By MS/MS		By matching					1	1	1	1	1	1	1		1		1		0	0	0	3785100	4403600	3146200	5829100	2612400	3689700
DMKJLJHC_00257	482	503	K	WGADHVSNGPAGDIQQASAIAR	A	2220.07	0		2.4947e-65	176.19	By MS/MS	By MS/MS	By MS/MS	By matching						By matching		By matching		By MS/MS		3	2	4	1						1		1		1		50514000	32235000	26492000	2627600	0	0	0	0	0
DMKJLJHC_00257	62	83	R	YQLADGTNFTTIKPLEDPIAEK	L	2463.25	1		1.2175e-08	99.409	By MS/MS	By matching	By MS/MS	By MS/MS	By MS/MS	By MS/MS	By MS/MS	By MS/MS	By MS/MS	By MS/MS		By MS/MS		By MS/MS		2	1	1	1	1	1	2	1	2	2		1		1		106470000	78814000	62595000	11225000	17885000	14279000	31559000	6435600	12503000
DMKJLJHC_00258	121	140	R	LAGALRPGGVLAVQMPAQQR	A	2032.14	1	291	0.010954	57.936										By MS/MS															1						0	0	0	0	0	0	0	0	0
DMKJLJHC_00258	21	37	R	LRPALDLLAQIPTLPER	G	1915.13	1		0.00044005	64.275		By matching	By matching	By MS/MS		By matching						By MS/MS		By MS/MS			1	1	1		1						1		1		0	6822600	4456900	1844000	0	1000400	0	0	0
DMKJLJHC_00258	63	75	K	LVGVDQSEAMLQK	A	1416.73	0	292	3.6313e-07	114.4	By MS/MS		By matching	By MS/MS	By MS/MS		By MS/MS		By MS/MS	By MS/MS	By matching	By MS/MS		By MS/MS		2		2	2	3		1		3	1	1	2		1		4082400	0	14607000	3079900	3533400	0	2107600	0	8277400
DMKJLJHC_00258	84	92	R	RLDQDDISR	W	1116.55	1		0.0052538	117.01	By MS/MS	By MS/MS	By MS/MS		By matching	By matching	By matching	By matching	By matching			By MS/MS		By matching		1	1	1		1	1	1	1	1			1		1		5100700	4238200	2457500	0	904990	702270	660490	421750	862140
DMKJLJHC_00258	93	120	R	WEPNKPPALIFSNAALQWVPNHAALLPR	L	3149.69	1		8.0687e-11	90.978	By MS/MS	By matching	By matching													1	1	1													26674000	29426000	16988000	0	0	0	0	0	0
DMKJLJHC_00259	2	18	M	AALKPTNYHGDVVWLGR	V	1896	1		0.0014455	64.407	By MS/MS															1															8365300	0	0	0	0	0	0	0	0
DMKJLJHC_00259	181	187	R	LHIPDQR	A	877.477	0		0.055023	67.035									By MS/MS															1							0	0	0	0	0	0	0	0	0
DMKJLJHC_00259	141	149	R	VIEEHFPEK	G	1126.57	0		0.0067944	80.455	By MS/MS															1															0	0	0	0	0	0	0	0	0
DMKJLJHC_00260	68	81	K	AAGVDPGLVEGLWR	E	1438.76	0		0.031884	57.347			By MS/MS															1													0	0	0	0	0	0	0	0	0
DMKJLJHC_00260	34	42	R	IVEQVVHIK	Q	1063.64	0		0.0031643	77.923	By MS/MS	By MS/MS	By MS/MS				By matching	By matching	By matching							1	1	1				1	1	1							4047100	3603000	2693100	0	0	0	576470	262880	837940
DMKJLJHC_00261	289	300	R	AHNLPEPEGLTA	-	1247.61	0		0.00014144	97.965	By MS/MS	By MS/MS	By MS/MS	By MS/MS	By MS/MS	By MS/MS		By MS/MS	By MS/MS	By MS/MS	By matching	By MS/MS		By MS/MS		1	1	2	1	1	1		1	1	1	2	1		1		71422000	73939000	51943000	5071200	9163000	7397600	0	4459800	10129000
DMKJLJHC_00261	152	167	R	DQLGSLSGLNAVVVGR	S	1583.86	0		5.4423e-13	131.69	By MS/MS	By MS/MS	By MS/MS	By MS/MS	By MS/MS	By MS/MS	By MS/MS	By MS/MS	By MS/MS	By MS/MS		By MS/MS		By MS/MS		1	1	2	1	2	1	1	2	2	1		1		2		101850000	81274000	77903000	11392000	20043000	15900000	14686000	5095500	13018000
DMKJLJHC_00261	119	136	K	DVDGFHILNVGLLGTGQK	A	1881.99	0		0.0068077	55.453	By MS/MS															1															0	0	0	0	0	0	0	0	0
DMKJLJHC_00261	182	192	R	ESCTVTIAHSR	T	1259.59	0		0.00048524	88.681	By matching	By MS/MS	By MS/MS													1	1	1													3503200	4814900	3382600	0	0	0	0	0	0
DMKJLJHC_00261	202	212	R	GADILVAAVGR	A	1040.6	0		8.3089e-05	131.22	By MS/MS	By MS/MS	By MS/MS	By MS/MS	By MS/MS	By MS/MS	By MS/MS	By MS/MS	By MS/MS	By MS/MS	By matching	By MS/MS		By MS/MS		1	1	1	1	1	2	1	1	2	1	2	1		1		54466000	56565000	41498000	7456000	8003500	9886700	9222800	4691500	9357900
DMKJLJHC_00261	55	85	K	GKQTLEAGMNSYEHKLPDTTPEADLLALVAR	L	3367.71	2		1.9062e-06	59.732	By matching	By matching	By MS/MS													1	1	2													8158600	9626800	22359000	0	0	0	0	0	0
DMKJLJHC_00261	235	244	R	IPAPEKGEGK	T	1024.56	1		0.00077017	104.01	By MS/MS	By MS/MS	By MS/MS	By matching	By MS/MS	By MS/MS	By MS/MS	By MS/MS	By MS/MS	By MS/MS		By MS/MS		By matching		1	1	1	1	1	1	1	1	1	1		1		1		48413000	60519000	42459000	7453000	9372600	8162300	9662400	5324800	10187000
DMKJLJHC_00261	86	109	R	LNADPAVHGILVQLPLPDHIDAEK	V	2574.38	0		9.1123e-32	137.43	By MS/MS	By MS/MS	By MS/MS	By MS/MS	By MS/MS	By MS/MS	By MS/MS	By MS/MS	By MS/MS	By MS/MS		By MS/MS		By MS/MS		2	4	5	3	2	4	3	4	2	4		2		3		171860000	276000000	214610000	15720000	14116000	16095000	25577000	5848100	40061000
DMKJLJHC_00261	70	85	K	LPDTTPEADLLALVAR	L	1693.93	0		1.3045e-18	148.85	By MS/MS	By MS/MS	By MS/MS	By matching	By matching	By matching	By MS/MS	By matching	By MS/MS	By MS/MS		By MS/MS		By matching		2	2	2	2	1	1	2	1	2	2		2		1		32633000	41023000	36090000	6678800	7588300	8791300	13601000	3797100	11896000
DMKJLJHC_00261	26	52	R	LREEHGIKPGLAVVLVGEDPASEVYVR	N	2931.58	2		4.6063e-07	74.665	By MS/MS	By MS/MS	By MS/MS	By MS/MS	By MS/MS	By MS/MS	By MS/MS		By MS/MS	By MS/MS		By MS/MS		By MS/MS		4	5	5	2	4	2	4		5	5		3		5		177450000	135570000	132350000	5868200	22909000	5660400	23662000	0	17920000
DMKJLJHC_00261	215	234	R	MIPGDWIKPGATVIDVGINR	I	2151.15	1	293	0.0069254	58.098	By MS/MS	By MS/MS	By MS/MS	By matching	By matching	By matching	By matching		By matching			By matching		By matching		1	2	2	1	1	1	1		1			1		1		0	9131500	4779100	2034300	3003300	2335600	2780100	0	2542200
DMKJLJHC_00261	174	181	K	PMAQLLLR	E	940.553	0		8.4525e-06	127.66	By MS/MS		By MS/MS													1		4													0	0	0	0	0	0	0	0	0
DMKJLJHC_00261	57	69	K	QTLEAGMNSYEHK	L	1506.68	0		2.194e-21	185.99		By MS/MS	By matching														1	1													0	3528700	2815100	0	0	0	0	0	0
DMKJLJHC_00261	57	85	K	QTLEAGMNSYEHKLPDTTPEADLLALVAR	L	3182.59	1	294	1.4126e-18	98.766		By MS/MS	By MS/MS	By matching				By matching	By MS/MS	By matching		By MS/MS		By matching			3	2	1				1	1	1		1		1		0	36524000	21251000	702050	0	0	0	982210	2298300
DMKJLJHC_00261	2	9	M	SASIIDGK	A	789.423	0		0.0023558	113.41	By MS/MS	By MS/MS	By MS/MS	By MS/MS	By MS/MS	By MS/MS	By MS/MS	By MS/MS	By MS/MS	By MS/MS		By MS/MS		By MS/MS		1	1	1	1	1	1	1	1	1	1		1		1		21386000	11303000	11971000	2136100	2340100	2174400	3199900	1455000	2869900
DMKJLJHC_00261	168	181	R	SNIVGKPMAQLLLR	E	1538.9	1	295	4.7769e-06	113.52	By MS/MS	By MS/MS	By MS/MS	By MS/MS	By MS/MS	By MS/MS	By MS/MS	By MS/MS	By MS/MS	By MS/MS		By MS/MS		By MS/MS		4	5	4	2	3	2	6	3	3	4		2		2		106320000	91965000	36324000	12848000	11387000	7756600	17739000	5472100	10357000
DMKJLJHC_00261	110	136	K	VINAIEPAKDVDGFHILNVGLLGTGQK	A	2817.54	1		2.6359e-20	120.44	By MS/MS	By matching	By matching	By MS/MS	By MS/MS	By MS/MS	By MS/MS	By MS/MS	By MS/MS	By MS/MS		By MS/MS		By MS/MS		2	2	2	1	2	1	1	3	2	3		2		1		79513000	151590000	79540000	6393000	20465000	7076100	10477000	3062000	15223000
DMKJLJHC_00262	58	66	K	IEDNDVDIR	M	1087.51	0		0.0031075	78.149	By MS/MS	By MS/MS	By MS/MS													1	2	1													15631000	21370000	12092000	0	0	0	0	0	0
DMKJLJHC_00262	67	86	R	MESKDDISSLEINIELPTHK	S	2298.14	1		5.8155e-05	64.5	By MS/MS	By MS/MS	By MS/MS													3	3	2													38373000	27286000	19828000	0	0	0	0	0	0
DMKJLJHC_00262	2	11	M	SLFGFSLKPR	R	1150.65	1		0.00015389	117.53	By MS/MS	By MS/MS	By MS/MS				By matching							By matching		2	2	3				1							1		18855000	10679000	2816000	0	0	0	702550	0	0
DMKJLJHC_00262;DMKJLJHC_04713	21	31	K	DRLQILLAHER	G	1362.77	1		0.00046292	85.457	By MS/MS	By MS/MS	By MS/MS	By matching	By matching	By matching			By matching							2	2	3	2	1	1			1							22495000	28132000	20366000	869730	657220	670150	0	0	436710
DMKJLJHC_00262;DMKJLJHC_04713	23	31	R	LQILLAHER	G	1091.65	0		0.0030609	78.334	By MS/MS	By MS/MS	By MS/MS	By matching	By matching	By matching	By matching	By matching	By matching	By matching		By matching		By matching		1	1	1	1	1	1	1	1	1	1		1		1		19190000	22080000	12113000	1220000	1893400	1899400	1562700	675940	1654100
DMKJLJHC_00263	228	254	R	ASNVGMPVVLDETPSSAAAAYEDAVAR	L	2690.29	0	296	4.6398e-38	141.6	By MS/MS	By MS/MS	By MS/MS	By MS/MS	By MS/MS	By MS/MS	By MS/MS	By MS/MS	By MS/MS	By MS/MS		By MS/MS		By MS/MS		7	7	6	3	6	3	2	3	3	3		2		4		141120000	102290000	64107000	9692900	17131000	5856300	4220200	5273900	4013400
DMKJLJHC_00263	102	113	R	DKDALTNEGVEK	V	1317.64	1		5.7441e-19	206.36	By MS/MS	By MS/MS	By MS/MS	By MS/MS	By MS/MS	By MS/MS	By MS/MS	By MS/MS	By MS/MS	By MS/MS	By matching	By MS/MS		By MS/MS	By matching	2	2	1	1	1	1	1	2	2	1	1	1		2	1	94138000	73329000	40612000	14021000	19556000	18672000	19366000	7170500	19116000
DMKJLJHC_00263	86	101	K	DKRVETLSILPTSQTR	D	1843.02	2		0.004366	57.595	By MS/MS		By matching						By matching			By matching				1		1						1			1				13654000	0	7829200	0	0	0	0	0	938020
DMKJLJHC_00263	160	171	R	DSDRVLGLLASK	T	1272.7	1		8.7221e-05	99.732	By MS/MS	By MS/MS	By MS/MS	By MS/MS	By MS/MS	By MS/MS		By MS/MS	By MS/MS	By MS/MS		By MS/MS		By MS/MS		3	3	2	1	3	3		1	2	3		3		1		26387000	32715000	19060000	2629800	3732900	2178300	0	0	0
DMKJLJHC_00263	136	159	R	GAQMAMYYADEAVVVTNPEVSSVR	D	2586.21	0	297;298	2.6735e-07	89.484			By matching	By MS/MS	By MS/MS	By MS/MS	By matching	By MS/MS	By MS/MS	By matching		By MS/MS		By MS/MS				1	1	1	3	1	2	3	1		3		3		0	0	8914800	0	0	7480100	3397200	1257700	2806800
DMKJLJHC_00263	264	275	R	IGTDKRPGLLGR	F	1281.75	2		0.0043468	79.07	By MS/MS	By matching	By MS/MS	By MS/MS	By matching	By matching	By matching	By matching	By matching	By matching	By matching	By MS/MS		By MS/MS		2	2	2	2	2	2	2	2	2	2	2	2		2		161630000	115490000	85027000	16489000	15783000	15164000	18859000	7191900	13475000
DMKJLJHC_00263	255	263	R	LLGEDVPMR	I	1028.53	0	299	0.0034005	85.064	By MS/MS	By MS/MS	By MS/MS	By MS/MS	By MS/MS	By matching	By matching	By MS/MS	By MS/MS	By MS/MS		By MS/MS		By MS/MS		1	2	2	1	2	1	1	1	1	1		1		1		50622000	46595000	37811000	4818400	5895300	1006800	1108800	3341900	5284200
DMKJLJHC_00263	79	85	R	LSQALIK	D	771.485	0		0.0017434	120.49	By MS/MS	By MS/MS	By MS/MS	By MS/MS	By MS/MS	By MS/MS	By MS/MS	By MS/MS	By MS/MS	By MS/MS	By matching	By MS/MS		By MS/MS		2	2	2	2	2	2	2	2	2	2	1	2		2		43589000	46810000	33673000	6183000	8214800	6828800	6917200	3348800	6001700
DMKJLJHC_00263	269	275	K	RPGLLGR	F	767.477	1		0.024757	105.27	By MS/MS	By MS/MS	By MS/MS	By matching	By MS/MS	By MS/MS	By matching	By matching	By matching	By MS/MS				By MS/MS		1	1	1	1	1	1	1	1	1	1				1		12251000	10113000	7142400	1106900	1378000	1534300	1796300	774630	1318700
DMKJLJHC_00263	88	101	K	RVETLSILPTSQTR	D	1599.89	1		0.00057131	92.866	By MS/MS	By MS/MS	By MS/MS	By matching	By matching	By matching		By matching	By matching	By matching		By matching		By matching		2	2	2	2	2	2		1	1	2		2		2		44195000	23899000	18630000	3052800	4607000	5035700	0	586440	2352800
DMKJLJHC_00263	64	78	R	RVVFDFINVVQGDAR	L	1733.92	1		2.6898e-18	136.14	By MS/MS	By MS/MS	By MS/MS	By matching	By MS/MS	By MS/MS	By MS/MS	By matching	By matching	By MS/MS		By MS/MS		By matching		4	2	4	2	1	1	1	3	1	3		3		4		54158000	25796000	28193000	4897500	2443400	2380300	4564600	2887400	2936300
DMKJLJHC_00263	184	190	K	SQVLLTR	H	815.486	0		0.00077198	163.67	By MS/MS	By MS/MS	By MS/MS	By MS/MS	By MS/MS	By MS/MS	By MS/MS	By MS/MS	By MS/MS	By MS/MS	By MS/MS	By MS/MS		By MS/MS		1	1	1	1	1	1	1	1	1	1	1	1		1		58301000	45592000	31623000	6268800	5797500	5118300	6259400	2722400	5562700
DMKJLJHC_00263	26	38	K	TTSAAAISAAIAK	R	1174.66	0		1.3588e-05	105.17	By MS/MS	By MS/MS	By MS/MS	By MS/MS	By MS/MS	By MS/MS	By MS/MS	By MS/MS	By MS/MS	By MS/MS	By MS/MS	By MS/MS		By MS/MS		1	1	1	1	1	1	1	1	1	1	2	2		1		55997000	45035000	45502000	5416200	7306900	7409100	8941800	3267800	7552700
DMKJLJHC_00263	89	101	R	VETLSILPTSQTR	D	1443.79	0		8.5715e-05	123.96	By MS/MS	By MS/MS	By MS/MS	By MS/MS	By MS/MS	By MS/MS	By MS/MS	By MS/MS	By MS/MS	By MS/MS		By MS/MS		By MS/MS		1	1	2	2	2	1	1	1	1	1		1		1		46709000	31790000	74852000	6159100	13441000	11670000	9791100	3080100	8821300
DMKJLJHC_00263	13	20	R	VIVITSGK	G	815.512	0		0.0019034	120.62	By MS/MS	By MS/MS	By MS/MS	By MS/MS	By MS/MS	By MS/MS	By MS/MS	By MS/MS	By MS/MS	By MS/MS		By MS/MS		By MS/MS	By matching	1	1	1	1	1	1	1	1	1	1		1		1	1	53912000	36467000	34921000	5499600	5372600	4630500	6806400	2972400	4745800
DMKJLJHC_00263	164	171	R	VLGLLASK	T	799.517	0		0.00031784	133.81	By MS/MS	By MS/MS	By MS/MS	By MS/MS	By MS/MS	By MS/MS	By MS/MS	By MS/MS	By MS/MS	By matching		By matching		By MS/MS		1	2	2	1	1	2	1	1	1	1		1		1		17466000	23890000	15724000	1962000	3094500	4424600	0	1728700	4493600
DMKJLJHC_00263	65	78	R	VVFDFINVVQGDAR	L	1577.82	0		2.1002e-10	142.08	By MS/MS	By matching	By MS/MS	By MS/MS	By MS/MS	By MS/MS	By MS/MS	By MS/MS	By MS/MS	By MS/MS		By MS/MS		By MS/MS		1	1	1	1	1	1	1	1	1	1		1		1		40319000	32460000	0	4796300	7143400	13061000	8896800	3842000	8243500
DMKJLJHC_00263	43	53	K	VVVIDFDVGLR	N	1230.7	0		0.00060423	108.98	By MS/MS	By MS/MS					By MS/MS			By MS/MS		By MS/MS		By MS/MS		3	1					2			1		1		2		2891700	0	0	0	0	0	1067100	0	0
DMKJLJHC_00264	137	154	K	AAAPAPASTNVTVTSSVR	S	1698.89	0		3.0469e-10	109.44	By MS/MS	By MS/MS	By MS/MS	By MS/MS	By MS/MS	By MS/MS	By MS/MS	By MS/MS	By MS/MS	By MS/MS		By MS/MS		By MS/MS		1	1	2	1	1	1	1	1	1	1		2		1		35308000	27949000	18692000	3019700	4211200	4430900	3188000	1452600	3785500
DMKJLJHC_00264	81	89	R	DLIDNLFQR	D	1132.59	0		2.4498e-05	132.57	By MS/MS	By MS/MS	By MS/MS	By MS/MS	By MS/MS	By MS/MS	By MS/MS	By MS/MS	By MS/MS	By MS/MS		By MS/MS				1	1	3	1	1	1	2	1	2	1		1				0	8123400	9400500	0	1502000	1549200	2144200	0	1589400
DMKJLJHC_00264	120	127	R	ETALPAAR	A	827.45	0		0.0027218	102.77	By MS/MS	By MS/MS	By MS/MS	By MS/MS	By MS/MS	By MS/MS	By matching	By matching	By matching	By matching		By matching		By matching		1	1	1	1	1	1	1	1	1	1		1		1		12833000	11756000	9006300	1663900	2140100	1573300	1662100	944970	1682200
DMKJLJHC_00264	24	33	R	GLFLTAVALR	I	1059.64	0		9.8886e-10	141.52		By MS/MS		By MS/MS	By MS/MS	By MS/MS	By MS/MS	By MS/MS	By MS/MS	By MS/MS		By MS/MS		By MS/MS			1		2	1	2	2	1	2	1		1		1		0	0	0	945700	0	0	1247800	0	0
DMKJLJHC_00264	109	116	R	GYGIIPIK	V	859.517	0		0.0043056	83.287	By MS/MS	By MS/MS	By matching	By MS/MS	By MS/MS	By MS/MS	By matching	By matching	By matching	By MS/MS		By MS/MS		By MS/MS		2	2	2	1	1	1	2	1	1	2		2		1		8992600	17284000	17389000	1306600	1971100	1505400	3643700	659280	1322200
DMKJLJHC_00264	1	9	-	MQTPSSEDR	S	1049.44	0		0.0010655	93.429		By matching	By MS/MS														1	1													0	2258300	1155300	0	0	0	0	0	0
DMKJLJHC_00264	210	223	R	SQQAELMAIAGLYK	T	1521.79	0		0.0014809	78.692	By MS/MS	By matching	By MS/MS													1	1	1													0	15002000	11519000	0	0	0	0	0	0
DMKJLJHC_00266	391	398	R	DLLISPLR	M	925.56	0		0.0027861	91.9	By MS/MS	By MS/MS	By MS/MS	By MS/MS	By MS/MS	By matching						By MS/MS		By MS/MS		1	1	2	1	1	1						1		1		0	4267300	2033300	2615300	0	2974100	0	0	0
DMKJLJHC_00266	537	546	K	EGWTLDLVAR	S	1158.6	0		0.015664	68.846		By MS/MS															1														0	0	0	0	0	0	0	0	0
DMKJLJHC_00266	378	390	K	GKVPFLTHQAQGR	D	1437.78	1		7.4997e-08	127.52	By MS/MS	By MS/MS	By MS/MS	By MS/MS	By MS/MS	By MS/MS				By matching		By MS/MS		By matching		1	2	1	1	2	1				2		1		1		13393000	22806000	9000600	1508900	8485500	2512100	0	0	0
DMKJLJHC_00266	549	559	R	IYLLFKPVPPK	A	1313.81	1		0.027036	61.765	By matching	By MS/MS	By MS/MS									By MS/MS		By MS/MS		1	1	1									2		2		6181100	0	3913400	0	0	0	0	0	0
DMKJLJHC_00274	176	188	R	AVTEVSGFISGGK	P	1250.65	0		7.661e-06	109.16	By matching	By MS/MS	By matching													1	1	1													6004700	5705700	3685600	0	0	0	0	0	0
DMKJLJHC_00274	176	195	R	AVTEVSGFISGGKPMPMDGK	Y	2006.98	1	300;301	7.3939e-10	124.77	By MS/MS	By MS/MS	By MS/MS	By MS/MS	By MS/MS	By MS/MS	By MS/MS	By MS/MS	By MS/MS	By MS/MS		By MS/MS		By MS/MS		4	6	3	3	2	2	3	2	2	2		5		4		41682000	39926000	27348000	4505200	12572000	9835500	11212000	4519600	6751600
DMKJLJHC_00274	136	148	R	AVVQFLETQGISR	Q	1446.78	0		4.4749e-62	179.35	By MS/MS	By MS/MS	By MS/MS	By MS/MS	By MS/MS	By MS/MS	By MS/MS	By MS/MS	By MS/MS	By MS/MS	By MS/MS	By MS/MS		By MS/MS		3	3	4	2	3	4	3	4	2	4	2	1		2		29615000	49285000	87432000	12973000	5417900	15283000	23472000	8504300	5008000
DMKJLJHC_00274	71	93	K	FASEVPNTVNFAFNSSALSPQAR	S	2453.2	0		1.2413e-14	110.35	By MS/MS	By MS/MS	By MS/MS	By MS/MS	By MS/MS	By MS/MS	By MS/MS	By MS/MS	By MS/MS	By MS/MS		By MS/MS		By MS/MS		2	1	2	1	1	1	1	1	2	3		1		1		32557000	20600000	23445000	3171500	4406200	4978600	3343800	1274200	2772800
DMKJLJHC_00274	70	93	R	KFASEVPNTVNFAFNSSALSPQAR	S	2581.29	1		2.4569e-07	74.428	By MS/MS	By MS/MS	By MS/MS			By MS/MS		By MS/MS	By MS/MS	By MS/MS				By MS/MS		3	4	3			1		1	1	2				1		108210000	134680000	25798000	0	0	27659000	0	5281200	1532600
DMKJLJHC_00274	151	175	R	LEAVVSYGETRPLVYTPAPNEANRR	A	2801.45	2		0.0014338	51.234		By matching	By MS/MS	By matching					By matching	By MS/MS							1	1	1					1	1						0	7046200	3935800	1041700	0	0	0	0	1488800
DMKJLJHC_00274	149	174	R	QRLEAVVSYGETRPLVYTPAPNEANR	R	2929.5	2		0.034956	36.9	By matching	By matching		By MS/MS					By matching	By matching		By MS/MS				1	1		1					1	1		1				8895400	9642600	0	1714600	0	0	0	0	1252300
DMKJLJHC_00274	43	69	K	STGFGSANAQNTAVMSGDQTYAINLTR	K	2774.29	0	302	4.6814e-10	82.007	By MS/MS	By MS/MS	By MS/MS	By MS/MS	By MS/MS	By MS/MS	By MS/MS	By MS/MS	By MS/MS	By MS/MS		By MS/MS		By matching		6	5	6	3	4	3	2	3	3	2		2		2		80979000	74123000	62854000	15298000	8544200	12394000	1732300	5598200	12941000
DMKJLJHC_00274	113	127	R	VYGYTDLVGSNAYNK	A	1662.79	0		4.8823e-08	120.86		By matching		By MS/MS	By MS/MS	By MS/MS	By MS/MS	By MS/MS	By MS/MS	By MS/MS	By matching	By MS/MS		By MS/MS	By matching		1		1	1	1	1	1	1	1	1	1		1	1	0	59815000	0	11753000	13515000	15680000	12262000	7251700	12436000
DMKJLJHC_00274	196	217	K	YAEVVYNEYINSAKPEQTIVIK	G	2570.33	1		2.6197e-13	114.55	By MS/MS	By MS/MS	By MS/MS	By MS/MS	By MS/MS	By MS/MS	By MS/MS	By MS/MS	By MS/MS	By MS/MS		By MS/MS		By MS/MS		2	4	5	2	1	2	2	1	3	3		2		2		33708000	159230000	81964000	11171000	14013000	18811000	16635000	5367800	13742000
DMKJLJHC_00275	150	156	R	ALDLAKR	Y	785.476	1		0.0057678	134.12				By MS/MS	By MS/MS	By matching	By matching	By MS/MS	By MS/MS	By MS/MS		By MS/MS	By matching	By MS/MS	By MS/MS				1	1	1	1	1	1	1		1	1	1	1	0	0	0	5764100	6620000	5101700	3089500	1162800	2333400
DMKJLJHC_00275	340	348	R	ATSTTVEMR	D	994.475	0		0.00086389	101.43	By matching	By matching	By matching	By MS/MS	By MS/MS	By matching	By matching	By MS/MS		By matching						1	1	1	1	1	1	1	2		1						5306700	4762200	2985600	867770	1794700	1483800	846230	246840	0
DMKJLJHC_00275	47	75	R	AVVVESDVPFSELSIANPGIADVQTLSDK	S	2999.53	0		6.5025e-45	137.69	By MS/MS	By MS/MS	By MS/MS	By MS/MS	By MS/MS	By MS/MS	By MS/MS	By MS/MS	By MS/MS	By MS/MS		By MS/MS		By MS/MS		2	1	2	2	2	2	2	2	2	2		2		2		526500000	102120000	429250000	91893000	102500000	145720000	82406000	24507000	51520000
DMKJLJHC_00275	47	82	R	AVVVESDVPFSELSIANPGIADVQTLSDKSIYVLGK	L	3759.98	1		3.5655e-05	50.261	By MS/MS	By matching		By MS/MS	By matching							By matching		By MS/MS		1	1		1	1							1		1		40511000	26955000	0	9336300	4342400	0	0	0	0
DMKJLJHC_00275	95	114	K	GGTLISNVDVQVTPDIAEFK	E	2102.09	0		3.2618e-60	206.49	By MS/MS	By MS/MS	By MS/MS	By MS/MS	By MS/MS	By MS/MS	By MS/MS	By MS/MS	By MS/MS	By MS/MS		By MS/MS		By MS/MS		1	1	1	1	1	1	1	1	1	1		1		1		37626000	29765000	27886000	3923300	5625500	5042900	3899000	1286200	4882000
DMKJLJHC_00275	95	116	K	GGTLISNVDVQVTPDIAEFKER	L	2387.23	1		5.3414e-33	137.99	By MS/MS	By MS/MS	By MS/MS	By MS/MS	By MS/MS	By MS/MS	By MS/MS	By MS/MS	By MS/MS	By MS/MS		By MS/MS		By MS/MS		3	4	4	3	2	2	1	2	1	2		3		2		211390000	123890000	75033000	16384000	19088000	17831000	6007800	3728600	5704000
DMKJLJHC_00275	235	249	R	GTFQMNLLLEALESK	G	1692.88	0	303	2.1813e-05	101.6				By MS/MS	By MS/MS	By MS/MS	By matching	By matching	By matching	By MS/MS		By MS/MS		By MS/MS					1	1	1	1	1	1	1		1		1		0	0	0	6149600	12106000	17677000	4942500	5207900	5618500
DMKJLJHC_00275	31	46	K	IMSGTSQAPLNVPMNR	A	1714.85	0	304;305	7.6691e-44	212.28	By MS/MS	By MS/MS	By MS/MS	By MS/MS	By MS/MS	By MS/MS	By MS/MS	By MS/MS	By MS/MS	By MS/MS		By MS/MS		By MS/MS	By MS/MS	5	6	7	4	4	6	1	1	2	6		1		2	2	113010000	76329000	46207000	15125000	16908000	17523000	7451700	3672100	9134800
DMKJLJHC_00275	117	129	R	LKQILPGENIDVR	T	1493.86	1		5.694e-18	178.84	By MS/MS	By MS/MS	By MS/MS	By MS/MS	By MS/MS	By MS/MS	By MS/MS	By MS/MS	By MS/MS	By MS/MS		By MS/MS		By MS/MS		1	1	2	2	1	2	1	1	1	1		1		1		59690000	30054000	29279000	6950100	7562600	7213400	5067000	1737500	4545200
DMKJLJHC_00275	119	129	K	QILPGENIDVR	T	1252.68	0		0.00010417	125.97	By MS/MS	By MS/MS	By MS/MS	By MS/MS	By MS/MS	By MS/MS	By MS/MS	By MS/MS	By MS/MS	By MS/MS		By MS/MS		By MS/MS		1	1	2	1	1	1	1	1	1	1		1		1		32569000	22452000	32537000	5389200	5027900	5074000	3777000	1460200	2832600
DMKJLJHC_00275	409	418	R	SDALTLPTDR	V	1087.55	0		0.019814	52.278				By matching	By matching	By matching	By matching		By matching	By matching		By MS/MS		By matching	By MS/MS				1	1	1	1		1	1		1		1	1	0	0	0	5983800	7863000	7277000	4019300	0	3453600
DMKJLJHC_00275	76	82	K	SIYVLGK	L	778.459	0		0.0058828	89.903	By MS/MS	By MS/MS	By MS/MS	By MS/MS	By matching	By MS/MS	By matching	By matching	By matching	By MS/MS		By matching		By matching		1	1	1	1	1	1	1	1	1	1		1		1		31943000	28669000	25653000	4523600	6894300	6225900	4376800	1470000	3261500
DMKJLJHC_00275	190	202	K	SLDSSIGLGVTNR	G	1317.69	0		1.8606e-09	167.12	By MS/MS	By MS/MS	By MS/MS	By MS/MS	By MS/MS	By MS/MS	By MS/MS	By MS/MS	By matching	By MS/MS	By MS/MS	By MS/MS		By MS/MS	By MS/MS	1	1	4	1	2	1	1	1	1	2	1	1		1	2	16478000	12561000	34175000	3511300	6134600	4871400	3009300	1358900	2466700
DMKJLJHC_00275	130	146	R	TANDGIVLSGTVSSAQK	L	1646.85	0		8.4318e-10	123.95		By matching							By MS/MS	By MS/MS		By MS/MS		By MS/MS			1							1	1		1		1		0	6293900	0	0	0	0	0	0	4673300
DMKJLJHC_00275	130	149	R	TANDGIVLSGTVSSAQKLDR	A	2031.06	1		1.3046e-53	207.4	By MS/MS	By MS/MS	By MS/MS	By MS/MS	By MS/MS	By MS/MS	By MS/MS	By MS/MS	By MS/MS	By MS/MS		By MS/MS		By MS/MS	By MS/MS	4	3	2	2	3	3	2	2	2	3		3		2	2	75880000	55157000	26947000	10099000	14098000	12422000	4760500	2089900	4722600
DMKJLJHC_00275	254	284	R	TLAEPNLTALSGQQADFLAGGEYPIPVVDDK	G	3228.62	0		0.010232	33.044	By matching				By MS/MS				By matching	By matching		By MS/MS		By MS/MS		1				1				1	1		1		1		16077000	0	0	0	9814400	0	0	0	5917700
DMKJLJHC_00275	87	94	R	TTMTILGK	G	863.479	0	306	0.0021489	96.19	By MS/MS	By MS/MS	By MS/MS	By MS/MS	By MS/MS	By MS/MS	By MS/MS	By MS/MS	By MS/MS	By MS/MS	By matching	By MS/MS		By MS/MS	By MS/MS	2	2	2	1	1	1	1	1	1	1	1	1		1	1	40956000	24719000	27947000	7391700	7115900	7036000	4237700	2027000	3324300
DMKJLJHC_00275	419	432	R	VKPPSESDLFLYGK	V	1578.83	1		6.6671e-10	120.29	By MS/MS	By MS/MS	By MS/MS	By MS/MS	By MS/MS	By MS/MS	By MS/MS	By MS/MS	By MS/MS	By MS/MS		By MS/MS		By MS/MS	By matching	2	2	3	2	2	2	2	2	2	2		2		4	1	150240000	173880000	124760000	28186000	32085000	22612000	16092000	6611800	14665000
DMKJLJHC_00275	162	177	R	VSNLLSVSGTQQVMLK	V	1702.93	0		0.025619	55.196			By matching	By matching		By MS/MS						By MS/MS						1	1		1						1				0	0	10829000	1060800	0	4427400	0	0	0
DMKJLJHC_00282	98	123	R	ALAAAHGLSGQVFASDGDTNLKGEAK	A	2527.27	1		3.5467e-07	102.19	By MS/MS	By matching			By matching	By matching				By MS/MS		By MS/MS		By MS/MS		2	2			1	1				1		2		1		19876000	26361000	0	0	933190	1551400	0	0	0
DMKJLJHC_00282	185	193	K	ALRPHQWVK	N	1133.65	1		0.0023718	116.88	By MS/MS	By MS/MS	By MS/MS	By MS/MS	By MS/MS	By MS/MS				By MS/MS		By MS/MS		By MS/MS		1	1	1	1	1	1				1		1		1		7627200	6607700	5211900	573710	1084900	734340	0	0	0
DMKJLJHC_00282	155	169	R	ALVVGHVPQATSLPR	R	1543.88	0		0.0007498	90.685	By MS/MS	By MS/MS	By matching	By matching	By matching	By matching				By MS/MS		By MS/MS		By MS/MS		2	2	1	1	1	1				1		1		1		18003000	20537000	8356500	1896700	3207700	1886800	0	0	0
DMKJLJHC_00282	124	134	K	AQALIAAYGER	G	1161.61	0		0.0008744	87.258	By MS/MS	By MS/MS	By MS/MS	By MS/MS						By MS/MS		By MS/MS				1	1	1	1						1		1				14673000	8534500	0	1195300	0	0	0	0	0
DMKJLJHC_00282	84	97	R	EVVLASASNEGQVR	A	1457.75	0		4.7867e-10	139.31	By MS/MS	By MS/MS	By MS/MS	By MS/MS	By MS/MS	By MS/MS				By MS/MS		By MS/MS		By MS/MS		1	1	1	1	1	1				1		1		1		10639000	15360000	7641300	4059900	2466200	2446100	0	0	0
DMKJLJHC_00282	194	206	K	NVLLVLPLIAAHR	F	1427.9	0		4.0638e-05	90.434	By MS/MS															1															0	0	0	0	0	0	0	0	0
DMKJLJHC_00282	250	260	R	RPFAAGTVPIR	I	1183.68	1		0.072302	55.084	By matching	By MS/MS	By matching	By matching	By matching	By matching						By matching		By matching		1	1	1	1	1	1						1		1		12865000	13680000	9657700	1364200	2688700	1478300	0	0	0
DMKJLJHC_00282	18	31	R	TDLLFEAFWAGLGR	A	1594.81	0		0.0022462	63.32		By MS/MS	By MS/MS														1	1													0	6716500	3682300	0	0	0	0	0	0
DMKJLJHC_00283	191	213	R	GMELPLMTTPDAVADDILQGLAR	K	2426.22	0	307;308	8.92e-06	77.222				By matching	By matching	By MS/MS	By MS/MS	By matching	By MS/MS	By MS/MS		By MS/MS		By MS/MS					2	1	2	2	2	2	2		2		2		0	0	0	5956600	4810900	6519600	9361200	3050800	6660400
DMKJLJHC_00283	172	190	R	SGVHVMTVKPGPVDTPMTR	G	2008.02	1	309;310	0.00060982	60.034	By MS/MS	By MS/MS	By MS/MS							By MS/MS						1	1	1							1						8731400	4721400	0	0	0	0	0	0	0
DMKJLJHC_00286	365	377	K	AALGDHVHVGDVR	G	1344.69	0		3.5823e-18	174.77	By MS/MS	By MS/MS	By MS/MS	By MS/MS	By MS/MS	By MS/MS	By MS/MS	By MS/MS	By MS/MS	By MS/MS	By matching	By MS/MS		By MS/MS		2	2	2	2	2	2	2	2	2	2	2	2		2		692040000	522740000	394240000	22102000	33056000	33040000	34002000	14381000	27174000
DMKJLJHC_00286	420	452	R	AMPQGDILGFAPPLCLTREEADTIISTTADAVK	S	3500.75	1		1.673e-07	63.925	By MS/MS	By matching	By matching													1	1	1													55343000	46518000	35790000	0	0	0	0	0	0
DMKJLJHC_00286	177	189	R	APILHTEAPYYFR	R	1576.8	0		8.5975e-66	251.56	By MS/MS	By MS/MS	By MS/MS	By MS/MS	By MS/MS	By MS/MS	By MS/MS	By MS/MS	By MS/MS	By MS/MS	By MS/MS	By MS/MS		By MS/MS	By matching	2	4	3	1	1	1	1	1	2	2	4	3		2	2	705380000	1094100000	439280000	5538600	8038700	10710000	6829400	4423700	33549000
DMKJLJHC_00286	438	452	R	EEADTIISTTADAVK	S	1562.77	0		0.00081575	84.169	By MS/MS	By MS/MS	By MS/MS			By MS/MS	By MS/MS					By matching		By matching		1	2	1			1	1					1		1		17314000	21894000	8614200	0	0	0	0	0	0
DMKJLJHC_00286	80	105	K	ELAYYHAYVGHGTEASITLAHMVLER	A	2930.44	0	311	3.2516e-14	96.579	By MS/MS	By MS/MS	By MS/MS				By matching		By matching	By matching		By MS/MS		By matching		7	5	4				1		1	1		2		1		243210000	171370000	27362000	0	0	0	3835700	0	1712400
DMKJLJHC_00286	13	27	R	ENFFHPSTHLAQHAR	G	1790.86	0		1.3365e-18	182.72	By MS/MS	By MS/MS	By MS/MS	By MS/MS	By MS/MS	By MS/MS	By MS/MS	By MS/MS	By MS/MS	By MS/MS		By MS/MS		By MS/MS		3	3	3	2	2	2	2	2	2	2		2		2		185620000	172580000	151020000	6828300	8248900	10288000	12292000	3037500	10407000
DMKJLJHC_00286	289	305	K	GLTSAYAPLSGSIVGDK	M	1634.85	0		1.3206e-22	155.88	By MS/MS	By MS/MS	By MS/MS	By MS/MS	By MS/MS	By MS/MS	By MS/MS	By MS/MS	By MS/MS	By MS/MS	By matching	By MS/MS		By MS/MS	By matching	3	3	3	1	2	2	1	1	1	2	1	1		1	1	464660000	690340000	384490000	9715600	17574000	21700000	18086000	6060000	16631000
DMKJLJHC_00286	289	308	K	GLTSAYAPLSGSIVGDKMWK	V	2080.07	1	312	6.1229e-07	94.023	By MS/MS	By MS/MS	By MS/MS	By MS/MS	By MS/MS			By matching		By matching				By MS/MS		3	2	3	1	2			1		1				2		61201000	35438000	40408000	4251900	6293000	0	0	1511200	0
DMKJLJHC_00286	40	46	K	GVYIEDR	D	850.418	0		0.0018483	119.22			By MS/MS	By MS/MS	By matching	By matching	By MS/MS	By MS/MS	By MS/MS	By MS/MS		By MS/MS		By MS/MS				1	1	1	1	1	1	1	1		1		1		0	0	34319000	2129700	2464900	2794000	2868400	1406300	2081800
DMKJLJHC_00286	40	50	K	GVYIEDRDGNK	L	1264.6	1		2.3893e-07	170.47	By MS/MS	By MS/MS	By MS/MS	By MS/MS	By MS/MS	By MS/MS	By MS/MS	By MS/MS	By MS/MS	By MS/MS		By MS/MS		By MS/MS		1	1	2	1	1	1	1	1	1	1		1		1		108820000	92014000	71160000	4296400	5195500	6137700	6517000	2175200	3962600
DMKJLJHC_00286	151	171	R	GYHGSGVMTGSLTGLAAFHNK	F	2104.02	0	313	6.1142e-43	157.7	By MS/MS	By MS/MS	By MS/MS	By MS/MS	By MS/MS	By MS/MS	By MS/MS	By matching	By MS/MS	By MS/MS		By MS/MS		By MS/MS		4	4	3	3	4	4	3	1	4	2		1		2		306980000	322960000	124670000	7354500	11490000	11269000	11786000	2032800	12395000
DMKJLJHC_00286	151	176	R	GYHGSGVMTGSLTGLAAFHNKFDLPR	A	2732.35	1	313	6.7554e-28	122.47	By MS/MS	By MS/MS	By MS/MS	By MS/MS	By matching		By MS/MS		By matching	By MS/MS		By MS/MS		By MS/MS		7	9	9	3	1		1		1	1		3		1		178740000	178300000	116360000	9483100	8343900	0	1578000	0	944420
DMKJLJHC_00286	407	414	K	LATALVER	G	871.513	0		0.0015924	161.9	By MS/MS	By MS/MS	By MS/MS	By MS/MS	By MS/MS	By MS/MS	By MS/MS	By MS/MS	By MS/MS	By MS/MS	By MS/MS	By MS/MS	By matching	By MS/MS	By MS/MS	1	1	1	1	1	1	1	1	1	1	1	1	1	1	1	350020000	351850000	207560000	11687000	21463000	15635000	18685000	8146600	13637000
DMKJLJHC_00286	268	288	R	LGSMFGSDHYGMKPDLITIAK	G	2280.13	1	314;315	1.0195e-20	122.57	By MS/MS	By MS/MS	By MS/MS	By MS/MS	By MS/MS	By MS/MS	By MS/MS	By MS/MS	By MS/MS	By MS/MS		By MS/MS		By MS/MS		6	8	8	2	4	3	3	2	1	2		3		1		376130000	408730000	396500000	9278900	16414000	18321000	19972000	4110000	7408600
DMKJLJHC_00286	342	357	K	LIDQLGLVGNAGSTGK	Y	1541.84	0		3.248e-78	248.67	By MS/MS	By MS/MS	By MS/MS	By MS/MS	By MS/MS	By MS/MS	By MS/MS	By MS/MS	By MS/MS	By MS/MS	By MS/MS	By MS/MS	By matching	By MS/MS	By MS/MS	5	6	4	1	2	2	3	1	3	1	1	1	2	2	1	466660000	675520000	298810000	21470000	25235000	34440000	29534000	12729000	1053400
DMKJLJHC_00286	129	142	K	LIWYYNNILGRPEK	K	1777.95	1		1.6736e-07	138.89	By MS/MS	By MS/MS	By MS/MS	By MS/MS	By MS/MS	By MS/MS	By MS/MS		By matching	By MS/MS		By MS/MS		By MS/MS		2	2	5	2	2	1	2		1	2		4		4		280890000	253630000	233040000	4534500	8525400	6461300	11717000	0	6276000
DMKJLJHC_00286	2	9	M	LTNDQLDK	W	945.477	0		0.046705	51.335					By MS/MS															1											0	0	0	0	512810	0	0	0	0
DMKJLJHC_00286	2	12	M	LTNDQLDKWDR	E	1402.68	1		0.0012999	90.05	By matching	By matching	By MS/MS													1	1	1													7538000	10780000	5109500	0	0	0	0	0	0
DMKJLJHC_00286	2	27	M	LTNDQLDKWDRENFFHPSTHLAQHAR	G	3175.53	2		4.4001e-09	84.025	By MS/MS	By MS/MS	By MS/MS													3	3	2													85524000	114770000	39683000	0	0	0	0	0	0
DMKJLJHC_00286	1	9	-	MLTNDQLDK	W	1076.52	0		0.06558	42.864	By matching	By MS/MS	By MS/MS													1	1	1													5129100	5142000	4007600	0	0	0	0	0	0
DMKJLJHC_00286	1	12	-	MLTNDQLDKWDR	E	1533.72	1	316	1.2479e-18	150.09	By MS/MS	By MS/MS	By MS/MS	By matching	By matching	By matching	By matching		By matching	By matching		By MS/MS		By matching		4	5	6	1	1	1	1		1	2		2		1		28396000	70982000	20911000	423650	898320	682550	394460	0	685230
DMKJLJHC_00286	1	27	-	MLTNDQLDKWDRENFFHPSTHLAQHAR	G	3306.57	2	316	5.7657e-08	78.976	By MS/MS	By MS/MS	By MS/MS													6	4	5													276190000	240560000	129250000	0	0	0	0	0	0
DMKJLJHC_00286	68	79	R	SEIAEAIAEQAK	E	1258.64	0		1.6373e-123	299.28	By MS/MS	By MS/MS	By MS/MS	By matching	By MS/MS	By MS/MS	By MS/MS	By MS/MS	By MS/MS	By MS/MS	By MS/MS	By MS/MS		By MS/MS	By matching	1	2	2	1	2	1	1	2	1	1	2	1		2	1	305500000	447980000	240600000	1477400	32776000	14220000	14438000	8407900	15132000
DMKJLJHC_00286	395	402	R	TFFDASDK	V	929.413	0		0.0026762	93.374	By MS/MS	By MS/MS	By MS/MS	By matching	By MS/MS	By MS/MS	By matching	By matching	By matching	By MS/MS		By MS/MS		By matching		1	1	1	1	1	1	1	1	1	1		1		1		27372000	35700000	26289000	1139300	1958900	2173700	2290700	1158200	2121800
DMKJLJHC_00286	395	406	R	TFFDASDKVGAK	L	1284.63	1		7.4677e-06	136.52	By MS/MS	By MS/MS	By MS/MS	By MS/MS	By matching						By matching					2	2	2	2	1						1					264760000	259500000	151930000	4472000	5353200	0	0	0	0
DMKJLJHC_00286	309	341	K	VLEQGTDENGPIGHGWTYSAHPIGAAAGVANLK	L	3329.64	0		1.1025e-32	113.64	By MS/MS	By MS/MS	By MS/MS	By MS/MS	By MS/MS	By MS/MS	By MS/MS	By MS/MS	By MS/MS	By MS/MS		By MS/MS		By MS/MS		4	4	4	4	2	4	4	5	5	3		4		5		544610000	641400000	309410000	14785000	16175000	16890000	27764000	6994500	19971000
DMKJLJHC_00286	113	128	K	VYFGLSGSDANETNIK	L	1713.82	0		7.4342e-22	160.86	By MS/MS	By MS/MS	By MS/MS	By MS/MS		By MS/MS		By matching	By MS/MS	By matching	By matching					5	6	6	2		1		1	2	2	1					220500000	212460000	192430000	11164000	0	16065000	0	6487400	9724200
DMKJLJHC_00286	358	364	K	YFNDAMK	A	887.385	0	317	0.0061574	85.359	By MS/MS	By MS/MS	By MS/MS	By MS/MS	By MS/MS	By MS/MS	By MS/MS	By MS/MS	By MS/MS	By MS/MS	By matching	By MS/MS		By MS/MS	By matching	2	2	2	1	1	2	1	1	1	1	1	1		1	1	133840000	119600000	84937000	5471500	5953700	8909500	8394800	3179700	6936100
DMKJLJHC_00287	61	81	R	AAVDAAQAAYLDWSMTLPQER	S	2306.1	0		1.1567e-06	103.79	By MS/MS	By MS/MS	By matching													1	1	1													44023000	33337000	29014000	0	0	0	0	0	0
DMKJLJHC_00287	208	231	R	AGFGPGVFNVITGHAPEIVEPWTK	D	2522.3	0		9.8254e-23	132.65	By MS/MS	By MS/MS	By MS/MS	By MS/MS	By MS/MS	By MS/MS	By MS/MS	By MS/MS	By MS/MS	By MS/MS		By MS/MS		By MS/MS		2	3	2	1	1	1	1	1	1	1		1		1		881840000	846890000	565610000	10897000	12036000	12708000	20131000	3305000	13872000
DMKJLJHC_00287	440	450	R	ALQFGMVAVNR	T	1204.64	0	318	7.8847e-05	119.27	By MS/MS	By MS/MS	By MS/MS			By matching						By matching				1	1	1			1						1				21472000	10469000	10011000	0	0	695760	0	0	0
DMKJLJHC_00287	415	432	R	ANATEYGLVAYVHSLNPK	R	1945.99	0		9.909e-16	135.09	By MS/MS	By MS/MS	By MS/MS		By matching									By matching		3	3	2		1									1		76405000	108710000	29378000	0	1683900	0	0	0	0
DMKJLJHC_00287	344	358	K	AVAKQEEHVADALAK	G	1578.84	1		2.0472e-35	203.88	By MS/MS	By MS/MS	By MS/MS	By MS/MS	By matching		By MS/MS	By matching		By matching		By matching		By matching		2	2	2	2	1		1	1		1		1		1		124660000	103750000	68250000	2516900	946080	0	2444000	846440	0
DMKJLJHC_00287	393	414	R	EETFGPVAPISVFDSEQEVFDR	A	2497.16	0		5.826e-05	94.487	By MS/MS	By MS/MS	By MS/MS						By MS/MS							1	1	1						1							67060000	72488000	78419000	0	0	0	0	0	3843400
DMKJLJHC_00287	393	432	R	EETFGPVAPISVFDSEQEVFDRANATEYGLVAYVHSLNPK	R	4425.14	1		0.043674	21.775	By MS/MS															1															20278000	0	0	0	0	0	0	0	0
DMKJLJHC_00287	476	484	R	GMEEFMEIK	Y	1112.49	0		0.0021104	86.833		By MS/MS	By MS/MS														1	2													0	44875000	12166000	0	0	0	0	0	0
DMKJLJHC_00287	372	392	R	GPLFYAPTVLTDVPDDALIMR	E	2303.19	0		1.175e-18	97.551	By MS/MS	By MS/MS	By MS/MS						By matching							1	2	2						1							124910000	137670000	114680000	0	0	0	0	0	2335700
DMKJLJHC_00287	369	392	R	LDRGPLFYAPTVLTDVPDDALIMR	E	2687.4	1		1.2156e-10	98.887	By MS/MS	By MS/MS	By MS/MS													1	1	1													107370000	73533000	85433000	0	0	0	0	0	0
DMKJLJHC_00287	2	16	M	LDTAMSARPDISDKR	L	1674.84	2	319	0.0069461	95.183	By MS/MS	By MS/MS	By matching	By matching	By matching	By matching		By matching	By matching	By matching				By matching		3	2	2	1	1	1		1	1	1				1		137760000	60925000	49587000	915460	1238200	1212700	0	481420	1639700
DMKJLJHC_00287	48	60	R	LGDVAALSGAQSR	A	1243.65	0		0.0009473	74.962	By MS/MS	By MS/MS	By MS/MS	By MS/MS	By matching	By MS/MS	By MS/MS	By matching	By MS/MS	By MS/MS		By MS/MS		By MS/MS		1	1	1	1	1	1	1	1	1	1		1		1		58680000	64629000	45870000	0	1476300	1825100	2064300	966830	2219300
DMKJLJHC_00287	261	275	R	LVLELGGHAPVIVFK	G	1590.95	0		1.3298e-35	159.5	By MS/MS	By MS/MS	By MS/MS													4	5	2													55430000	46052000	48292000	0	0	0	0	0	0
DMKJLJHC_00287	348	358	K	QEEHVADALAK	G	1209.6	0		5.3779e-60	261.35	By MS/MS	By MS/MS	By MS/MS	By matching	By matching		By matching					By matching				2	2	1	1	1		1					1				26862000	24685000	16027000	489760	683290	0	887480	0	0
DMKJLJHC_00287	317	343	R	RFTEATQALSVGIGMDDPDIGPLMNEK	A	2904.4	1	320	0.0011525	56.234	By MS/MS	By MS/MS														1	2														9050500	10814000	0	0	0	0	0	0	0
DMKJLJHC_00287	475	484	R	RGMEEFMEIK	Y	1268.59	1	321;322	0.0044227	74.173	By MS/MS	By MS/MS	By matching	By MS/MS	By matching	By MS/MS	By matching	By MS/MS	By MS/MS	By MS/MS		By MS/MS		By MS/MS		1	1	1	1	1	1	1	1	1	1		1		1		7462800	8338100	5194700	763090	704460	966740	888450	554890	1065300
DMKJLJHC_00287	451	464	R	TKVTGAPIPFGGVK	Q	1370.79	1		0.00013273	100.72	By MS/MS	By MS/MS	By MS/MS							By matching		By matching				1	2	2							1		1				24479000	33757000	21864000	0	0	0	0	0	0
DMKJLJHC_00287	237	248	R	TLSFTGSTEIGR	L	1267.64	0		0.00073354	78.513	By MS/MS	By MS/MS	By MS/MS	By matching	By matching		By matching	By MS/MS	By MS/MS	By MS/MS		By matching		By MS/MS	By matching	1	2	2	1	1		1	2	2	1		1		2	1	42974000	57619000	48012000	3764600	952710	0	1484900	3319500	8313700
DMKJLJHC_00287	88	96	R	WFDLIIAAK	E	1075.61	0		0.015861	71.501	By MS/MS	By MS/MS														1	1														0	0	0	0	0	0	0	0	0
DMKJLJHC_00287	28	47	K	WVAADEGAVIAVTNPADGAR	L	1981.99	0		0.00060746	83.499		By MS/MS															1														0	18068000	0	0	0	0	0	0	0
DMKJLJHC_00289	157	170	K	ACTLPLTGTGVVNR	I	1457.77	0		0.00041011	77.288	By MS/MS	By MS/MS	By MS/MS	By MS/MS		By matching	By matching	By MS/MS		By MS/MS		By matching				1	2	1	1		2	1	1		2		1				13418000	23982000	10763000	1197400	0	1713000	1585000	559740	0
DMKJLJHC_00289	2	11	M	AWDRDQMAAR	A	1218.56	1	323	0.00027418	128.6	By MS/MS	By MS/MS	By MS/MS	By MS/MS	By MS/MS	By MS/MS	By MS/MS	By matching	By MS/MS	By MS/MS		By MS/MS		By MS/MS		3	3	3	1	2	2	2	2	2	2		1		1		95134000	77369000	59244000	1992500	3650100	2880100	4809300	1891800	3782000
DMKJLJHC_00289	125	137	K	GMGGAMDLVAGVK	R	1204.59	0	324;325	0.0036242	57.149	By MS/MS	By matching	By MS/MS													1	1	1													9948700	9752700	10000000	0	0	0	0	0	0
DMKJLJHC_00289	125	138	K	GMGGAMDLVAGVKR	V	1360.7	1	324;325	5.554e-08	128.81	By MS/MS	By MS/MS	By MS/MS	By MS/MS	By MS/MS	By MS/MS	By MS/MS	By MS/MS	By MS/MS	By MS/MS	By matching	By MS/MS		By MS/MS		3	3	5	1	2	1	1	1	2	2	2	2		2		54856000	51915000	46660000	2570100	3507900	2776000	4029400	2378900	3980600
DMKJLJHC_00289	171	186	R	IITNLGVLDVVEGGLK	I	1638.96	0		6.9726e-31	209.25	By MS/MS	By MS/MS	By MS/MS	By MS/MS	By MS/MS	By MS/MS	By MS/MS	By MS/MS	By MS/MS	By MS/MS	By MS/MS	By MS/MS	By matching	By MS/MS		2	3	2	1	1	2	2	2	2	3	2	2	1	1		538790000	522790000	391130000	50701000	63453000	91823000	146780000	54895000	115210000
DMKJLJHC_00289	187	200	K	IVETADGVSEDEIR	A	1531.74	0		3.3275e-66	249.83	By MS/MS	By MS/MS	By MS/MS	By MS/MS	By MS/MS	By MS/MS	By MS/MS	By MS/MS	By MS/MS	By MS/MS	By MS/MS	By MS/MS		By MS/MS	By MS/MS	2	1	1	1	2	1	1	1	1	1	1	1		1	1	135960000	137710000	106320000	9202200	16557000	10908000	24115000	10428000	19805000
DMKJLJHC_00289	72	93	K	QTITELPNTAYFDSSMSFGMIR	G	2508.17	0	326;327	2.8581e-14	118.13	By MS/MS	By MS/MS	By MS/MS	By MS/MS	By MS/MS	By MS/MS		By MS/MS	By MS/MS	By MS/MS		By MS/MS		By MS/MS		2	2	2	1	1	2		2	3	2		3		4		83160000	61384000	51871000	0	5511900	4143900	0	6190900	2798000
DMKJLJHC_00289	138	148	K	RVVVVMDHTNK	H	1296.7	1	328	0.0022137	73.885	By matching	By MS/MS	By matching	By matching	By matching	By matching	By matching			By MS/MS		By MS/MS		By matching		1	1	1	1	1	1	1			1		1		1		4930400	3716000	2491800	839440	1816500	1359200	3011100	0	0
DMKJLJHC_00289	138	153	K	RVVVVMDHTNKHGESK	L	1834.95	2		1.6678e-05	104.16	By matching	By MS/MS	By matching		By matching	By matching										1	1	1		1	1										12291000	10692000	8148000	0	616910	587100	0	0	0
DMKJLJHC_00289	139	148	R	VVVVMDHTNK	H	1140.6	0	328	1.1095e-05	112.41	By MS/MS	By MS/MS	By MS/MS	By MS/MS	By matching	By matching	By matching	By matching	By matching	By matching						2	3	2	2	1	2	2	2	2	2						68251000	94987000	49500000	1674700	1820600	2669800	3348700	1066000	3073800
DMKJLJHC_00289	139	153	R	VVVVMDHTNKHGESK	L	1678.85	1	328	1.4239e-12	140.33	By MS/MS	By MS/MS	By MS/MS	By MS/MS	By MS/MS	By MS/MS	By MS/MS	By MS/MS	By MS/MS	By MS/MS	By matching	By MS/MS				5	6	5	1	3	3	4	3	4	3	1	2				108600000	115000000	61749000	2947800	13231000	10037000	21101000	11233000	16536000
DMKJLJHC_00290	110	121	R	AAGHGIPGFYTK	T	1217.62	0		2.3789e-07	143.7	By MS/MS	By MS/MS	By MS/MS	By MS/MS	By MS/MS	By MS/MS	By MS/MS	By MS/MS	By MS/MS	By MS/MS	By matching	By MS/MS		By MS/MS	By matching	2	2	2	2	2	2	2	2	2	2	2	2		2	2	199840000	262930000	162190000	18824000	23969000	24721000	45677000	15413000	40657000
DMKJLJHC_00290	160	169	K	ADETGNAIFR	K	1092.52	0		0.00017545	146.81		By MS/MS		By MS/MS		By MS/MS	By MS/MS	By MS/MS	By MS/MS	By MS/MS		By MS/MS					1		1		1	1	1	1	1		1				0	46366000	0	4674500	0	5738900	10008000	4617800	9446700
DMKJLJHC_00290	160	170	K	ADETGNAIFRK	T	1220.61	1		9.3979e-09	186.41	By MS/MS	By MS/MS	By MS/MS	By MS/MS	By MS/MS	By MS/MS	By MS/MS	By MS/MS	By MS/MS	By MS/MS	By matching	By MS/MS		By MS/MS	By matching	2	3	3	1	1	1	1	1	2	1	1	1		1	1	102720000	112600000	66360000	6829700	7832100	7082400	9828600	5901400	14549000
DMKJLJHC_00290	73	87	K	KMMSSYVGENAEFMR	Q	1778.78	1	329;330;331	0.00033563	66.023	By MS/MS	By MS/MS	By matching	By MS/MS	By MS/MS	By MS/MS	By MS/MS	By MS/MS	By MS/MS	By MS/MS	By matching	By matching		By MS/MS		2	4	3	2	1	2	2	2	3	3	1	1		2		15962000	24663000	12730000	4395400	0	3265000	4609400	4963900	8287000
DMKJLJHC_00290	74	87	K	MMSSYVGENAEFMR	Q	1650.68	0	329;330;331	9.6238e-10	134.3	By MS/MS	By MS/MS	By MS/MS	By MS/MS	By MS/MS	By MS/MS	By MS/MS	By MS/MS	By MS/MS	By MS/MS		By MS/MS		By MS/MS		5	4	4	1	2	2	3	2	2	2		1		1		73722000	75434000	44475000	4001300	5995100	5640700	10096000	4779900	8765100
DMKJLJHC_00290	174	184	R	NFNPPAAMCGK	T	1205.53	0	332	0.00018216	95.815				By MS/MS	By matching	By matching	By MS/MS	By matching	By MS/MS	By matching		By MS/MS		By MS/MS					1	1	1	1	1	1	1		1		1		0	0	0	0	755780	745410	1370300	633370	1395000
DMKJLJHC_00290	136	156	K	QFGGETYILEEGIFADLSIVK	A	2328.19	0		0.0074528	53.981	By MS/MS	By MS/MS														2	1														12051000	4051700	0	0	0	0	0	0	0
DMKJLJHC_00290	88	107	R	QYLSGELELEFNPQGTLAER	M	2293.12	0		8.9427e-10	109.84	By MS/MS	By MS/MS	By MS/MS	By MS/MS	By MS/MS	By MS/MS	By MS/MS	By MS/MS	By MS/MS	By MS/MS		By MS/MS		By MS/MS		2	2	2	2	3	3	3	2	2	3		2		3		40409000	52607000	42731000	1091300	10288000	9774700	15555000	3955400	9224200
DMKJLJHC_00290	122	135	K	TGVGTQIAEGKEEK	Q	1445.74	1		1.4348e-136	300.27	By MS/MS	By MS/MS	By MS/MS	By MS/MS	By MS/MS	By MS/MS	By MS/MS	By MS/MS	By MS/MS	By MS/MS	By MS/MS	By MS/MS	By MS/MS	By MS/MS	By MS/MS	2	2	2	2	2	2	2	2	2	2	2	2	1	2	2	366080000	247460000	215870000	39899000	63679000	58349000	79541000	33522000	71019000
DMKJLJHC_00291	64	98	K	AITDALKDDDTLILATDPDREGEAISWHLQEALEK	K	3891.94	2		1.1512e-07	62.833	By MS/MS	By matching														1	1														78927000	47512000	0	0	0	0	0	0	0
DMKJLJHC_00291	452	468	K	AKGDADAVIEDDKAALR	R	1756.9	2		4.1247e-05	111.7	By MS/MS	By MS/MS	By MS/MS		By matching	By matching	By MS/MS	By matching	By MS/MS	By MS/MS		By MS/MS		By MS/MS		1	1	1		1	1	1	1	1	2		1		1		9680000	8454900	6578800	0	1485400	2641700	1594400	691880	1467100
DMKJLJHC_00291	729	737	K	ALTLLSLPR	Q	982.618	0		8.8884e-09	166.68	By MS/MS	By MS/MS	By MS/MS	By MS/MS	By MS/MS	By MS/MS	By MS/MS	By MS/MS	By MS/MS	By MS/MS		By MS/MS		By MS/MS		1	1	2	2	2	3	1	1	2	2		2		1		23772000	19214000	27943000	2294000	0	5375700	2290200	987010	3853400
DMKJLJHC_00291	400	412	R	ATGSVVTFDGFLK	V	1340.7	0		6.1987e-05	99.522	By matching	By MS/MS	By matching	By MS/MS		By MS/MS	By MS/MS	By MS/MS	By MS/MS	By MS/MS		By MS/MS		By MS/MS		1	1	1	1		1	1	1	1	1		1		1		9176100	0	4297200	3141400	0	3524900	3492000	989360	3290700
DMKJLJHC_00291	179	188	R	EMEIEAFDAR	E	1209.53	0		0.00027521	119.21	By matching		By MS/MS													1		1													7492400	0	7127100	0	0	0	0	0	0
DMKJLJHC_00291	694	700	R	FGPYVQK	G	837.438	0		0.0071711	86.935	By MS/MS		By MS/MS													1		1													26197000	0	11120000	0	0	0	0	0	0
DMKJLJHC_00291	658	677	R	FTRPLSAPDGDDELQALDGK	I	2144.04	1		7.3746e-11	109.83	By MS/MS	By MS/MS	By MS/MS	By MS/MS	By MS/MS	By MS/MS	By MS/MS		By MS/MS	By MS/MS		By MS/MS		By MS/MS		5	5	3	3	2	2	1		2	3		1		2		43359000	52854000	28034000	6870600	4303400	3472800	6372300	0	0
DMKJLJHC_00291	797	821	R	GAAAKPLKELGEHPDGGPVQVMPGR	Y	2510.31	2	333	1.6973e-10	97.689	By MS/MS	By MS/MS	By MS/MS	By matching	By matching	By matching	By matching	By MS/MS	By matching	By matching		By matching		By matching		2	2	2	1	1	1	1	1	1	1		1		1		26605000	23484000	18272000	2092200	2757800	1966900	1825000	636980	2434500
DMKJLJHC_00291	701	712	K	GEPTEEVPKPPR	A	1334.68	1		0.0060861	68.657		By MS/MS					By matching	By matching	By matching			By matching		By matching			1					1	1	1			1		1		0	11009000	0	0	0	0	826260	444980	948230
DMKJLJHC_00291	479	493	K	GSILGAQHFTQPPPR	Y	1604.84	0		2.9762e-09	130.69	By MS/MS	By MS/MS	By MS/MS	By matching	By matching		By MS/MS			By matching		By matching		By MS/MS		1	1	1	1	1		1			1		1		1		10502000	8026100	8300800	876750	1160000	0	907000	0	0
DMKJLJHC_00291	718	728	K	GWRPEEIDLEK	A	1370.68	1		0.07804	50.194									By matching					By MS/MS										1					1		0	0	0	0	0	0	0	0	4263600
DMKJLJHC_00291	678	690	K	ILGYDDDEAITLR	V	1492.74	0		3.4342e-05	103.22	By matching	By MS/MS			By MS/MS	By MS/MS	By MS/MS		By MS/MS	By MS/MS		By MS/MS		By MS/MS		1	2			1	1	1		1	1		1		2		26838000	24655000	0	0	5669700	4635000	0	0	0
DMKJLJHC_00291	831	856	K	INATLPDTVEPEAMTMEEALPLLEAK	A	2825.41	0		2.369e-06	68.481	By MS/MS	By MS/MS	By MS/MS													1	2	1													0	21928000	24400000	0	0	0	0	0	0
DMKJLJHC_00291	600	619	R	ITEVLDKIDEVLSPHLYPPR	A	2333.26	1		1.4165e-46	178.22	By MS/MS	By MS/MS	By MS/MS	By matching		By matching	By MS/MS		By MS/MS	By MS/MS		By MS/MS		By MS/MS		4	4	3	1		1	4		2	3		4		2		69679000	47354000	41250000	1419500	0	2279700	9048100	0	4683700
DMKJLJHC_00291	357	363	K	LADDQFK	L	835.408	0		0.0095814	81.381	By MS/MS	By matching	By MS/MS	By MS/MS	By MS/MS	By MS/MS	By MS/MS			By MS/MS		By MS/MS		By MS/MS		1	1	1	1	1	1	1			1		1		1		12691000	1786800	7762100	875660	1746200	1303700	5120300	0	0
DMKJLJHC_00291	542	552	R	LVTAFLSNYFK	R	1301.7	0		0.00034003	109.29	By MS/MS	By MS/MS	By MS/MS	By MS/MS	By MS/MS	By MS/MS	By MS/MS	By matching	By MS/MS	By MS/MS		By MS/MS				1	1	1	1	2	1	1	1	1	1		1				25145000	23171000	17291000	3778500	5082000	0	2508100	412510	2453300
DMKJLJHC_00291	542	553	R	LVTAFLSNYFKR	Y	1457.8	1		0.027339	59.367	By matching		By matching				By matching		By MS/MS							1		1				1		1							3799700	0	2007200	0	0	0	431760	0	762810
DMKJLJHC_00291	364	370	K	LYDLIWK	R	949.527	0		0.0088943	86.866	By MS/MS	By MS/MS	By MS/MS		By MS/MS	By matching	By MS/MS			By MS/MS						1	1	1		1	1	1			1						0	4890300	0	0	1593600	1241200	0	0	0
DMKJLJHC_00291	285	295	R	LYEAGHITYMR	T	1352.65	0	334	0.0018648	70.399				By MS/MS	By MS/MS		By matching	By matching	By MS/MS	By MS/MS		By MS/MS		By MS/MS					1	1		1	1	1	1		1		1		0	0	0	2547500	3089400	0	2961100	1087000	2800200
DMKJLJHC_00291	253	269	R	NPYPPFMTSTLQQEASR	K	1965.93	0	335	1.7847e-05	82.774	By MS/MS	By matching	By matching	By MS/MS	By MS/MS	By MS/MS	By MS/MS	By MS/MS	By MS/MS	By MS/MS		By MS/MS		By MS/MS		2	2	2	2	1	2	1	1	1	1		1		2		24742000	20262000	9042400	2349300	3283300	4339400	3449600	1932300	2250100
DMKJLJHC_00291	738	755	R	QIGPHPEDGEMVEASIGR	Y	1920.9	0		1.7478e-05	61.648	By MS/MS	By matching	By matching													1	1	1													9794900	7950300	5572700	0	0	0	0	0	0
DMKJLJHC_00291	127	139	R	QVDAPLVEAYLAR	R	1443.77	0		1.4495e-07	120.86	By matching	By matching	By matching	By MS/MS	By matching	By MS/MS	By MS/MS	By matching	By MS/MS	By matching		By MS/MS		By MS/MS		2	1	1	2	1	1	3	2	1	3		2		3		22673000	17504000	10730000	2902400	2066900	1576000	6731500	1419200	0
DMKJLJHC_00291	296	310	R	TDGIDMAPEAVTAAR	E	1516.72	0	336	0.00032761	71.888		By matching	By matching	By matching	By matching	By matching	By matching	By matching	By MS/MS	By MS/MS		By MS/MS		By MS/MS			1	1	1	1	1	1	1	1	1		1		1		0	7841400	3791600	2675500	2970600	2477800	3103900	2033500	2415200
DMKJLJHC_00291	372	381	R	TIASQMEAAR	F	1076.53	0		0.0002232	113.62	By MS/MS	By MS/MS	By MS/MS							By MS/MS						1	1	1							2						17235000	19077000	9666900	0	0	0	0	0	0
DMKJLJHC_00291	413	451	K	VYDQGRDDDEGEDANRLPQIAEGEALSASGAAYEAAFAK	A	4098.87	2		3.6363e-08	63.761	By MS/MS	By MS/MS			By MS/MS	By MS/MS	By MS/MS		By MS/MS	By MS/MS		By MS/MS		By MS/MS		2	2			2	2	1		1	2		2		2		73660000	53340000	0	0	11904000	16958000	6047300	0	4138300
DMKJLJHC_00291	220	238	K	YDLANETAAEMAVQAVSAR	A	2008.95	0		2.1584e-10	108.89	By MS/MS	By MS/MS	By MS/MS				By matching	By matching								2	3	4				1	1								0	23115000	18422000	0	0	0	2048000	393920	0
DMKJLJHC_00291	18	33	K	YLGSDYTVLASFGHVR	D	1783.89	0		0.0015418	51.147	By MS/MS	By matching	By MS/MS			By matching						By MS/MS				2	2	1			1						1				44009000	27993000	27609000	0	0	811900	0	0	0
DMKJLJHC_00291	494	501	R	YTEATLVK	K	923.496	0		0.0024901	111.65	By MS/MS	By MS/MS	By MS/MS	By matching	By matching	By matching	By matching	By matching	By matching	By matching		By matching		By matching		1	1	1	1	1	1	1	1	1	1		1		1		17371000	12414000	7241900	1628200	1481500	1356300	1471000	743420	1591200
DMKJLJHC_00291	554	583	R	YVEYDFTADLEDQLDDISAGDRDYKDVLAR	F	3509.61	2		1.6505e-26	116.24	By MS/MS	By MS/MS					By MS/MS			By MS/MS		By matching		By MS/MS		1	2					2			2		1		2		47556000	84035000	0	0	0	0	13780000	0	0
DMKJLJHC_00293	25	40	R	AATAGADDGELFLEQR	R	1662.78	0		0.00025884	86.288	By MS/MS	By matching	By MS/MS				By matching	By MS/MS	By MS/MS		By MS/MS	By matching			By matching	1	1	2				1	1	2		3	1			1	9205000	12042000	21414000	0	0	0	10463000	3540600	7612500
DMKJLJHC_00293	449	475	K	AGQWVPVGVGQPTLMIGGLTVGGSAAR	-	2578.37	0		6.2118e-07	90.714	By MS/MS	By MS/MS	By MS/MS													1	1	1													31153000	30086000	19465000	0	0	0	0	0	0
DMKJLJHC_00293	67	88	R	AVKGEVAGYSHSTEISETALAR	A	2275.14	1		2.4326e-19	130.47	By MS/MS	By MS/MS	By MS/MS	By MS/MS	By MS/MS	By MS/MS	By MS/MS	By MS/MS	By MS/MS	By MS/MS		By MS/MS		By MS/MS		2	2	2	1	2	1	1	1	1	2		4		3		37436000	29918000	17113000	3437200	5439000	2657200	3195400	831700	3400900
DMKJLJHC_00293	136	142	R	EIDAYAR	D	836.403	0		0.0059824	89.673	By MS/MS	By MS/MS	By MS/MS			By MS/MS	By MS/MS	By MS/MS	By MS/MS					By MS/MS		1	1	1			1	1	1	1					1		7824400	6207600	5957200	0	0	1584100	2116400	718830	1166000
DMKJLJHC_00293	345	354	R	ESFAHTPMPR	M	1171.54	0	337	0.00027343	117.81	By MS/MS	By MS/MS	By matching	By MS/MS		By matching	By matching	By matching	By matching	By MS/MS		By matching		By MS/MS		3	3	2	3		1	1	1	2	2		1		2		34575000	30818000	12895000	3413000	0	1259100	1170500	1243800	3506100
DMKJLJHC_00293	204	224	R	FGLTGLIDPTAWKPVVAEALR	I	2253.25	1		7.6486e-06	140.96	By MS/MS	By MS/MS	By MS/MS	By MS/MS	By MS/MS	By MS/MS	By MS/MS	By MS/MS	By MS/MS	By MS/MS		By MS/MS		By MS/MS		2	2	2	2	2	2	2	1	2	2		2		1		247190000	207880000	194750000	17820000	20163000	20975000	26686000	3248500	14673000
DMKJLJHC_00293	7	21	R	FSPFETALDRDTALR	H	1737.87	1		0.0034582	69.345		By MS/MS	By MS/MS	By matching	By MS/MS	By MS/MS	By matching	By MS/MS	By MS/MS	By matching		By MS/MS		By MS/MS			3	3	1	1	1	1	2	1	1		1		1		0	64966000	30406000	1892800	4751700	4773400	4081400	2173200	3843500
DMKJLJHC_00293	416	428	K	GATLIGDGPTAMR	Q	1258.63	0	338	0.00065113	76.228	By matching	By matching	By matching	By MS/MS	By MS/MS	By MS/MS	By MS/MS	By MS/MS	By MS/MS	By MS/MS		By MS/MS				1	1	1	1	1	1	1	1	1	1		1				7822300	6646200	4938200	3702000	2846800	3028900	3153300	1467900	2503900
DMKJLJHC_00293	70	88	K	GEVAGYSHSTEISETALAR	A	1976.94	0		4.8846e-19	140.33	By MS/MS	By MS/MS	By MS/MS	By MS/MS	By MS/MS	By MS/MS	By MS/MS	By MS/MS	By MS/MS	By MS/MS		By MS/MS		By MS/MS		2	2	3	3	2	3	3	4	3	3		3		3		24039000	12272000	15893000	3782100	4590000	5132200	11577000	4245000	2932200
DMKJLJHC_00293	299	312	R	GSITIDDEGTPSGK	N	1375.65	0		8.5457e-22	183.99	By MS/MS	By MS/MS	By MS/MS	By MS/MS	By MS/MS	By MS/MS	By MS/MS	By MS/MS	By MS/MS	By MS/MS	By MS/MS	By MS/MS		By MS/MS	By matching	1	1	1	1	1	1	1	1	1	1	1	1		1	1	27383000	22714000	13413000	3571100	4080100	4194100	4299300	2175100	3171000
DMKJLJHC_00293	285	297	R	GVTVLDDGTIPDR	R	1356.69	0		9.6736e-11	126.67		By MS/MS												By MS/MS			1												1		0	0	0	0	0	0	0	0	0
DMKJLJHC_00293	285	298	R	GVTVLDDGTIPDRR	G	1512.79	1		2.8637e-12	155.53	By matching	By MS/MS	By MS/MS	By MS/MS	By MS/MS	By MS/MS	By MS/MS	By MS/MS	By MS/MS	By MS/MS	By matching	By MS/MS		By MS/MS		2	2	2	2	3	2	2	3	3	2	1	5		3		46602000	18307000	21514000	5213900	5142200	4591400	5587900	2409000	4750300
DMKJLJHC_00293	114	130	R	HLYSDTDPVSGTPFAAK	I	1804.86	0		6.3228e-30	166.24	By MS/MS	By MS/MS	By MS/MS	By MS/MS	By MS/MS	By MS/MS	By MS/MS	By MS/MS	By MS/MS	By MS/MS		By MS/MS		By MS/MS		3	4	4	2	1	4	3	2	3	4		2		3		29101000	47295000	29724000	4638700	2608600	8670700	7131700	2440600	4495200
DMKJLJHC_00293	95	109	R	LAVGEGGGTMSAPPK	G	1370.69	0	339	9.5647e-06	110.64	By MS/MS	By MS/MS	By MS/MS													2	2	3													15312000	16415000	10094000	0	0	0	0	0	0
DMKJLJHC_00293	181	193	R	LNVAVIVEEAGKR	E	1396.8	1		2.7247e-06	142.89	By MS/MS	By MS/MS	By MS/MS	By MS/MS	By MS/MS	By MS/MS	By MS/MS	By MS/MS	By MS/MS	By MS/MS		By MS/MS		By MS/MS		3	3	1	2	4	5	6	4	3	3		5		2		48281000	19185000	0	2749200	4107000	8755400	8420100	2380400	6387000
DMKJLJHC_00293	313	328	K	NVLIEDGVLVGYMQDR	Q	1819.91	0	340	3.7671e-05	88.087	By MS/MS	By MS/MS	By MS/MS			By matching	By matching			By MS/MS				By MS/MS		3	3	2			1	1			1				1		40191000	15881000	17354000	0	0	1497100	2195400	0	0
DMKJLJHC_00293	298	312	R	RGSITIDDEGTPSGK	N	1531.75	1		0.00014237	104.07	By matching	By matching	By matching	By matching	By MS/MS	By matching	By matching	By matching	By matching	By matching		By matching		By MS/MS		1	1	1	1	1	1	1	1	1	1		1		1		8699600	9664500	4201700	769530	1353900	1135600	1275700	457730	923490
DMKJLJHC_00293	41	51	R	RSESLVFDDGR	I	1279.62	1		0.00055384	132.17	By MS/MS	By MS/MS	By MS/MS	By MS/MS	By MS/MS	By MS/MS	By MS/MS	By MS/MS	By MS/MS	By MS/MS		By MS/MS		By MS/MS		1	1	1	1	1	1	1	1	1	1		1		1		17506000	14184000	8139000	1614500	2794300	2536000	2528700	964670	1723700
DMKJLJHC_00293	41	53	R	RSESLVFDDGRIK	T	1520.79	2		0.011343	51.643	By matching	By matching		By MS/MS	By matching							By matching		By matching		1	1		1	1							1		1		10395000	6274400	0	813200	971320	0	0	0	0
[truncated: 18,594 more rows]
[truncated: 6 more columns]

## Sheet: Cellular protein groups Thio
Table S7B: Polypeptide list of the cellular proteomes obtained from Thioclava sp. BHET1 when grown with fructose (positive control), terephthalic acid (TPA), bis(2-hydroxy ethyl) terephthalate (BHET) or amorphous PET pieces.
[truncated: 1,951 more rows]
[truncated: 4 more columns]

## Sheet: Exo peptides Thio
Table S7C: Non-redundant peptide list of the exo-proteomes obtained from Thioclava sp. BHET1 when grown with fructose (positive control), terephthalic acid (TPA), bis(2-hydroxy ethyl) terephthalate (BHET) or amorphous PET pieces.
[truncated: 1,834 more rows]

[truncated: 5 more sheets: Exo protein groups Thio, Cellular peptides Baci, Cellular protein groups Baci, Exo peptides Baci, Exo protein groups Baci]
